# Supplementary material for: Bovine Teat Microbiome Analysis Revealed Reduced Alpha Diversity and Significant Changes in Taxonomic Profiles in Quarters with a History of Mastitis
Source: Front Microbiol. 2016 Apr 8;7:480. doi: 10.3389/fmicb.2016.00480 (PMC4876361; doi:10.3389/fmicb.2016.00480)
Supplement: Table S2 — Sequencing overview and filtering statistics. Reads were filtered with regard to their length and quality and assigned to samples using the split_library.py script of QIIME. [file Table2.XLSX]

## Sheet: Feuil1
Table S2. Sequencing overview and filtering statistics. Reads were filtered with regard to their length and quality and assigned to samples using the split_library.py script of QIIME.
Number raw input seqs				383248
Length outside bounds of 200 and 1000				98885
Num ambiguous bases exceeds limit of 6				325
Missing Qual Score				0
Mean qual score below minimum of 25				51356
Max homopolymer run exceeds limit of 6				3338
Num mismatches in primer exceeds limit of 0:				38148
Sequence length details for all sequences passing quality filters:
Raw length min/max/average			200.0/625.0/416.8
Wrote length min/max/average			173.0/598.0/389.8
corrected barcodes		238	Corrected barcodes will be written with the appropriate barcode category.
uncorrected barcodes		68219	Uncorrected barcodes will not be written to the output fasta file
nb of read per sample min/max/mean: 616 / 14777 / 3849.21
Sample	Sequence Count	Barcode
V10ARD	3937	TCACGTACTA
V11ARD	2333	CGTCTAGTAC
V12ARD	2468	TCTACGTAGC
V13AVG	7799	ACTACTATGT
V14ARD	4154	TACGAGTATG
V15ARG	6833	CAGTAGACGT
V16ARG	7113	AGTACGCTAT
V17ARD	4695	CGTGTCTCTA
V18ARG	2987	TGATACGTCT
V19AVD	943	ATACGACGTA
V1ARG	14777	ACTGTACAGT
V1AVD	616	ACGAGTGCGT
V20AVG	3368	ACGACTACAG
V21ARD	1186	TGTACTACTC
V22ARG	2351	CGTAGACTAG
V23ARD	1231	TACTCTCGTG
V24ARD	2466	TAGAGACGAG
V25ARD	2926	TCGTCGCTCG
V26ARD	5481	CACGCTACGT
V27AVG	7171	CGACGTGACT
V2ARD	6917	ACGCGAGTAT
V2AVG	3012	AGACGCACTC
V3AVG	1492	ATCAGACACG
V4ARG	1658	CATAGTAGTG
V5ARD	6529	ATAGAGTACT
V6ARG	4911	AGACTATACT
V6AVD	1823	CGAGAGATAC
V7ARD	1511	AGCGTCGTCT
V7AVG	6104	ACATACGCGT
V8AVG	905	ACGCTCGACA
V9ARD	3280	ATATCGCGAG
Total number seqs written	127024
