# Supplementary material for: Bovine Teat Microbiome Analysis Revealed Reduced Alpha Diversity and Significant Changes in Taxonomic Profiles in Quarters with a History of Mastitis
Source: Front Microbiol. 2016 Apr 8;7:480. doi: 10.3389/fmicb.2016.00480 (PMC4876361; doi:10.3389/fmicb.2016.00480)
Supplement: Table S3 — Bovine teat taxonomic profiles combining all taxonomic levels (from phylum to genera). The abundance of each taxonomic unit is presented for each sample, completed by the average and median abundances for each cluster (columns AN-AS). Samples were characterized with regard to: (i) quarter health status (Mq, has already developed mastitis; Hq, healthy (no mastitis at all); NDq, unknown status), and (ii) microbiological status at sampling time (I, infected; NI, not infected). [file Table3.XLSX]

## Sheet: Feuil1
Table S3. Bovine teat phylobiomes combining all taxonomic levels (from phylum to genera).
The abundance of each taxonomic unit is presented for each sample, completed by the average and median abundances for each cluster (columns AN-AS). Samples were characterized with regard to: (i) quarter health status (Mq: has already developed mastitis; Hq: healthy (no mastitis at all); NDq: unknown status), (ii) microbiological status at sampling time (I: infected; NI: not infected), (iii) SCC, …
taxa level are indicated as follow: kingdom (k), phylum (p), Class (c), Order (o), Family (f), Genus (g)
f__ : correspond to an unnamed family
g__ : correspond to an unamed genus
other: for instance, in "k__Bacteria; p__Actinobacteria; Other", "Other" refers to sequences which were assigned to Actinobacteria but which cannot be assigned to a class
other;other: for instance in "p__Proteobacteria;Other;Other", “Other;Other” corresponds to sequences which were assigned to Proteobacteria but which cannot be assigned to a class and cannot, as a consequence, be assigned to an order.
Taxa in square brackets are names proposed by the greengenes curators but which are not validated.
					sample name	V1AVD	V2AVG	V3AVG	V8AVG	V2ARD	V4ARG	V5ARD	V6AVD	V7ARD	V9ARD	V1ARG	V10ARD	V14ARD	V19AVD	V20AVG	V7AVG	V16ARG	V15ARG	V17ARD	V11ARD	V12ARD	V13AVG	V6ARG	V21ARD	V22ARG	V24ARD	V25ARD	V26ARD	V27AVG	V23ARD	V18ARG
					animal name	V1	V2	V3	V8	V2	V4	V5	V6	V7	V9	V1	V10	V14	V19	V20	V7	V16	V15	V17	V11	V12	V13	V6	V21	V22	V24	V25	V26	V27	V23	V18
					lactation number	4	2	3	2	2	3	2	3	3	3	4	2	2	2	2	3	3	2	3	2	2	2	3	3	3	4	2	2	2	3	2
					quarter status	Mq	Mq	Mq	Mq	Mq	NDq	NDq	NDq	NDq	NDq	NDq	NDq	NDq	NDq	NDq	NDq	NDq	NDq	NDq	NDq	NDq	NDq	NDq	Hq	Hq	Hq	Hq	Hq	Hq	Hq	NDq
					SCC (x1000 cell/mL)	35	9	43	14	48	84	34	34	11	6	13	21	36	21	22	5	43	16	15	15	18	29	7	17	9	17	39	21	28	6	9
					bacteriological status	I	I	I	NI	NI	I	I	I	I	NI	NI	NI	NI	NI	NI	NI	NI	NI	NI	NI	NI	NI	NI	NI	NI	NI	NI	NI	NI	NI	NI			mean abundance		median abundance		Standard deviation			Lefse analyse		cluster in which taxon is more abundant	LDA score
					Cluster	C1	C1	C1	C1	C1	C1	C1	C1	C1	C1	C1	C1	C1	C1	C1	C1	C1	C1	C1	C2	C2	C2	C2	C2	C2	C2	C2	C2	C2					C1	C2	C1	C2	C1	C2
#SampleID						MID1	MID3	MID5	MID2	MID27	MID13	MID33	MID14	MID31	MID6	MID29	MID16	MID22	MID15	MID20	MID26	MID32	MID35	MID7	MID17	MID18	MID28	MID30	MID19	MID21	MID24	MID25	MID34	MID36	MID23	MID11
phylum level (L2)
Unclassified	Other					0	0	0	0	0.000144571	0.000603136	0	0	0.000661813	0	0	0	0	0	0	0	0	0	0	0	0	0.000128222	0	0	0	0	0	0.000182448	0.000139451	0	0			7.41853e-05	4.50121e-05	0	0	0.000199737	7.37216e-05		Unclassified.Other	1.87032	-
k__Archaea	p__Euryarchaeota					0.00162338	0	0	0.00220994	0.001012	0	0	0.000548546	0	0.000304878	0.000135345	0.000508001	0	0.00318134	0	0	0.000140588	0.000439046	0.000425985	0.0012859	0.00121556	0.000512886	0.000407249	0.00421585	0.000850702	0.00121655	0	0.000729794	0.000278901	0	0.00133914			0.00055416	0.00107134	0.000140588	0.000790248	0.000878562	0.00118649		k__Archaea.p__Euryarchaeota	3.02993	-
k__Bacteria	Other					0.00974026	0.00166003	0.00737265	0.00773481	0.00448171	0.00542823	0.00275693	0.00603401	0.0119126	0.00426829	0.00757935	0.00711201	0.00288878	0.00318134	0.0121734	0.0103211	0.00576409	0.00204888	0.00511182	0.00857265	0.000405186	0.0105142	0.00855223	0.00590219	0.00638026	0.00446067	0.0075188	0.00821018	0.0172919	0.00568643	0.0241045			0.00618791	0.00778082	0.00576409	0.00786449	0.00318635	0.00435023		k__Bacteria.Other	3.89103	-
k__Bacteria	p__AC1					0	0	0	0	0	0.000603136	0	0	0	0	0	0	0	0	0	0	0	0	0	0	0	0	0	0	0	0	0	0	0	0	0			3.1744e-05	0	0	0	0.000138369	0		k__Bacteria.p__AC1	1.50166	-
k__Bacteria	p__Acidobacteria					0	0	0	0	0.000144571	0.00120627	0.000153163	0	0.000661813	0.000914634	0.000270691	0.001016	0	0	0	0.000819135	0	0	0	0	0	0.000256443	0	0	0	0.00081103	0	0.000547345	0	0	0.00234349			0.000272962	0.000161482	0	0	0.000417324	0.000291043		k__Bacteria.p__Acidobacteria	2.4361	-
k__Bacteria	p__Actinobacteria					0.342532	0.0458167	0.197721	0.226519	0.0345526	0.52111	0.546638	0.0894131	0.837194	0.0195122	0.025851	0.0728981	0.0276842	0.0943796	0.0276128	0.00868283	0.120905	0.0481487	0.131203	0.118303	0.0623987	0.0447493	0.0476481	0.0851602	0.148447	0.0681265	0.10663	0.0457946	0.0351415	0.137287	0.0532307			0.179914	0.0762399	0.0894131	0.0652626	0.22685	0.0375187		k__Bacteria.p__Actinobacteria	5.25507	-
k__Bacteria	p__Armatimonadetes					0	0	0	0	0	0	0	0	0	0	0	0.000254001	0	0	0	0	0	0	0.000212993	0	0	0	0	0	0	0.000405515	0	0.000729794	0	0.000812348	0.000669568			2.45786e-05	0.000113531	0	0	7.39384e-05	0.000251252		k__Bacteria.p__Armatimonadetes	2.05511	-
k__Bacteria	p__Bacteroidetes					0.0827922	0.0146082	0.168231	0.080663	0.0878994	0.0802171	0.0125594	0.0811849	0.0191926	0.0609756	0.0736956	0.0297181	0.0238325	0.0583245	0.118171	0.0234273	0.0790103	0.0178545	0.0451544	0.142735	0.0907618	0.251442	0.197923	0.0598651	0.123777	0.270073	0.200615	0.171866	0.351276	0.233956	0.151322			0.0609216	0.186033	0.0609756	0.184895	0.0406559	0.088158		k__Bacteria.p__Bacteroidetes	5.26959	C2	4.81431
k__Bacteria	p__Chlamydiae					0.00649351	0.000664011	0	0.00110497	0.000433714	0	0	0	0.00132363	0.000609756	0.00196251	0.00127	0.000481464	0	0.000296912	0.00131062	0	0	0.000212993	0	0	0	0	0	0	0.00081103	0	0.000912242	0	0	0.00736525			0.000850741	0.000172327	0.000433714	0	0.00148951	0.00036408		k__Bacteria.p__Chlamydiae	2.9298	C1	2.77115
k__Bacteria	p__Chlorobi					0	0	0	0	0.000144571	0	0	0	0.000661813	0	0.000338364	0.000508001	0	0	0	0	0	0	0	0	0	0	0	0	0	0	0	0	0	0	0.000669568			8.69868e-05	0	0	0	0.00019546	0		k__Bacteria.p__Chlorobi	1.93945	-
k__Bacteria	p__Chloroflexi					0	0	0.000670241	0	0	0	0	0	0	0.000304878	0	0.000254001	0	0	0.000593824	0.000163827	0	0.000146349	0.000425985	0	0	0	0	0	0	0.000405515	0	0	0	0	0			0.00013469	4.05515e-05	0	0	0.000216584	0.000128235		k__Bacteria.p__Chloroflexi	2.12933	-
k__Bacteria	p__Cyanobacteria					0	0.000664011	0.000670241	0.00220994	0.00173486	0	0.000153163	0.00219419	0.00132363	0.00487805	0.000947418	0.000508001	0.000481464	0.00106045	0.00356295	0.0018021	0.000843526	0.000439046	0.00149095	0.0025718	0.00162075	0.00397487	0.00183262	0.00337268	0.00340281	0.00202758	0.00170882	0.000729794	0.00139451	0.000812348	0.00334784			0.00131389	0.00226362	0.000947418	0.0019301	0.00124611	0.00103396		k__Bacteria.p__Cyanobacteria	3.3548	C2	2.7934
k__Bacteria	p__Elusimicrobia					0	0	0	0	0.000144571	0	0	0	0	0	0	0	0	0	0	0.000163827	0	0	0.000212993	0	0	0.000256443	0	0.00084317	0	0	0	0	0	0	0			2.74416e-05	0.000109961	0	0	6.6164e-05	0.000269935		k__Bacteria.p__Elusimicrobia	2.04124	-
k__Bacteria	p__Fibrobacteres					0	0	0	0	0	0	0	0	0	0	0	0	0	0	0	0	0	0	0.000425985	0	0	0	0	0.00084317	0	0	0	0.000182448	0	0	0			2.24203e-05	0.000102562	0	0	9.77277e-05	0.000266465		k__Bacteria.p__Fibrobacteres	2.01099	-
k__Bacteria	p__Firmicutes					0.51461	0.90073	0.587802	0.566851	0.824201	0.337153	0.429622	0.791552	0.081403	0.789024	0.827299	0.834646	0.925132	0.752916	0.749703	0.882372	0.753831	0.912776	0.752716	0.684098	0.78363	0.626491	0.701283	0.774874	0.652063	0.554745	0.634997	0.606824	0.552503	0.545085	0.533311			0.695492	0.657151	0.753831	0.64353	0.223389	0.0802477		k__Bacteria.p__Firmicutes	5.84229	-
k__Bacteria	p__Fusobacteria					0.00162338	0.000996016	0	0	0.000722857	0	0	0.00767965	0	0	0.000406036	0	0	0	0.000296912	0	0	0	0	0	0	0.000128222	0	0	0	0	0	0.000364897	0	0.0406174	0			0.000617097	4.93118e-05	0	0	0.00176611	0.00011798		k__Bacteria.p__Fusobacteria	2.79035	-
k__Bacteria	p__Gemmatimonadetes					0	0	0	0	0	0	0	0	0	0	0	0	0	0	0	0	0	0	0	0	0	0	0	0	0	0	0	0.000182448	0	0	0.000334784			0	1.82448e-05	0	0	0	5.76953e-05		k__Bacteria.p__Gemmatimonadetes	1.26114	-
k__Bacteria	p__GN02					0	0.000332005	0	0	0	0	0	0	0	0.00426829	0	0.000254001	0	0	0	0	0.000281175	0.000292697	0	0	0.000810373	0	0	0	0	0.000405515	0	0.000547345	0	0	0.000334784			0.000285693	0.000176323	0	0	0.000972026	0.000299969		k__Bacteria.p__GN02	2.4559	-
k__Bacteria	p__Lentisphaerae					0	0.000332005	0.00201072	0	0.00115657	0.00120627	0.000153163	0.00109709	0	0	0.000135345	0	0	0.00106045	0	0	0.00182764	0	0	0.000428633	0.00121556	0.00307732	0	0	0.000850702	0.00364964	0.000683527	0.00200693	0.00209176	0	0			0.000472593	0.00140041	0	0.00103313	0.000683645	0.00126639		k__Bacteria.p__Lentisphaerae	3.14625	C2	2.84055
k__Bacteria	p__Nitrospirae					0.00162338	0	0	0	0	0	0	0	0	0	0	0	0	0	0	0	0	0	0	0	0	0	0	0	0	0	0	0	0	0	0			8.54409e-05	0	0	0	0.000372428	0		k__Bacteria.p__Nitrospirae	1.93167	-
k__Bacteria	p__OD1					0.00649351	0.00398406	0.000670241	0.0342541	0.00693942	0.0156815	0.000153163	0.00109709	0.0152217	0.0256098	0.0123164	0.014224	0.00385171	0.00424178	0.0157363	0.0242464	0.0011247	0.000439046	0.00212993	0.000428633	0.00567261	0.00243621	0.00183262	0.00421585	0.00680561	0.0182482	0.00341763	0.0197044	0.000418352	0.00568643	0.0652829			0.00991658	0.00631801	0.00649351	0.00381674	0.00992924	0.00698958		k__Bacteria.p__OD1	3.99636	-
k__Bacteria	p__OP3					0	0	0	0	0	0	0	0	0	0.000304878	0	0	0.000481464	0	0	0	0	0.000146349	0.000212993	0	0	0	0	0	0	0	0	0.000182448	0	0	0.00100435			6.02991e-05	1.82448e-05	0	0	0.000133844	5.76953e-05		k__Bacteria.p__OP3	1.78031	-
k__Bacteria	p__Planctomycetes					0	0	0.000670241	0.00110497	0.001012	0.000603136	0	0.00164564	0	0.000914634	0.00121811	0.00127	0	0	0.00356295	0.000819135	0.000281175	0	0.000212993	0.00171453	0.000405186	0.000769329	0	0.00421585	0.000425351	0.00283861	0.000683527	0.00182448	0	0	0.00602611			0.000700789	0.00128769	0.000603136	0.000726428	0.000877448	0.00137122		k__Bacteria.p__Planctomycetes	3.10981	-
k__Bacteria	p__Proteobacteria					0.0211039	0.0202523	0.0127346	0.0475138	0.0200954	0.0283474	0.006586	0.00877674	0.0244871	0.0640244	0.037017	0.024892	0.00505537	0.0721103	0.050772	0.0352228	0.0261493	0.00965901	0.0428115	0.0171453	0.034846	0.0241057	0.0105885	0.0370995	0.032752	0.0446067	0.0143541	0.111658	0.0193836	0.0178716	0.111148			0.0293479	0.034654	0.024892	0.0284288	0.0191206	0.029213		k__Bacteria.p__Proteobacteria	4.53975	-
k__Bacteria	p__Spirochaetes					0	0	0.00268097	0	0.00115657	0.00120627	0.000459488	0.00164564	0.000661813	0	0.00128578	0.000254001	0.000481464	0.00106045	0.00118765	0	0.00168705	0.000146349	0.000638978	0.00428633	0.000810373	0.0124375	0.00203625	0	0.00595491	0.00486618	0.00820232	0.00182448	0.00362571	0.00406174	0.00703047			0.000765919	0.00440441	0.000638978	0.00395602	0.000743566	0.00375311		k__Bacteria.p__Spirochaetes	3.64389	C2	3.2973
k__Bacteria	p__SR1					0	0	0	0	0	0.000603136	0	0	0	0.000914634	0.000338364	0	0	0	0.000296912	0.000491481	0.000140588	0	0	0	0	0	0	0	0	0	0	0.000182448	0	0	0.00167392			0.000146585	1.82448e-05	0	0	0.000264159	5.76953e-05		k__Bacteria.p__SR1	2.16609	-
k__Bacteria	p__Tenericutes					0.00324675	0.000332005	0.000670241	0.00662983	0.000722857	0.00120627	0.000153163	0.00219419	0	0.000914634	0.000473709	0.000254001	0.000722195	0.00106045	0.00148456	0.000163827	0.000984114	0.00102444	0.00106496	0.00300043	0.00202593	0.00589819	0.0101812	0.00337268	0.00212675	0.00405515	0.00239234	0.00456121	0.00237066	0.00324939	0.0020087			0.00122643	0.00399846	0.000914634	0.00318655	0.00151744	0.00249815		k__Bacteria.p__Tenericutes	3.60189	C2	3.1441
k__Bacteria	p__Thermi					0	0	0	0	0	0	0	0	0	0.000304878	0	0	0	0	0	0	0	0	0	0	0	0	0	0	0	0	0.000341763	0	0	0	0.000334784			1.60462e-05	3.41763e-05	0	0	6.99438e-05	0.000108075		k__Bacteria.p__Thermi	1.53373	-
k__Bacteria	p__TM6					0	0.000332005	0	0.00110497	0.000289143	0	0	0	0	0.000609756	0.000473709	0.000508001	0	0	0.000296912	0.000982962	0	0	0	0	0	0.000384665	0.000203625	0	0	0.00081103	0	0.000729794	0	0	0.00301306			0.000241972	0.000212911	0	0	0.000350474	0.000320847		k__Bacteria.p__TM6	2.38376	-
k__Bacteria	p__TM7					0.00487013	0.00863214	0.0140751	0.0154696	0.00925257	0.00422195	0.000306326	0.00329128	0.00264725	0.0158537	0.00717331	0.00914402	0.00842561	0.00530223	0.0124703	0.00753604	0.00463939	0.0057076	0.0144835	0.00857265	0.0089141	0.00615464	0.0142537	0.010118	0.0114845	0.0117599	0.0126452	0.0160555	0.00613582	0.00324939	0.0220957			0.00807905	0.0106094	0.00753604	0.0108013	0.00458592	0.00327102		k__Bacteria.p__TM7	4.02569	-
k__Bacteria	p__Verrucomicrobia					0.00324675	0.000664011	0.00335121	0.00662983	0.00375885	0.000603136	0.000306326	0.00164564	0.00198544	0.0054878	0.00108276	0.000508001	0.000481464	0.00212089	0.00178147	0.00147444	0.00238999	0.000731743	0.00085197	0.00685812	0.00526742	0.00628286	0.00325799	0.00590219	0.00467886	0.00567721	0.00580998	0.00346652	0.00794868	0.0016247	0.0020087			0.00205799	0.00551498	0.00164564	0.00574359	0.00175643	0.00143877		k__Bacteria.p__Verrucomicrobia	3.74154	C2	3.27717
k__Bacteria	p__WPS-2					0	0	0.000670241	0	0	0	0	0	0	0	0	0	0	0	0	0	0	0	0	0	0	0	0	0	0	0	0	0	0	0	0			3.52759e-05	0	0	0	0.000153764	0		k__Bacteria.p__WPS_2	1.54748	-
k__Bacteria	p__WS5					0	0	0	0	0	0	0	0	0.000661813	0	0	0	0	0	0	0	0	0	0	0	0	0	0	0	0	0	0	0	0	0	0			3.48323e-05	0	0	0	0.00015183	0		k__Bacteria.p__WS5	1.54198	-
Class level (L3)
k__Archaea	p__Euryarchaeota	c__[Parvarchaea]				0	0	0	0	0.000144571	0	0	0	0	0	6.76727e-05	0	0	0	0	0	0	0	0	0	0.000405186	0	0	0	0	0	0	0	0	0	0.000669568			1.11707e-05	4.05186e-05	0	0	3.5831e-05	0.000128131		k__Archaea.p__Euryarchaeota.c___Parvarchaea_	1.60765	-
k__Archaea	p__Euryarchaeota	c__Methanobacteria				0.00162338	0	0	0.00220994	0.000867428	0	0	0.000548546	0	0	6.76727e-05	0.000508001	0	0.00318134	0	0	0.000140588	0.000439046	0.000425985	0.0012859	0.000810373	0.000384665	0.000407249	0.00252951	0.000425351	0.00121655	0	0.000729794	0.000139451	0	0.000669568			0.000526943	0.000792884	6.76727e-05	0.000577572	0.000884256	0.000741529		k__Archaea.p__Euryarchaeota.c__Methanobacteria	2.89921	-
k__Archaea	p__Euryarchaeota	c__Methanomicrobia				0	0	0	0	0	0	0	0	0	0.000304878	0	0	0	0	0	0	0	0	0	0	0	0.000128222	0	0.00168634	0.000425351	0	0	0	0.000139451	0	0			1.60462e-05	0.000237936	0	0	6.99438e-05	0.000526458		k__Archaea.p__Euryarchaeota.c__Methanomicrobia	2.37646	C2	3.00554
k__Bacteria	Other	Other				0.00974026	0.00166003	0.00737265	0.00773481	0.00448171	0.00542823	0.00275693	0.00603401	0.0119126	0.00426829	0.00757935	0.00711201	0.00288878	0.00318134	0.0121734	0.0103211	0.00576409	0.00204888	0.00511182	0.00857265	0.000405186	0.0105142	0.00855223	0.00590219	0.00638026	0.00446067	0.0075188	0.00821018	0.0172919	0.00568643	0.0241045			0.00618791	0.00778082	0.00576409	0.00786449	0.00318635	0.00435023		k__Bacteria.Other.Other	3.89103	-
k__Bacteria	p__AC1	c__HDBW-WB69				0	0	0	0	0	0.000603136	0	0	0	0	0	0	0	0	0	0	0	0	0	0	0	0	0	0	0	0	0	0	0	0	0			3.1744e-05	0	0	0	0.000138369	0		k__Bacteria.p__AC1.c__HDBW_WB69	1.50166	-
k__Bacteria	p__Acidobacteria	c__				0	0	0	0	0	0	0	0	0	0	0	0	0	0	0	0	0	0	0	0	0	0.000256443	0	0	0	0	0	0	0	0	0.000334784			0	2.56443e-05	0	0	0	8.10944e-05		k__Bacteria.p__Acidobacteria.c__	1.40899	-
k__Bacteria	p__Acidobacteria	c__Acidobacteria				0	0	0	0	0	0.00120627	0	0	0	0	6.76727e-05	0	0	0	0	0	0	0	0	0	0	0	0	0	0	0	0	0	0	0	0			6.70498e-05	0	0	0	0.000276311	0		k__Bacteria.p__Acidobacteria.c__Acidobacteria	1.82641	-
k__Bacteria	p__Acidobacteria	c__Acidobacteria-6				0	0	0	0	0.000144571	0	0.000153163	0	0	0.000609756	0.000203018	0	0	0	0	0.000655308	0	0	0	0	0	0	0	0	0	0.000405515	0	0.000182448	0	0	0.00100435			9.29377e-05	5.87963e-05	0	0	0.000200374	0.000134643		k__Bacteria.p__Acidobacteria.c__Acidobacteria_6	1.96819	-
k__Bacteria	p__Acidobacteria	c__Chloracidobacteria				0	0	0	0	0	0	0	0	0.000661813	0.000304878	0	0.000508001	0	0	0	0.000163827	0	0	0	0	0	0	0	0	0	0.000405515	0	0	0	0	0.000669568			8.62379e-05	4.05515e-05	0	0	0.000193585	0.000128235		k__Bacteria.p__Acidobacteria.c__Chloracidobacteria	1.9357	-
k__Bacteria	p__Acidobacteria	c__Holophagae				0	0	0	0	0	0	0	0	0	0	0	0	0	0	0	0	0	0	0	0	0	0	0	0	0	0	0	0.000364897	0	0	0			0	3.64897e-05	0	0	0	0.000115391		k__Bacteria.p__Acidobacteria.c__Holophagae	1.56217	-
k__Bacteria	p__Acidobacteria	c__iii1-8				0	0	0	0	0	0	0	0	0	0	0	0	0	0	0	0	0	0	0	0	0	0	0	0	0	0	0	0	0	0	0.000334784			0	0	0	0	0	0		k__Bacteria.p__Acidobacteria.c__iii1_8	0	-
k__Bacteria	p__Acidobacteria	c__Solibacteres				0	0	0	0	0	0	0	0	0	0	0	0.000508001	0	0	0	0	0	0	0	0	0	0	0	0	0	0	0	0	0	0	0			2.67369e-05	0	0	0	0.000116543	0		k__Bacteria.p__Acidobacteria.c__Solibacteres	1.42711	-
k__Bacteria	p__Actinobacteria	c__				0	0	0	0	0	0	0	0	0	0	0	0.000762002	0	0	0	0	0	0	0	0	0	0	0	0	0	0	0	0.000912242	0	0	0			4.01053e-05	9.12242e-05	0	0	0.000174815	0.000288476		k__Bacteria.p__Actinobacteria.c__	1.96011	-
k__Bacteria	p__Actinobacteria	c__Acidimicrobiia				0	0	0	0	0.000144571	0	0	0	0	0.00121951	0	0.000508001	0	0	0	0	0	0	0.000212993	0	0	0	0	0	0	0.000405515	0	0.000912242	0	0	0.000334784			0.000109741	0.000131776	0	0	0.000296528	0.000302394		k__Bacteria.p__Actinobacteria.c__Acidimicrobiia	2.11984	-
k__Bacteria	p__Actinobacteria	c__Actinobacteria				0.342532	0.0458167	0.197721	0.225414	0.034408	0.520507	0.546332	0.0894131	0.835208	0.0182927	0.0255803	0.0716281	0.0276842	0.0943796	0.0276128	0.008519	0.120765	0.0481487	0.13099	0.118303	0.0619935	0.0447493	0.0476481	0.0851602	0.148447	0.067721	0.10663	0.0437876	0.0351415	0.137287	0.0528959			0.179524	0.0759582	0.0894131	0.0648573	0.226548	0.0377307		k__Bacteria.p__Actinobacteria.c__Actinobacteria	5.25412	-
k__Bacteria	p__Actinobacteria	c__MB-A2-108				0	0	0	0	0	0	0	0	0	0	0	0	0	0	0	0	0	0	0	0	0	0	0	0	0	0	0	0	0	0	0			0	0	0	0	0	0		k__Bacteria.p__Actinobacteria.c__MB_A2_108	0	-
k__Bacteria	p__Actinobacteria	c__Rubrobacteria				0	0	0	0	0	0	0	0	0	0	0.000203018	0	0	0	0	0	0	0	0	0	0	0	0	0	0	0	0	0	0	0	0			1.06852e-05	0	0	0	4.65756e-05	0		k__Bacteria.p__Actinobacteria.c__Rubrobacteria	1.02878	-
k__Bacteria	p__Actinobacteria	c__Thermoleophilia				0	0	0	0.00110497	0	0.000603136	0.000153163	0	0.00132363	0	6.76727e-05	0	0	0	0	0.000163827	0.000140588	0	0	0	0.000405186	0	0	0	0	0	0	0	0	0	0			0.00018721	4.05186e-05	0	0	0.000390546	0.000128131		k__Bacteria.p__Actinobacteria.c__Thermoleophilia	2.27233	-
k__Bacteria	p__Actinobacteria	Other				0	0	0	0	0	0	0.000153163	0	0.000661813	0	0	0	0	0	0	0	0	0	0	0	0	0	0	0	0	0	0	0.000182448	0	0	0			4.28935e-05	1.82448e-05	0	0	0.00015393	5.76953e-05		k__Bacteria.p__Actinobacteria.Other	1.63239	-
k__Bacteria	p__Armatimonadetes	c__[Fimbriimonadetes]				0	0	0	0	0	0	0	0	0	0	0	0.000254001	0	0	0	0	0	0	0.000212993	0	0	0	0	0	0	0.000405515	0	0.000729794	0	0.000812348	0.000669568			2.45786e-05	0.000113531	0	0	7.39384e-05	0.000251252		k__Bacteria.p__Armatimonadetes.c___Fimbriimonadetes_	2.05511	-
k__Bacteria	p__Bacteroidetes	c__Bacteroidia				0.0762987	0.0102922	0.160858	0.0629834	0.0828394	0.0729795	0.0124062	0.0762479	0.0112508	0.0426829	0.0615822	0.014986	0.0204622	0.0509014	0.0964964	0.008519	0.0776044	0.0174155	0.0402556	0.140592	0.0867099	0.244519	0.196905	0.049747	0.11527	0.224655	0.196856	0.149973	0.349324	0.229894	0.0800134			0.0524769	0.175455	0.0509014	0.173414	0.0393759	0.0866051		k__Bacteria.p__Bacteroidetes.c__Bacteroidia	5.24417	C2	4.80555
k__Bacteria	p__Bacteroidetes	c__Flavobacteriia				0.00487013	0.00298805	0.00134048	0.00662983	0.00375885	0.00361882	0	0.00164564	0.00661813	0.00914634	0.007444	0.00863602	0.00216659	0.00742312	0.0157363	0.00884666	0.000984114	0.000439046	0.00404686	0.000428633	0.00202593	0.00320554	0.000407249	0.00590219	0.00425351	0.0385239	0.00205058	0.0140485	0.000418352	0.00243704	0.0408437			0.00507047	0.00712644	0.00404686	0.00262806	0.00394776	0.0117645		k__Bacteria.p__Bacteroidetes.c__Flavobacteriia	3.85287	-
k__Bacteria	p__Bacteroidetes	c__Sphingobacteriia				0.00162338	0.00132802	0.00335121	0.00994475	0.00115657	0.00361882	0.000153163	0.00219419	0.000661813	0.00762195	0.00439873	0.00381001	0.00120366	0	0.00593824	0.00589777	0.000281175	0	0.000638978	0.00171453	0.00202593	0.00205155	0.000407249	0.00421585	0.00297746	0.00689376	0.00102529	0.00693304	0	0.0016247	0.0271175			0.00283276	0.00282447	0.00162338	0.00203874	0.0028452	0.00247035		k__Bacteria.p__Bacteroidetes.c__Sphingobacteriia	3.45221	-
k__Bacteria	p__Bacteroidetes	Other				0	0	0.00268097	0.00110497	0.000144571	0	0	0.00109709	0.000661813	0.00152439	0.000270691	0.002286	0	0	0	0.000163827	0.000140588	0	0.000212993	0	0	0.00166688	0.000203625	0	0.00127605	0	0.000683527	0.000912242	0.00153396	0	0.00334784			0.000541469	0.000627628	0.000144571	0.000443576	0.000823788	0.000679992		k__Bacteria.p__Bacteroidetes.Other	2.7977	-
k__Bacteria	p__Chlamydiae	c__Chlamydiia				0.00649351	0.000664011	0	0.00110497	0.000433714	0	0	0	0.00132363	0.000609756	0.00196251	0.00127	0.000481464	0	0.000296912	0.00131062	0	0	0.000212993	0	0	0	0	0	0	0.00081103	0	0.000912242	0	0	0.00736525			0.000850741	0.000172327	0.000433714	0	0.00148951	0.00036408		k__Bacteria.p__Chlamydiae.c__Chlamydiia	2.9298	C1	2.75308
k__Bacteria	p__Chlorobi	c__OPB56				0	0	0	0	0.000144571	0	0	0	0.000661813	0	0.000338364	0.000508001	0	0	0	0	0	0	0	0	0	0	0	0	0	0	0	0	0	0	0.000669568			8.69868e-05	0	0	0	0.00019546	0		k__Bacteria.p__Chlorobi.c__OPB56	1.93945	-
k__Bacteria	p__Chloroflexi	c__Anaerolineae				0	0	0.000670241	0	0	0	0	0	0	0	0	0	0	0	0	0.000163827	0	0	0.000212993	0	0	0	0	0	0	0	0	0	0	0	0			5.51085e-05	0	0	0	0.000160507	0		k__Bacteria.p__Chloroflexi.c__Anaerolineae	1.74122	-
k__Bacteria	p__Chloroflexi	c__Ellin6529				0	0	0	0	0	0	0	0	0	0.000304878	0	0.000254001	0	0	0	0	0	0	0	0	0	0	0	0	0	0	0	0	0	0	0			2.94147e-05	0	0	0	8.85148e-05	0		k__Bacteria.p__Chloroflexi.c__Ellin6529	1.46856	-
k__Bacteria	p__Chloroflexi	c__Thermomicrobia				0	0	0	0	0	0	0	0	0	0	0	0	0	0	0.000593824	0	0	0.000146349	0.000212993	0	0	0	0	0	0	0.000405515	0	0	0	0	0			5.01666e-05	4.05515e-05	0	0	0.000143681	0.000128235		k__Bacteria.p__Chloroflexi.c__Thermomicrobia	1.70041	-
k__Bacteria	p__Cyanobacteria	c__4C0d-2				0	0.000664011	0.000670241	0	0.000578285	0	0.000153163	0.00219419	0.000661813	0.000609756	0.000338364	0.000254001	0.000481464	0.00106045	0.00326603	0.000819135	0.000562351	0	0.00085197	0.0025718	0.00121556	0.00320554	0.001629	0.00337268	0.00340281	0.00202758	0.00170882	0.000547345	0.0011156	0	0.00167392			0.000692906	0.00207967	0.000578285	0.0018682	0.000805033	0.00101652		k__Bacteria.p__Cyanobacteria.c__4C0d_2	3.31799	C2	2.90281
k__Bacteria	p__Cyanobacteria	c__Chloroplast				0	0	0	0	0.000433714	0	0	0	0.000661813	0.000304878	0.000338364	0.000254001	0	0	0	0.000491481	0.000281175	0.000439046	0.000638978	0	0	0.000641108	0	0	0	0	0	0.000182448	0	0.000812348	0.000669568			0.000202287	8.23556e-05	0	0	0.00024063	0.000204527		k__Bacteria.p__Cyanobacteria.c__Chloroplast	2.30597	-
k__Bacteria	p__Cyanobacteria	c__Nostocophycideae				0	0	0	0	0	0	0	0	0	0.00396341	0	0	0	0	0	0	0	0	0	0	0	0	0	0	0	0	0	0	0	0	0			0.000208601	0	0	0	0.00090927	0		k__Bacteria.p__Cyanobacteria.c__Nostocophycideae	2.31932	-
k__Bacteria	p__Cyanobacteria	c__Oscillatoriophycideae				0	0	0	0	0.000578285	0	0	0	0	0	0	0	0	0	0	0	0	0	0	0	0	0	0	0	0	0	0	0	0.000278901	0	0			3.04361e-05	2.78901e-05	0	0	0.000132668	8.81963e-05		k__Bacteria.p__Cyanobacteria.c__Oscillatoriophycideae	1.48339	-
k__Bacteria	p__Cyanobacteria	c__Synechococcophycideae				0	0	0	0.00220994	0.000144571	0	0	0	0	0	0.000270691	0	0	0	0.000296912	0.000491481	0	0	0	0	0.000405186	0.000128222	0.000203625	0	0	0	0	0	0	0	0.00100435			0.000179663	7.37032e-05	0	0	0.000510688	0.000136528		k__Bacteria.p__Cyanobacteria.c__Synechococcophycideae	2.25446	-
k__Bacteria	p__Elusimicrobia	c__Elusimicrobia				0	0	0	0	0.000144571	0	0	0	0	0	0	0	0	0	0	0.000163827	0	0	0.000212993	0	0	0.000256443	0	0.00084317	0	0	0	0	0	0	0			2.74416e-05	0.000109961	0	0	6.6164e-05	0.000269935		k__Bacteria.p__Elusimicrobia.c__Elusimicrobia	2.04124	-
k__Bacteria	p__Fibrobacteres	c__Fibrobacteria				0	0	0	0	0	0	0	0	0	0	0	0	0	0	0	0	0	0	0.000425985	0	0	0	0	0.00084317	0	0	0	0.000182448	0	0	0			2.24203e-05	0.000102562	0	0	9.77277e-05	0.000266465		k__Bacteria.p__Fibrobacteres.c__Fibrobacteria	2.01099	-
k__Bacteria	p__Firmicutes	c__Bacilli				0.202922	0.782205	0.184987	0.377901	0.596791	0.22316	0.408332	0.584202	0.0443415	0.675915	0.677336	0.693167	0.846413	0.531283	0.408254	0.861894	0.595108	0.809454	0.494782	0.178311	0.262561	0.203744	0.282224	0.274874	0.37601	0.168289	0.226589	0.245576	0.0520151	0.239643	0.292936			0.526234	0.227019	0.584202	0.236082	0.240716	0.0857215		k__Bacteria.p__Firmicutes.c__Bacilli	5.72118	C1	5.17432
k__Bacteria	p__Firmicutes	c__CK-1C4-19				0	0	0	0	0	0	0	0	0	0	0.000135345	0	0	0	0	0	0	0	0	0	0	0	0	0	0	0	0	0	0	0	0			7.12345e-06	0	0	0	3.10504e-05	0		k__Bacteria.p__Firmicutes.c__CK_1C4_19	0.852688	-
k__Bacteria	p__Firmicutes	c__Clostridia				0.292208	0.109894	0.394102	0.18453	0.21917	0.110977	0.0208301	0.19254	0.0363997	0.110671	0.14482	0.13589	0.0751083	0.21421	0.337292	0.0198231	0.151413	0.0938095	0.248988	0.498928	0.514587	0.408386	0.409693	0.469646	0.270098	0.379157	0.397471	0.352126	0.48975	0.298944	0.236023			0.162772	0.418984	0.14482	0.409039	0.103737	0.0760046		k__Bacteria.p__Firmicutes.c__Clostridia	5.6222	C2	5.08143
k__Bacteria	p__Firmicutes	c__Erysipelotrichi				0.0146104	0.00730412	0.00201072	0.00331492	0.00665028	0.000603136	0.000153163	0.00438837	0.000661813	0.000609756	0.00439873	0.00431801	0.00120366	0.00530223	0.00148456	0	0.00210881	0.00336602	0.00660277	0.00428633	0.00526742	0.0065393	0.00488699	0.029511	0.00510421	0.00364964	0.00649351	0.0060208	0.00432297	0.00324939	0.00334784			0.00363639	0.00760821	0.00331492	0.00518582	0.00353095	0.0077552		k__Bacteria.p__Firmicutes.c__Erysipelotrichi	3.88128	C2	3.16809
k__Bacteria	p__Firmicutes	c__RF3				0	0	0	0	0.000289143	0.000603136	0.000153163	0	0	0	0.000135345	0	0	0	0	0.000163827	0.000281175	0	0	0	0	0.00141044	0.00122175	0	0	0	0.00136705	0.00182448	0.00181286	0.000812348	0.000334784			8.55679e-05	0.000763658	0	0.000610874	0.000159154	0.000825584		k__Bacteria.p__Firmicutes.c__RF3	2.8829	-
k__Bacteria	p__Firmicutes	Other				0.00487013	0.00132802	0.00670241	0.00110497	0.00130114	0.00180941	0.000153163	0.0104224	0	0.00182927	0.000473709	0.00127	0.00240732	0.00212089	0.00267221	0.000491481	0.00492057	0.00614664	0.00234292	0.0025718	0.00121556	0.00641108	0.00325799	0.00084317	0.000850702	0.00364964	0.00307587	0.00127714	0.00460187	0.00243704	0.000669568			0.00275614	0.00277548	0.00182927	0.00282383	0.00270034	0.00181961		k__Bacteria.p__Firmicutes.Other	3.44334	-
k__Bacteria	p__Fusobacteria	c__Fusobacteria				0.00162338	0.000996016	0	0	0.000722857	0	0	0.00767965	0	0	0.000406036	0	0	0	0.000296912	0	0	0	0	0	0	0.000128222	0	0	0	0	0	0.000364897	0	0.0406174	0			0.000617097	4.93118e-05	0	0	0.00176611	0.00011798		k__Bacteria.p__Fusobacteria.c__Fusobacteria	2.79035	-
k__Bacteria	p__Gemmatimonadetes	c__Gemm-1				0	0	0	0	0	0	0	0	0	0	0	0	0	0	0	0	0	0	0	0	0	0	0	0	0	0	0	0	0	0	0.000334784			0	0	0	0	0	0		k__Bacteria.p__Gemmatimonadetes.c__Gemm_1	0	-
k__Bacteria	p__Gemmatimonadetes	c__Gemmatimonadetes				0	0	0	0	0	0	0	0	0	0	0	0	0	0	0	0	0	0	0	0	0	0	0	0	0	0	0	0.000182448	0	0	0			0	1.82448e-05	0	0	0	5.76953e-05		k__Bacteria.p__Gemmatimonadetes.c__Gemmatimonadetes	1.26114	-
k__Bacteria	p__GN02	c__				0	0	0	0	0	0	0	0	0	0	0	0	0	0	0	0	0	0	0	0	0	0	0	0	0	0	0	0.000364897	0	0	0			0	3.64897e-05	0	0	0	0.000115391		k__Bacteria.p__GN02.c__	1.56217	-
k__Bacteria	p__GN02	c__BD1-5				0	0.000332005	0	0	0	0	0	0	0	0.00426829	0	0.000254001	0	0	0	0	0.000281175	0.000292697	0	0	0.000810373	0	0	0	0	0	0	0	0	0	0.000334784			0.000285693	8.10373e-05	0	0	0.000972026	0.000256262		k__Bacteria.p__GN02.c__BD1_5	2.4559	-
k__Bacteria	p__GN02	c__GKS2-174				0	0	0	0	0	0	0	0	0	0	0	0	0	0	0	0	0	0	0	0	0	0	0	0	0	0.000405515	0	0.000182448	0	0	0			0	5.87963e-05	0	0	0	0.000134643		k__Bacteria.p__GN02.c__GKS2_174	1.76935	C2	2.78004
k__Bacteria	p__Lentisphaerae	c__[Lentisphaeria]				0	0.000332005	0.00201072	0	0.00115657	0.00120627	0.000153163	0.00109709	0	0	0.000135345	0	0	0.00106045	0	0	0.00182764	0	0	0.000428633	0.00121556	0.00307732	0	0	0.000850702	0.00364964	0.000683527	0.00200693	0.00209176	0	0			0.000472593	0.00140041	0	0.00103313	0.000683645	0.00126639		k__Bacteria.p__Lentisphaerae.c___Lentisphaeria_	3.14625	C2	2.84055
k__Bacteria	p__Nitrospirae	c__Nitrospira				0.00162338	0	0	0	0	0	0	0	0	0	0	0	0	0	0	0	0	0	0	0	0	0	0	0	0	0	0	0	0	0	0			8.54409e-05	0	0	0	0.000372428	0		k__Bacteria.p__Nitrospirae.c__Nitrospira	1.93167	-
k__Bacteria	p__OD1	c__				0	0	0	0	0	0	0	0	0	0	6.76727e-05	0	0	0	0.000296912	0.000819135	0	0	0	0	0	0	0	0	0	0	0	0	0	0	0.00167392			6.2301e-05	0	0	0	0.000195785	0		k__Bacteria.p__OD1.c__	1.79451	-
k__Bacteria	p__OD1	c__ABY1				0	0	0	0	0.000289143	0.00241255	0	0	0	0.00121951	0.000676727	0.000508001	0	0	0.000296912	0.00163827	0	0.000146349	0.000425985	0	0	0.000128222	0.000814498	0	0	0.00081103	0	0.000547345	0	0	0.00167392			0.000400708	0.00023011	0	0	0.000667974	0.000350825		k__Bacteria.p__OD1.c__ABY1	2.60283	-
k__Bacteria	p__OD1	c__Mb-NB09				0	0.000332005	0	0	0.000144571	0	0	0	0.000661813	0.00243902	0.000203018	0	0	0	0.000593824	0.000163827	0	0	0	0	0	0	0	0	0	0	0	0.000182448	0	0	0			0.000238847	1.82448e-05	0	0	0.000570319	5.76953e-05		k__Bacteria.p__OD1.c__Mb_NB09	2.37812	-
k__Bacteria	p__OD1	c__SM2F11				0	0	0	0	0.000433714	0	0	0	0.00132363	0	0.000135345	0	0	0	0	0.000327654	0	0	0	0	0	0	0	0	0	0.00081103	0	0	0	0	0.00133914			0.00011686	8.1103e-05	0	0	0.000316781	0.00025647		k__Bacteria.p__OD1.c__SM2F11	2.06767	-
k__Bacteria	p__OD1	c__ZB2				0.00649351	0.00365206	0	0.0309392	0.00578285	0.0114596	0.000153163	0.00109709	0.0119126	0.0189024	0.0103539	0.011938	0.00337025	0.00424178	0.0130641	0.0201507	0.000984114	0.000292697	0.00170394	0.000428633	0.00445705	0.00217977	0.000814498	0.00421585	0.00595491	0.0150041	0.00341763	0.0162379	0.000418352	0.00243704	0.0539002			0.00823643	0.00531287	0.00578285	0.00381674	0.00832919	0.00574533		k__Bacteria.p__OD1.c__ZB2	3.91574	-
k__Bacteria	p__OD1	Other				0	0	0.000670241	0.00331492	0.000289143	0.00180941	0	0	0.00132363	0.00304878	0.000879746	0.001778	0.000481464	0	0.00148456	0.00114679	0.000140588	0	0	0	0.00121556	0.000128222	0.000203625	0	0.000850702	0.00162206	0	0.00273673	0	0.00324939	0.00669568			0.000861435	0.000675689	0.000481464	0.000165923	0.00103947	0.000931807		k__Bacteria.p__OD1.Other	2.93522	-
k__Bacteria	p__OP3	c__BD4-9				0	0	0	0	0	0	0	0	0	0	0	0	0.000481464	0	0	0	0	0	0	0	0	0	0	0	0	0	0	0	0	0	0.000669568			2.53402e-05	0	0	0	0.000110455	0		k__Bacteria.p__OP3.c__BD4_9	1.40381	-
k__Bacteria	p__OP3	c__koll11				0	0	0	0	0	0	0	0	0	0.000304878	0	0	0	0	0	0	0	0.000146349	0	0	0	0	0	0	0	0	0	0.000182448	0	0	0.000334784			2.37488e-05	1.82448e-05	0	0	7.58846e-05	5.76953e-05		k__Bacteria.p__OP3.c__koll11	1.37564	-
k__Bacteria	p__OP3	c__PBS-25				0	0	0	0	0	0	0	0	0	0	0	0	0	0	0	0	0	0	0.000212993	0	0	0	0	0	0	0	0	0	0	0	0			1.12101e-05	0	0	0	4.88638e-05	0		k__Bacteria.p__OP3.c__PBS_25	1.04961	-
k__Bacteria	p__Planctomycetes	c__OM190				0	0	0	0	0	0	0	0	0	0	0	0.000254001	0	0	0	0	0	0	0	0	0	0	0	0	0	0	0	0	0	0	0.000669568			1.33684e-05	0	0	0	5.82717e-05	0		k__Bacteria.p__Planctomycetes.c__OM190	1.12608	-
k__Bacteria	p__Planctomycetes	c__Phycisphaerae				0	0	0	0.00110497	0	0.000603136	0	0	0	0.000609756	0.000406036	0.000254001	0	0	0.000296912	0.000163827	0	0	0	0	0	0.000256443	0	0	0	0.00081103	0	0.000912242	0	0	0.000669568			0.000180981	0.000197972	0	0	0.000305377	0.000359597		k__Bacteria.p__Planctomycetes.c__Phycisphaerae	2.2966	-
k__Bacteria	p__Planctomycetes	c__Planctomycetia				0	0	0.000670241	0	0.001012	0	0	0.00164564	0	0.000304878	0.000812073	0.000762002	0	0	0.00326603	0.000655308	0.000281175	0	0.000212993	0.00171453	0.000405186	0.000512886	0	0.00421585	0.000425351	0.00202758	0.000683527	0.000912242	0	0	0.00468698			0.000506439	0.00108972	0.000212993	0.000598207	0.000811797	0.00128482		k__Bacteria.p__Planctomycetes.c__Planctomycetia	3.03731	-
k__Bacteria	p__Proteobacteria	c__Alphaproteobacteria				0.00649351	0.00498008	0.00201072	0.0110497	0.00375885	0.0120627	0.000459488	0.00274273	0.00529451	0.0125	0.00845909	0.00558801	0.00168512	0.00636267	0.0145487	0.00901048	0.00267117	0.00307332	0.0029819	0.00300043	0.00526742	0.00205155	0.00223987	0.00505902	0.00680561	0.0101379	0.00136705	0.0175151	0.00195231	0.0016247	0.0328088			0.0060912	0.00553962	0.00529451	0.00402973	0.00411123	0.00501381		k__Bacteria.p__Proteobacteria.c__Alphaproteobacteria	3.7847	-
k__Bacteria	p__Proteobacteria	c__Betaproteobacteria				0.00487013	0.00265604	0.00134048	0.0154696	0.00737314	0.00482509	0.00336958	0.000548546	0.00397088	0.0234756	0.0138052	0.00508001	0.00216659	0.00530223	0.0181116	0.0113041	0.00618586	0.00160983	0.00468584	0.0025718	0.0158023	0.0047442	0.00223987	0.00590219	0.0114845	0.0166261	0.00239234	0.0456121	0.000836703	0.00406174	0.0344828			0.00716581	0.0108212	0.00487013	0.0053232	0.00632564	0.0135109		k__Bacteria.p__Proteobacteria.c__Betaproteobacteria	4.03428	-
k__Bacteria	p__Proteobacteria	c__Deltaproteobacteria				0.00324675	0.00132802	0	0.00220994	0.00231314	0	0.000765814	0.00109709	0.00463269	0.00121951	0.00216553	0.00406401	0.000240732	0.00318134	0.00653207	0.00344037	0.00126529	0.000439046	0.000212993	0.0012859	0.00324149	0.00269265	0.000814498	0.00590219	0.000425351	0.00202758	0.00136705	0.00255428	0.00348626	0.000812348	0.0117174			0.00201865	0.00237973	0.00132802	0.00229093	0.00178858	0.00160273		k__Bacteria.p__Proteobacteria.c__Deltaproteobacteria	3.37653	-
k__Bacteria	p__Proteobacteria	c__Epsilonproteobacteria				0	0.000332005	0	0	0.000289143	0	0	0	0	0	0	0	0	0	0.000890736	0	0.000281175	0	0	0	0.00405186	0.000897551	0	0	0	0.00081103	0	0.00200693	0	0.00243704	0.000669568			9.43716e-05	0.000776738	0	0	0.000223245	0.00132814		k__Bacteria.p__Proteobacteria.c__Epsilonproteobacteria	2.89027	-
k__Bacteria	p__Proteobacteria	c__Gammaproteobacteria				0.00649351	0.0109562	0.00871314	0.0176796	0.006072	0.0108565	0.00199112	0.00438837	0.0099272	0.0268293	0.0119104	0.00914402	0.000962927	0.0572641	0.00950119	0.0108126	0.0156052	0.00453681	0.0349308	0.00985855	0.00648298	0.0132068	0.00529424	0.0202361	0.0140366	0.0145985	0.00922761	0.0439701	0.01269	0.00893582	0.0304653			0.0136092	0.0149601	0.0099272	0.0129484	0.0133854	0.0110695		k__Bacteria.p__Proteobacteria.c__Gammaproteobacteria	4.17494	-
k__Bacteria	p__Proteobacteria	Other				0	0	0.000670241	0.00110497	0.000289143	0.000603136	0	0	0.000661813	0	0.000676727	0.001016	0	0	0.00118765	0.000655308	0.000140588	0	0	0.000428633	0	0.000512886	0	0	0	0.000405515	0	0	0.000418352	0	0.00100435			0.000368715	0.000176539	0.000140588	0	0.000429627	0.000229633		k__Bacteria.p__Proteobacteria.Other	2.56669	-
k__Bacteria	p__Spirochaetes	c__[Leptospirae]				0	0	0	0	0	0	0	0	0	0	6.76727e-05	0	0	0	0	0	0	0	0	0	0	0.000128222	0	0	0	0	0	0	0	0	0			3.56172e-06	1.28222e-05	0	0	1.55252e-05	4.05472e-05		k__Bacteria.p__Spirochaetes.c___Leptospirae_	1.10796	-
k__Bacteria	p__Spirochaetes	c__Spirochaetes				0	0	0.00268097	0	0.00115657	0.00120627	0.000459488	0.00164564	0.000661813	0	0.00121811	0.000254001	0.000481464	0.00106045	0.00118765	0	0.00168705	0.000146349	0.000638978	0.00428633	0.000810373	0.0123093	0.00203625	0	0.00595491	0.00486618	0.00820232	0.00182448	0.00362571	0.00406174	0.00703047			0.000762358	0.00439158	0.000638978	0.00395602	0.000741096	0.00372271		k__Bacteria.p__Spirochaetes.c__Spirochaetes	3.64262	C2	3.29599
k__Bacteria	p__SR1	c__				0	0	0	0	0	0.000603136	0	0	0	0.000914634	0.000338364	0	0	0	0.000296912	0.000491481	0.000140588	0	0	0	0	0	0	0	0	0	0	0.000182448	0	0	0.00167392			0.000146585	1.82448e-05	0	0	0.000264159	5.76953e-05		k__Bacteria.p__SR1.c__	2.16609	-
k__Bacteria	p__Tenericutes	c__Mollicutes				0.00324675	0.000332005	0.000670241	0.00662983	0.000722857	0.00120627	0.000153163	0.00219419	0	0.000914634	0.000473709	0.000254001	0.000722195	0.00106045	0.00148456	0.000163827	0.000984114	0.00102444	0.00106496	0.00300043	0.00202593	0.00589819	0.0101812	0.00337268	0.00212675	0.00405515	0.00239234	0.00456121	0.00237066	0.00324939	0.0020087			0.00122643	0.00399846	0.000914634	0.00318655	0.00151744	0.00249815		k__Bacteria.p__Tenericutes.c__Mollicutes	3.60189	C2	3.1441
k__Bacteria	p__Thermi	c__Deinococci				0	0	0	0	0	0	0	0	0	0.000304878	0	0	0	0	0	0	0	0	0	0	0	0	0	0	0	0	0.000341763	0	0	0	0.000334784			1.60462e-05	3.41763e-05	0	0	6.99438e-05	0.000108075		k__Bacteria.p__Thermi.c__Deinococci	1.53373	-
k__Bacteria	p__TM6	c__SBRH58				0	0	0	0	0	0	0	0	0	0	0	0.000254001	0	0	0	0	0	0	0	0	0	0	0	0	0	0	0	0	0	0	0			1.33684e-05	0	0	0	5.82717e-05	0		k__Bacteria.p__TM6.c__SBRH58	1.12608	-
k__Bacteria	p__TM6	c__SJA-4				0	0.000332005	0	0.00110497	0.000289143	0	0	0	0	0.000609756	0.000473709	0.000254001	0	0	0.000296912	0.000655308	0	0	0	0	0	0.000256443	0	0	0	0.00081103	0	0.000729794	0	0	0.00234349			0.000211358	0.000179727	0	0	0.000311299	0.000321993		k__Bacteria.p__TM6.c__SJA_4	2.32502	-
k__Bacteria	p__TM6	Other				0	0	0	0	0	0	0	0	0	0	0	0	0	0	0	0.000327654	0	0	0	0	0	0.000128222	0.000203625	0	0	0	0	0	0	0	0.000669568			1.72449e-05	3.31846e-05	0	0	7.5169e-05	7.21815e-05		k__Bacteria.p__TM6.Other	1.52094	-
k__Bacteria	p__TM7	c__				0	0.000332005	0	0	0	0	0	0	0	0.000304878	0	0	0	0	0	0	0	0	0	0	0	0	0	0	0	0.000405515	0	0.000912242	0	0	0			3.35202e-05	0.000131776	0	0	0.000100507	0.000302394		k__Bacteria.p__TM7.c__	2.11984	-
k__Bacteria	p__TM7	c__SC3				0	0.000664011	0.00134048	0.00773481	0.00289143	0.000603136	0	0.000548546	0.00198544	0.000304878	0.0029776	0.002286	0.00120366	0	0.00564133	0.00409567	0	0	0	0	0	0.00115399	0.000407249	0.00168634	0.0017014	0.00283861	0.000341763	0.00164204	0.000139451	0.000812348	0.00669568			0.00169879	0.000991084	0.000664011	0.000780622	0.00216581	0.000960544		k__Bacteria.p__TM7.c__SC3	3.23014	-
k__Bacteria	p__TM7	c__TM7-1				0	0.000664011	0	0.00220994	0.000289143	0.00180941	0	0	0	0.000914634	0.000879746	0.000762002	0.000722195	0.00212089	0.000890736	0.00147444	0	0.000146349	0	0	0.000810373	0	0.000203625	0.00084317	0	0.00283861	0.000341763	0.00364897	0	0	0.00803482			0.000678079	0.000868651	0.000664011	0.000272694	0.000750778	0.0013061		k__Bacteria.p__TM7.c__TM7_1	2.93885	-
k__Bacteria	p__TM7	c__TM7-3				0.00487013	0.00697211	0.0127346	0.00552486	0.006072	0.00120627	0.000306326	0.00274273	0	0.0125	0.00331596	0.00609601	0.00649976	0.00318134	0.00564133	0.00196592	0.00463939	0.00556125	0.0144835	0.00857265	0.00810373	0.00500064	0.0136428	0.00758853	0.00978307	0.00567721	0.0119617	0.00930487	0.00599637	0.00243704	0.00736525			0.00549018	0.00856316	0.00552486	0.00833819	0.00403423	0.002752		k__Bacteria.p__TM7.c__TM7_3	3.93263	C2	3.13164
k__Bacteria	p__TM7	Other				0	0	0	0	0	0.000603136	0	0	0.000661813	0.00182927	0	0	0	0	0.000296912	0	0	0	0	0	0	0	0	0	0	0	0	0.000547345	0	0	0			0.000178481	5.47345e-05	0	0	0.000449129	0.000173086		k__Bacteria.p__TM7.Other	2.25159	-
k__Bacteria	p__Verrucomicrobia	c__[Pedosphaerae]				0	0	0	0	0	0	0	0	0	0.000609756	0	0	0	0	0	0	0	0	0	0	0	0	0	0	0	0	0	0	0	0	0			3.20924e-05	0	0	0	0.000139888	0		k__Bacteria.p__Verrucomicrobia.c___Pedosphaerae_	1.5064	-
k__Bacteria	p__Verrucomicrobia	c__[Spartobacteria]				0	0	0	0	0	0	0	0	0.000661813	0	0	0	0	0	0	0	0	0	0	0	0	0	0	0	0	0	0	0.000364897	0	0	0			3.48323e-05	3.64897e-05	0	0	0.00015183	0.000115391		k__Bacteria.p__Verrucomicrobia.c___Spartobacteria_	1.56217	-
k__Bacteria	p__Verrucomicrobia	c__Opitutae				0	0	0.000670241	0	0.000433714	0	0	0	0	0.00152439	0.000135345	0	0	0	0	0	0	0	0	0.000857265	0	0.000128222	0	0	0.000425351	0	0	0.000729794	0.000139451	0	0.000334784			0.000145457	0.000228008	0	6.41108e-05	0.000378404	0.000327352		k__Bacteria.p__Verrucomicrobia.c__Opitutae	2.35795	-
k__Bacteria	p__Verrucomicrobia	c__Verruco-5				0	0	0	0	0.000867428	0.000603136	0	0.00164564	0	0	0.000135345	0	0.000240732	0.00106045	0.000890736	0.000327654	0.000843526	0.000146349	0.000425985	0.000857265	0	0.00307732	0.000814498	0.00168634	0.00127605	0.00121655	0.00170882	0	0.0011156	0	0			0.000378262	0.00117524	0.000146349	0.00116607	0.000478526	0.000892741		k__Bacteria.p__Verrucomicrobia.c__Verruco_5	3.07013	C2	2.72617
k__Bacteria	p__Verrucomicrobia	c__Verrucomicrobiae				0.00324675	0.000664011	0.00268097	0.00662983	0.00245771	0	0.000306326	0	0.00132363	0.00335366	0.000812073	0.000508001	0.000240732	0.00106045	0.000890736	0.000982962	0.00154646	0.000585394	0.000425985	0.00514359	0.00526742	0.00307732	0.00244349	0.00421585	0.00297746	0.00324412	0.00410116	0.00237183	0.00641473	0.0016247	0.00167392			0.00145872	0.0039257	0.000890736	0.00367264	0.00162624	0.00134531		k__Bacteria.p__Verrucomicrobia.c__Verrucomicrobiae	3.59392	C2	3.13419
k__Bacteria	p__Verrucomicrobia	Other				0	0	0	0	0	0	0	0	0	0	0	0	0	0	0	0.000163827	0	0	0	0	0	0	0	0	0	0.00121655	0	0	0.000278901	0	0			8.62247e-06	0.000149545	0	0	3.75845e-05	0.000385015		k__Bacteria.p__Verrucomicrobia.Other	2.17477	-
k__Bacteria	p__WPS-2	c__				0	0	0.000670241	0	0	0	0	0	0	0	0	0	0	0	0	0	0	0	0	0	0	0	0	0	0	0	0	0	0	0	0			3.52759e-05	0	0	0	0.000153764	0		k__Bacteria.p__WPS_2.c__	1.54748	-
k__Bacteria	p__WS5	c__				0	0	0	0	0	0	0	0	0.000661813	0	0	0	0	0	0	0	0	0	0	0	0	0	0	0	0	0	0	0	0	0	0			3.48323e-05	0	0	0	0.00015183	0		k__Bacteria.p__WS5.c__	1.54198	-
Unclassified	Other	Other				0	0	0	0	0.000144571	0.000603136	0	0	0.000661813	0	0	0	0	0	0	0	0	0	0	0	0	0.000128222	0	0	0	0	0	0.000182448	0.000139451	0	0			7.41853e-05	4.50121e-05	0	0	0.000199737	7.37216e-05		Unclassified.Other.Other	1.87032	-
Order level (L4)
k__Archaea	p__Euryarchaeota	c__[Parvarchaea]	o__WCHD3-30			0	0	0	0	0.000144571	0	0	0	0	0	6.76727e-05	0	0	0	0	0	0	0	0	0	0	0	0	0	0	0	0	0	0	0	0.000669568			1.11707e-05	0	0	0	3.5831e-05	0		k__Archaea.p__Euryarchaeota.c___Parvarchaea_.o__WCHD3_30	1.04814	-
k__Archaea	p__Euryarchaeota	c__[Parvarchaea]	o__YLA114			0	0	0	0	0	0	0	0	0	0	0	0	0	0	0	0	0	0	0	0	0.000405186	0	0	0	0	0	0	0	0	0	0			0	4.05186e-05	0	0	0	0.000128131		k__Archaea.p__Euryarchaeota.c___Parvarchaea_.o__YLA114	1.60765	-
k__Archaea	p__Euryarchaeota	c__Methanobacteria	o__Methanobacteriales			0.00162338	0	0	0.00220994	0.000867428	0	0	0.000548546	0	0	6.76727e-05	0.000508001	0	0.00318134	0	0	0.000140588	0.000439046	0.000425985	0.0012859	0.000810373	0.000384665	0.000407249	0.00252951	0.000425351	0.00121655	0	0.000729794	0.000139451	0	0.000669568			0.000526943	0.000792884	6.76727e-05	0.000577572	0.000884256	0.000741529		k__Archaea.p__Euryarchaeota.c__Methanobacteria.o__Methanobacteriales	2.89921	-
k__Archaea	p__Euryarchaeota	c__Methanomicrobia	o__Methanomicrobiales			0	0	0	0	0	0	0	0	0	0.000304878	0	0	0	0	0	0	0	0	0	0	0	0.000128222	0	0.00168634	0	0	0	0	0.000139451	0	0			1.60462e-05	0.000195401	0	0	6.99438e-05	0.000526816		k__Archaea.p__Euryarchaeota.c__Methanomicrobia.o__Methanomicrobiales	2.29093	-
k__Archaea	p__Euryarchaeota	c__Methanomicrobia	o__Methanosarcinales			0	0	0	0	0	0	0	0	0	0	0	0	0	0	0	0	0	0	0	0	0	0	0	0	0.000425351	0	0	0	0	0	0			0	4.25351e-05	0	0	0	0.000134508		k__Archaea.p__Euryarchaeota.c__Methanomicrobia.o__Methanosarcinales	1.62875	-
k__Bacteria	Other	Other	Other			0.00974026	0.00166003	0.00737265	0.00773481	0.00448171	0.00542823	0.00275693	0.00603401	0.0119126	0.00426829	0.00757935	0.00711201	0.00288878	0.00318134	0.0121734	0.0103211	0.00576409	0.00204888	0.00511182	0.00857265	0.000405186	0.0105142	0.00855223	0.00590219	0.00638026	0.00446067	0.0075188	0.00821018	0.0172919	0.00568643	0.0241045			0.00618791	0.00778082	0.00576409	0.00786449	0.00318635	0.00435023		k__Bacteria.Other.Other.Other	3.89103	-
k__Bacteria	p__AC1	c__HDBW-WB69	o__			0	0	0	0	0	0.000603136	0	0	0	0	0	0	0	0	0	0	0	0	0	0	0	0	0	0	0	0	0	0	0	0	0			3.1744e-05	0	0	0	0.000138369	0		k__Bacteria.p__AC1.c__HDBW_WB69.o__	1.50166	-
k__Bacteria	p__Acidobacteria	c__	o__			0	0	0	0	0	0	0	0	0	0	0	0	0	0	0	0	0	0	0	0	0	0.000256443	0	0	0	0	0	0	0	0	0.000334784			0	2.56443e-05	0	0	0	8.10944e-05		k__Bacteria.p__Acidobacteria.c__.o__	1.40899	-
k__Bacteria	p__Acidobacteria	c__Acidobacteria	o__Acidobacteriales			0	0	0	0	0	0.00120627	0	0	0	0	6.76727e-05	0	0	0	0	0	0	0	0	0	0	0	0	0	0	0	0	0	0	0	0			6.70498e-05	0	0	0	0.000276311	0		k__Bacteria.p__Acidobacteria.c__Acidobacteria.o__Acidobacteriales	1.82641	-
k__Bacteria	p__Acidobacteria	c__Acidobacteria-6	o__iii1-15			0	0	0	0	0.000144571	0	0.000153163	0	0	0.000609756	0.000203018	0	0	0	0	0.000655308	0	0	0	0	0	0	0	0	0	0.000405515	0	0.000182448	0	0	0.00100435			9.29377e-05	5.87963e-05	0	0	0.000200374	0.000134643		k__Bacteria.p__Acidobacteria.c__Acidobacteria_6.o__iii1_15	1.96819	-
k__Bacteria	p__Acidobacteria	c__Chloracidobacteria	o__			0	0	0	0	0	0	0	0	0.000661813	0.000304878	0	0.000508001	0	0	0	0.000163827	0	0	0	0	0	0	0	0	0	0.000405515	0	0	0	0	0.000669568			8.62379e-05	4.05515e-05	0	0	0.000193585	0.000128235		k__Bacteria.p__Acidobacteria.c__Chloracidobacteria.o__	1.9357	-
k__Bacteria	p__Acidobacteria	c__Holophagae	o__Holophagales			0	0	0	0	0	0	0	0	0	0	0	0	0	0	0	0	0	0	0	0	0	0	0	0	0	0	0	0.000364897	0	0	0			0	3.64897e-05	0	0	0	0.000115391		k__Bacteria.p__Acidobacteria.c__Holophagae.o__Holophagales	1.56217	-
k__Bacteria	p__Acidobacteria	c__iii1-8	o__32-20			0	0	0	0	0	0	0	0	0	0	0	0	0	0	0	0	0	0	0	0	0	0	0	0	0	0	0	0	0	0	0.000334784			0	0	0	0	0	0		k__Bacteria.p__Acidobacteria.c__iii1_8.o__32_20	0	-
k__Bacteria	p__Acidobacteria	c__Solibacteres	o__Solibacterales			0	0	0	0	0	0	0	0	0	0	0	0.000508001	0	0	0	0	0	0	0	0	0	0	0	0	0	0	0	0	0	0	0			2.67369e-05	0	0	0	0.000116543	0		k__Bacteria.p__Acidobacteria.c__Solibacteres.o__Solibacterales	1.42711	-
k__Bacteria	p__Actinobacteria	c__	o__			0	0	0	0	0	0	0	0	0	0	0	0.000762002	0	0	0	0	0	0	0	0	0	0	0	0	0	0	0	0.000912242	0	0	0			4.01053e-05	9.12242e-05	0	0	0.000174815	0.000288476		k__Bacteria.p__Actinobacteria.c__.o__	1.96011	-
k__Bacteria	p__Actinobacteria	c__Acidimicrobiia	o__Acidimicrobiales			0	0	0	0	0.000144571	0	0	0	0	0.00121951	0	0.000508001	0	0	0	0	0	0	0.000212993	0	0	0	0	0	0	0.000405515	0	0.000912242	0	0	0.000334784			0.000109741	0.000131776	0	0	0.000296528	0.000302394		k__Bacteria.p__Actinobacteria.c__Acidimicrobiia.o__Acidimicrobiales	2.11984	-
k__Bacteria	p__Actinobacteria	c__Actinobacteria	o__Actinomycetales			0.298701	0.0332005	0.185657	0.205525	0.0157583	0.513269	0.544647	0.0729567	0.835208	0.0115854	0.0131285	0.0421641	0.0105922	0.0827147	0.0109857	0.00802752	0.0867426	0.0212205	0.0504792	0.0720103	0.00810373	0.0128222	0.0091631	0.0202361	0.0833688	0.0296026	0.0639098	0.0260901	0.00278901	0.127539	0.0411784			0.160135	0.0328096	0.0504792	0.0231631	0.231275	0.0293332		k__Bacteria.p__Actinobacteria.c__Actinobacteria.o__Actinomycetales	5.20449	-
k__Bacteria	p__Actinobacteria	c__Actinobacteria	o__Bifidobacteriales			0.0438312	0.0126162	0.0120643	0.0198895	0.0186497	0.00723764	0.00168479	0.0164564	0	0.00670732	0.0124518	0.0294641	0.017092	0.0116649	0.0166271	0.000491481	0.033741	0.0267818	0.0805112	0.0462923	0.0538898	0.0319272	0.038485	0.0649241	0.0650787	0.0381184	0.0423787	0.0175151	0.0323525	0.00974817	0.0117174			0.0193664	0.0430962	0.0164564	0.0404319	0.0186786	0.0150094		k__Bacteria.p__Actinobacteria.c__Actinobacteria.o__Bifidobacteriales	4.63444	C2	4.01934
k__Bacteria	p__Actinobacteria	c__Actinobacteria	Other			0	0	0	0	0	0	0	0	0	0	0	0	0	0	0	0	0.000281175	0.000146349	0	0	0	0	0	0	0	0	0.000341763	0.000182448	0	0	0			2.25013e-05	5.24212e-05	0	0	7.10468e-05	0.000116719		k__Bacteria.p__Actinobacteria.c__Actinobacteria.Other	1.71951	-
k__Bacteria	p__Actinobacteria	c__MB-A2-108	o__0319-7L14			0	0	0	0	0	0	0	0	0	0	0	0	0	0	0	0	0	0	0	0	0	0	0	0	0	0	0	0	0	0	0			0	0	0	0	0	0		k__Bacteria.p__Actinobacteria.c__MB_A2_108.o__0319_7L14	0	-
k__Bacteria	p__Actinobacteria	c__Rubrobacteria	o__Rubrobacterales			0	0	0	0	0	0	0	0	0	0	0.000203018	0	0	0	0	0	0	0	0	0	0	0	0	0	0	0	0	0	0	0	0			1.06852e-05	0	0	0	4.65756e-05	0		k__Bacteria.p__Actinobacteria.c__Rubrobacteria.o__Rubrobacterales	1.02878	-
k__Bacteria	p__Actinobacteria	c__Thermoleophilia	o__Gaiellales			0	0	0	0	0	0	0.000153163	0	0	0	0	0	0	0	0	0	0	0	0	0	0.000405186	0	0	0	0	0	0	0	0	0	0			8.0612e-06	4.05186e-05	0	0	3.5138e-05	0.000128131		k__Bacteria.p__Actinobacteria.c__Thermoleophilia.o__Gaiellales	1.60765	-
k__Bacteria	p__Actinobacteria	c__Thermoleophilia	o__Solirubrobacterales			0	0	0	0.00110497	0	0.000603136	0	0	0.00132363	0	6.76727e-05	0	0	0	0	0.000163827	0.000140588	0	0	0	0	0	0	0	0	0	0	0	0	0	0			0.000179149	0	0	0	0.000392861	0		k__Bacteria.p__Actinobacteria.c__Thermoleophilia.o__Solirubrobacterales	2.25322	-
k__Bacteria	p__Actinobacteria	Other	Other			0	0	0	0	0	0	0.000153163	0	0.000661813	0	0	0	0	0	0	0	0	0	0	0	0	0	0	0	0	0	0	0.000182448	0	0	0			4.28935e-05	1.82448e-05	0	0	0.00015393	5.76953e-05		k__Bacteria.p__Actinobacteria.Other.Other	1.63239	-
k__Bacteria	p__Armatimonadetes	c__[Fimbriimonadetes]	o__[Fimbriimonadales]			0	0	0	0	0	0	0	0	0	0	0	0.000254001	0	0	0	0	0	0	0.000212993	0	0	0	0	0	0	0.000405515	0	0.000729794	0	0.000812348	0.000669568			2.45786e-05	0.000113531	0	0	7.39384e-05	0.000251252		k__Bacteria.p__Armatimonadetes.c___Fimbriimonadetes_.o___Fimbriimonadales_	2.05511	-
k__Bacteria	p__Bacteroidetes	c__Bacteroidia	o__Bacteroidales			0.0762987	0.0102922	0.160858	0.0629834	0.0828394	0.0729795	0.0124062	0.0762479	0.0112508	0.0426829	0.0615822	0.014986	0.0204622	0.0509014	0.0964964	0.008519	0.0776044	0.0174155	0.0402556	0.140592	0.0867099	0.244519	0.196905	0.049747	0.11527	0.224655	0.196856	0.149973	0.349324	0.229894	0.0800134			0.0524769	0.175455	0.0509014	0.173414	0.0393759	0.0866051		k__Bacteria.p__Bacteroidetes.c__Bacteroidia.o__Bacteroidales	5.24417	C2	4.80555
k__Bacteria	p__Bacteroidetes	c__Flavobacteriia	o__			0	0	0	0	0	0	0	0	0	0	0	0	0	0.00106045	0	0.000163827	0	0	0	0	0	0.000256443	0	0	0	0	0	0	0	0	0			6.44354e-05	2.56443e-05	0	0	0.000244097	8.10944e-05		k__Bacteria.p__Bacteroidetes.c__Flavobacteriia.o__	1.80912	-
k__Bacteria	p__Bacteroidetes	c__Flavobacteriia	o__Flavobacteriales			0.00487013	0.00298805	0.00134048	0.00662983	0.00375885	0.00361882	0	0.00164564	0.00661813	0.00914634	0.007444	0.00863602	0.00216659	0.00636267	0.0157363	0.00868283	0.000984114	0.000439046	0.00404686	0.000428633	0.00202593	0.0029491	0.000407249	0.00590219	0.00425351	0.0385239	0.00205058	0.0140485	0.000418352	0.00243704	0.0408437			0.00500604	0.0071008	0.00404686	0.00249984	0.00391132	0.0117743		k__Bacteria.p__Bacteroidetes.c__Flavobacteriia.o__Flavobacteriales	3.85131	-
k__Bacteria	p__Bacteroidetes	c__Sphingobacteriia	o__Sphingobacteriales			0.00162338	0.00132802	0.00335121	0.00994475	0.00115657	0.00361882	0.000153163	0.00219419	0.000661813	0.00762195	0.00439873	0.00381001	0.00120366	0	0.00593824	0.00589777	0.000281175	0	0.000638978	0.00171453	0.00202593	0.00205155	0.000407249	0.00421585	0.00297746	0.00689376	0.00102529	0.00693304	0	0.0016247	0.0271175			0.00283276	0.00282447	0.00162338	0.00203874	0.0028452	0.00247035		k__Bacteria.p__Bacteroidetes.c__Sphingobacteriia.o__Sphingobacteriales	3.45221	-
k__Bacteria	p__Bacteroidetes	Other	Other			0	0	0.00268097	0.00110497	0.000144571	0	0	0.00109709	0.000661813	0.00152439	0.000270691	0.002286	0	0	0	0.000163827	0.000140588	0	0.000212993	0	0	0.00166688	0.000203625	0	0.00127605	0	0.000683527	0.000912242	0.00153396	0	0.00334784			0.000541469	0.000627628	0.000144571	0.000443576	0.000823788	0.000679992		k__Bacteria.p__Bacteroidetes.Other.Other	2.7977	-
k__Bacteria	p__Chlamydiae	c__Chlamydiia	o__Chlamydiales			0.00649351	0.000664011	0	0.00110497	0.000433714	0	0	0	0.00132363	0.000609756	0.00196251	0.00127	0.000481464	0	0.000296912	0.00131062	0	0	0.000212993	0	0	0	0	0	0	0.00081103	0	0.000912242	0	0	0.00736525			0.000850741	0.000172327	0.000433714	0	0.00148951	0.00036408		k__Bacteria.p__Chlamydiae.c__Chlamydiia.o__Chlamydiales	2.9298	C1	2.76634
k__Bacteria	p__Chlorobi	c__OPB56	o__			0	0	0	0	0.000144571	0	0	0	0.000661813	0	0.000338364	0.000508001	0	0	0	0	0	0	0	0	0	0	0	0	0	0	0	0	0	0	0.000669568			8.69868e-05	0	0	0	0.00019546	0		k__Bacteria.p__Chlorobi.c__OPB56.o__	1.93945	-
k__Bacteria	p__Chloroflexi	c__Anaerolineae	o__Anaerolineales			0	0	0.000670241	0	0	0	0	0	0	0	0	0	0	0	0	0	0	0	0	0	0	0	0	0	0	0	0	0	0	0	0			3.52759e-05	0	0	0	0.000153764	0		k__Bacteria.p__Chloroflexi.c__Anaerolineae.o__Anaerolineales	1.54748	-
k__Bacteria	p__Chloroflexi	c__Anaerolineae	o__Caldilineales			0	0	0	0	0	0	0	0	0	0	0	0	0	0	0	0	0	0	0.000212993	0	0	0	0	0	0	0	0	0	0	0	0			1.12101e-05	0	0	0	4.88638e-05	0		k__Bacteria.p__Chloroflexi.c__Anaerolineae.o__Caldilineales	1.04961	-
k__Bacteria	p__Chloroflexi	c__Anaerolineae	o__SBR1031			0	0	0	0	0	0	0	0	0	0	0	0	0	0	0	0.000163827	0	0	0	0	0	0	0	0	0	0	0	0	0	0	0			8.62247e-06	0	0	0	3.75845e-05	0		k__Bacteria.p__Chloroflexi.c__Anaerolineae.o__SBR1031	0.935632	-
k__Bacteria	p__Chloroflexi	c__Ellin6529	o__			0	0	0	0	0	0	0	0	0	0.000304878	0	0.000254001	0	0	0	0	0	0	0	0	0	0	0	0	0	0	0	0	0	0	0			2.94147e-05	0	0	0	8.85148e-05	0		k__Bacteria.p__Chloroflexi.c__Ellin6529.o__	1.46856	-
k__Bacteria	p__Chloroflexi	c__Thermomicrobia	o__JG30-KF-CM45			0	0	0	0	0	0	0	0	0	0	0	0	0	0	0.000593824	0	0	0.000146349	0.000212993	0	0	0	0	0	0	0.000405515	0	0	0	0	0			5.01666e-05	4.05515e-05	0	0	0.000143681	0.000128235		k__Bacteria.p__Chloroflexi.c__Thermomicrobia.o__JG30_KF_CM45	1.70041	-
k__Bacteria	p__Cyanobacteria	c__4C0d-2	o__MLE1-12			0	0	0	0	0.000144571	0	0	0	0	0.000609756	6.76727e-05	0.000254001	0	0	0.00207838	0.000655308	0.000140588	0	0.000425985	0	0.000405186	0	0	0	0	0.000405515	0	0.000547345	0	0	0.000334784			0.00023033	0.000135805	0	0	0.000494647	0.000222055		k__Bacteria.p__Cyanobacteria.c__4C0d_2.o__MLE1_12	2.36235	-
k__Bacteria	p__Cyanobacteria	c__4C0d-2	o__SM1D11			0	0	0	0	0	0	0	0	0	0	0	0	0	0	0	0	0	0	0	0	0	0	0	0	0	0.000405515	0	0	0	0	0.000334784			0	4.05515e-05	0	0	0	0.000128235		k__Bacteria.p__Cyanobacteria.c__4C0d_2.o__SM1D11	1.60801	-
k__Bacteria	p__Cyanobacteria	c__4C0d-2	o__YS2			0	0.000664011	0.000670241	0	0.000433714	0	0.000153163	0.00219419	0.000661813	0	0.000270691	0	0.000481464	0.00106045	0.00118765	0.000163827	0.000421763	0	0.000425985	0.0025718	0.000810373	0.00320554	0.001629	0.00337268	0.00340281	0.00121655	0.00170882	0	0.0011156	0	0.00100435			0.000462576	0.00190332	0.000421763	0.00166891	0.000553519	0.00118193		k__Bacteria.p__Cyanobacteria.c__4C0d_2.o__YS2	3.27951	C2	2.86966
k__Bacteria	p__Cyanobacteria	c__Chloroplast	o__Chlorophyta			0	0	0	0	0	0	0	0	0	0	6.76727e-05	0	0	0	0	0	0	0	0.000638978	0	0	0	0	0	0	0	0	0	0	0	0			3.71921e-05	0	0	0	0.000146551	0		k__Bacteria.p__Cyanobacteria.c__Chloroplast.o__Chlorophyta	1.57047	-
k__Bacteria	p__Cyanobacteria	c__Chloroplast	o__Cryptophyta			0	0	0	0	0.000144571	0	0	0	0.000661813	0.000304878	0.000135345	0	0	0	0	0.000163827	0	0.000292697	0	0	0	0.000256443	0	0	0	0	0	0	0	0.000812348	0			8.96385e-05	2.56443e-05	0	0	0.000171596	8.10944e-05		k__Bacteria.p__Cyanobacteria.c__Chloroplast.o__Cryptophyta	1.95249	-
k__Bacteria	p__Cyanobacteria	c__Chloroplast	o__Stramenopiles			0	0	0	0	0	0	0	0	0	0	0	0	0	0	0	0	0	0.000146349	0	0	0	0	0	0	0	0	0	0	0	0	0.000334784			7.70256e-06	0	0	0	3.35747e-05	0		k__Bacteria.p__Cyanobacteria.c__Chloroplast.o__Stramenopiles	0.886636	-
k__Bacteria	p__Cyanobacteria	c__Chloroplast	o__Streptophyta			0	0	0	0	0.000144571	0	0	0	0	0	0	0.000254001	0	0	0	0	0.000281175	0	0	0	0	0.000384665	0	0	0	0	0	0	0	0	0.000334784			3.57762e-05	3.84665e-05	0	0	8.82414e-05	0.000121642		k__Bacteria.p__Cyanobacteria.c__Chloroplast.o__Streptophyta	1.58508	-
k__Bacteria	p__Cyanobacteria	c__Chloroplast	Other			0	0	0	0	0.000144571	0	0	0	0	0	0.000135345	0	0	0	0	0.000327654	0	0	0	0	0	0	0	0	0	0	0	0.000182448	0	0	0			3.19774e-05	1.82448e-05	0	0	8.40462e-05	5.76953e-05		k__Bacteria.p__Cyanobacteria.c__Chloroplast.Other	1.50484	-
k__Bacteria	p__Cyanobacteria	c__Nostocophycideae	o__Stigonematales			0	0	0	0	0	0	0	0	0	0.00396341	0	0	0	0	0	0	0	0	0	0	0	0	0	0	0	0	0	0	0	0	0			0.000208601	0	0	0	0.00090927	0		k__Bacteria.p__Cyanobacteria.c__Nostocophycideae.o__Stigonematales	2.31932	-
k__Bacteria	p__Cyanobacteria	c__Oscillatoriophycideae	o__Chroococcales			0	0	0	0	0.000578285	0	0	0	0	0	0	0	0	0	0	0	0	0	0	0	0	0	0	0	0	0	0	0	0.000278901	0	0			3.04361e-05	2.78901e-05	0	0	0.000132668	8.81963e-05		k__Bacteria.p__Cyanobacteria.c__Oscillatoriophycideae.o__Chroococcales	1.48339	-
k__Bacteria	p__Cyanobacteria	c__Synechococcophycideae	o__Synechococcales			0	0	0	0.00220994	0.000144571	0	0	0	0	0	0.000270691	0	0	0	0.000296912	0.000491481	0	0	0	0	0.000405186	0.000128222	0.000203625	0	0	0	0	0	0	0	0.00100435			0.000179663	7.37032e-05	0	0	0.000510688	0.000136528		k__Bacteria.p__Cyanobacteria.c__Synechococcophycideae.o__Synechococcales	2.25446	-
k__Bacteria	p__Elusimicrobia	c__Elusimicrobia	o__Elusimicrobiales			0	0	0	0	0.000144571	0	0	0	0	0	0	0	0	0	0	0.000163827	0	0	0.000212993	0	0	0.000256443	0	0.00084317	0	0	0	0	0	0	0			2.74416e-05	0.000109961	0	0	6.6164e-05	0.000269935		k__Bacteria.p__Elusimicrobia.c__Elusimicrobia.o__Elusimicrobiales	2.04124	-
k__Bacteria	p__Fibrobacteres	c__Fibrobacteria	o__258ds10			0	0	0	0	0	0	0	0	0	0	0	0	0	0	0	0	0	0	0.000212993	0	0	0	0	0	0	0	0	0.000182448	0	0	0			1.12101e-05	1.82448e-05	0	0	4.88638e-05	5.76953e-05		k__Bacteria.p__Fibrobacteres.c__Fibrobacteria.o__258ds10	1.26114	-
k__Bacteria	p__Fibrobacteres	c__Fibrobacteria	o__Fibrobacterales			0	0	0	0	0	0	0	0	0	0	0	0	0	0	0	0	0	0	0.000212993	0	0	0	0	0.00084317	0	0	0	0	0	0	0			1.12101e-05	8.4317e-05	0	0	4.88638e-05	0.000266634		k__Bacteria.p__Fibrobacteres.c__Fibrobacteria.o__Fibrobacterales	1.92592	-
k__Bacteria	p__Firmicutes	c__Bacilli	o__			0	0	0	0	0	0	0.000153163	0	0	0	0	0	0	0	0	0	0	0	0	0	0	0	0	0	0	0	0	0	0	0	0			8.0612e-06	0	0	0	3.5138e-05	0		k__Bacteria.p__Firmicutes.c__Bacilli.o__	0.9064	-
k__Bacteria	p__Firmicutes	c__Bacilli	o__Bacillales			0.108766	0.626494	0.0770777	0.080663	0.411305	0.0952955	0.405116	0.432255	0.0337525	0.591463	0.566827	0.289815	0.724844	0.304348	0.296021	0.841252	0.216364	0.635299	0.234079	0.0407201	0.201378	0.0425696	0.249236	0.0548061	0.0340281	0.0291971	0.0717703	0.104725	0.0308186	0.146223	0.111818			0.366897	0.0859249	0.304348	0.0486878	0.243032	0.0777413		k__Bacteria.p__Firmicutes.c__Bacilli.o__Bacillales	5.56454	C1	5.13613
k__Bacteria	p__Firmicutes	c__Bacilli	o__Exiguobacterales			0	0	0	0	0	0	0	0	0	0	0	0.001778	0	0	0	0	0	0	0	0	0	0	0	0	0	0	0	0	0	0	0			9.35791e-05	0	0	0	0.000407902	0		k__Bacteria.p__Firmicutes.c__Bacilli.o__Exiguobacterales	1.97118	-
k__Bacteria	p__Firmicutes	c__Bacilli	o__Gemellales			0	0	0	0	0	0	0	0	0	0	0	0	0	0	0	0	0	0	0	0	0	0	0	0	0	0	0	0	0	0	0.000669568			0	0	0	0	0	0		k__Bacteria.p__Firmicutes.c__Bacilli.o__Gemellales	0	-
k__Bacteria	p__Firmicutes	c__Bacilli	o__Herpetosiphonales			0	0.00132802	0	0	0	0	0	0	0	0	6.76727e-05	0	0	0	0	0	0	0	0	0	0	0	0	0.00084317	0	0	0	0	0	0	0			7.34576e-05	8.4317e-05	0	0	0.000304202	0.000266634		k__Bacteria.p__Firmicutes.c__Bacilli.o__Herpetosiphonales	1.92592	-
k__Bacteria	p__Firmicutes	c__Bacilli	o__Lactobacillales			0.0925325	0.151394	0.0978552	0.295028	0.178112	0.126659	0.00260377	0.143171	0.010589	0.0810976	0.108818	0.394717	0.115792	0.221633	0.104216	0.0203145	0.369886	0.167569	0.250905	0.118731	0.0526742	0.155917	0.0291183	0.214165	0.336453	0.132603	0.139098	0.134647	0.0185469	0.09342	0.170405			0.154363	0.133195	0.126659	0.133625	0.11046	0.0937446		k__Bacteria.p__Firmicutes.c__Bacilli.o__Lactobacillales	5.18854	-
k__Bacteria	p__Firmicutes	c__Bacilli	o__Turicibacterales			0	0.00232404	0.00871314	0	0.00520457	0.000603136	0.000153163	0.00164564	0	0.00304878	0.00121811	0.00584201	0.00168512	0.00318134	0.00801663	0	0.00365528	0.00380506	0.00724175	0.0171453	0.00810373	0.00346198	0.00285074	0.00337268	0.00382816	0.00608273	0.0140123	0.00510856	0.00125506	0	0.0100435			0.00296515	0.00652212	0.00232404	0.00446836	0.00285648	0.00517912		k__Bacteria.p__Firmicutes.c__Bacilli.o__Turicibacterales	3.81439	C2	3.21572
k__Bacteria	p__Firmicutes	c__Bacilli	Other			0.00162338	0.000664011	0.00134048	0.00220994	0.00216857	0.000603136	0.000306326	0.0071311	0	0.000304878	0.000406036	0.001016	0.00409244	0.00212089	0	0.000327654	0.00520174	0.00278062	0.00255591	0.00171453	0.000405186	0.0017951	0.00101812	0.00168634	0.0017014	0.000405515	0.00170882	0.00109469	0.00139451	0	0			0.00183438	0.00129242	0.00134048	0.00154042	0.00191199	0.000540086		k__Bacteria.p__Firmicutes.c__Bacilli.Other	3.26349	-
k__Bacteria	p__Firmicutes	c__CK-1C4-19	o__			0	0	0	0	0	0	0	0	0	0	0.000135345	0	0	0	0	0	0	0	0	0	0	0	0	0	0	0	0	0	0	0	0			7.12345e-06	0	0	0	3.10504e-05	0		k__Bacteria.p__Firmicutes.c__CK_1C4_19.o__	0.852688	-
k__Bacteria	p__Firmicutes	c__Clostridia	o__			0.00324675	0.000996016	0.0147453	0.00331492	0.00318057	0	0	0.00274273	0	0.00182927	0.0022332	0.001524	0.00361098	0.00106045	0.00593824	0	0.00182764	0.00160983	0.00617678	0.0107158	0.0214749	0.00730863	0.00468336	0.010118	0.00467886	0.00202758	0.00546822	0.00492611	0.00711198	0.0016247	0.00502176			0.00284404	0.00785135	0.00182927	0.0062901	0.00339991	0.00545729		k__Bacteria.p__Firmicutes.c__Clostridia.o__	3.89494	C2	3.37014
k__Bacteria	p__Firmicutes	c__Clostridia	o__Clostridiales			0.279221	0.107238	0.365952	0.171271	0.208616	0.103739	0.0203707	0.18102	0.0357379	0.10061	0.13812	0.127	0.0686086	0.206787	0.323634	0.0191678	0.142134	0.089419	0.233014	0.472353	0.47893	0.389152	0.389941	0.439292	0.252658	0.370235	0.373889	0.339537	0.464789	0.296507	0.224975			0.153772	0.397078	0.13812	0.389547	0.0979199	0.0701371		k__Bacteria.p__Firmicutes.c__Clostridia.o__Clostridiales	5.59888	C2	5.05981
k__Bacteria	p__Firmicutes	c__Clostridia	o__Coriobacteriales			0	0.000664011	0	0	0.00289143	0.00120627	0.000153163	0.00109709	0	0.00304878	0.0014888	0.00355601	0.000240732	0.00106045	0.0023753	0.000163827	0.00253058	0.000731743	0.0029819	0.00171453	0.00243112	0.00166688	0.00101812	0.00590219	0.00212675	0.00202758	0.00478469	0.00200693	0.000976154	0	0.0020087			0.00127316	0.00246549	0.00106045	0.00201725	0.00123659	0.00160632		k__Bacteria.p__Firmicutes.c__Clostridia.o__Coriobacteriales	3.3919	-
k__Bacteria	p__Firmicutes	c__Clostridia	Other			0.00974026	0.000996016	0.0134048	0.00994475	0.00448171	0.00603136	0.000306326	0.00767965	0.000661813	0.00518293	0.0029776	0.00381001	0.00264805	0.00530223	0.00534442	0.000491481	0.00492057	0.00204888	0.00681576	0.0141449	0.0117504	0.0102577	0.0140501	0.0143339	0.0106338	0.00486618	0.0133288	0.0056559	0.0168735	0.000812348	0.00401741			0.00488361	0.0115895	0.00492057	0.0125396	0.00354589	0.00386128		k__Bacteria.p__Firmicutes.c__Clostridia.Other	4.06407	C2	3.49659
k__Bacteria	p__Firmicutes	c__Erysipelotrichi	o__Erysipelotrichales			0.0146104	0.00730412	0.00201072	0.00331492	0.00665028	0.000603136	0.000153163	0.00438837	0.000661813	0.000609756	0.00439873	0.00431801	0.00120366	0.00530223	0.00148456	0	0.00210881	0.00336602	0.00660277	0.00428633	0.00526742	0.0065393	0.00488699	0.029511	0.00510421	0.00364964	0.00649351	0.0060208	0.00432297	0.00324939	0.00334784			0.00363639	0.00760821	0.00331492	0.00518582	0.00353095	0.0077552		k__Bacteria.p__Firmicutes.c__Erysipelotrichi.o__Erysipelotrichales	3.88128	C2	3.16809
k__Bacteria	p__Firmicutes	c__RF3	o__ML615J-28			0	0	0	0	0.000289143	0.000603136	0.000153163	0	0	0	0.000135345	0	0	0	0	0.000163827	0.000281175	0	0	0	0	0.00141044	0.00122175	0	0	0	0.00136705	0.00182448	0.00181286	0.000812348	0.000334784			8.55679e-05	0.000763658	0	0.000610874	0.000159154	0.000825584		k__Bacteria.p__Firmicutes.c__RF3.o__ML615J_28	2.8829	-
k__Bacteria	p__Firmicutes	Other	Other			0.00487013	0.00132802	0.00670241	0.00110497	0.00130114	0.00180941	0.000153163	0.0104224	0	0.00182927	0.000473709	0.00127	0.00240732	0.00212089	0.00267221	0.000491481	0.00492057	0.00614664	0.00234292	0.0025718	0.00121556	0.00641108	0.00325799	0.00084317	0.000850702	0.00364964	0.00307587	0.00127714	0.00460187	0.00243704	0.000669568			0.00275614	0.00277548	0.00182927	0.00282383	0.00270034	0.00181961		k__Bacteria.p__Firmicutes.Other.Other	3.44334	-
k__Bacteria	p__Fusobacteria	c__Fusobacteria	o__Fusobacteriales			0.00162338	0.000996016	0	0	0.000722857	0	0	0.00767965	0	0	0.000406036	0	0	0	0.000296912	0	0	0	0	0	0	0.000128222	0	0	0	0	0	0.000364897	0	0.0406174	0			0.000617097	4.93118e-05	0	0	0.00176611	0.00011798		k__Bacteria.p__Fusobacteria.c__Fusobacteria.o__Fusobacteriales	2.79035	-
k__Bacteria	p__Gemmatimonadetes	c__Gemm-1	o__			0	0	0	0	0	0	0	0	0	0	0	0	0	0	0	0	0	0	0	0	0	0	0	0	0	0	0	0	0	0	0.000334784			0	0	0	0	0	0		k__Bacteria.p__Gemmatimonadetes.c__Gemm_1.o__	0	-
k__Bacteria	p__Gemmatimonadetes	c__Gemmatimonadetes	o__Ellin5290			0	0	0	0	0	0	0	0	0	0	0	0	0	0	0	0	0	0	0	0	0	0	0	0	0	0	0	0	0	0	0			0	0	0	0	0	0		k__Bacteria.p__Gemmatimonadetes.c__Gemmatimonadetes.o__Ellin5290	0	-
k__Bacteria	p__Gemmatimonadetes	c__Gemmatimonadetes	o__Gemmatimonadales			0	0	0	0	0	0	0	0	0	0	0	0	0	0	0	0	0	0	0	0	0	0	0	0	0	0	0	0.000182448	0	0	0			0	1.82448e-05	0	0	0	5.76953e-05		k__Bacteria.p__Gemmatimonadetes.c__Gemmatimonadetes.o__Gemmatimonadales	1.26114	-
k__Bacteria	p__GN02	c__	o__			0	0	0	0	0	0	0	0	0	0	0	0	0	0	0	0	0	0	0	0	0	0	0	0	0	0	0	0.000364897	0	0	0			0	3.64897e-05	0	0	0	0.000115391		k__Bacteria.p__GN02.c__.o__	1.56217	-
k__Bacteria	p__GN02	c__BD1-5	o__			0	0.000332005	0	0	0	0	0	0	0	0.00426829	0	0.000254001	0	0	0	0	0.000281175	0.000292697	0	0	0.000810373	0	0	0	0	0	0	0	0	0	0.000334784			0.000285693	8.10373e-05	0	0	0.000972026	0.000256262		k__Bacteria.p__GN02.c__BD1_5.o__	2.4559	-
k__Bacteria	p__GN02	c__GKS2-174	o__			0	0	0	0	0	0	0	0	0	0	0	0	0	0	0	0	0	0	0	0	0	0	0	0	0	0.000405515	0	0.000182448	0	0	0			0	5.87963e-05	0	0	0	0.000134643		k__Bacteria.p__GN02.c__GKS2_174.o__	1.76935	C2	2.79184
k__Bacteria	p__Lentisphaerae	c__[Lentisphaeria]	o__Victivallales			0	0.000332005	0.00201072	0	0.00115657	0.00120627	0.000153163	0.00109709	0	0	0.000135345	0	0	0.00106045	0	0	0.00182764	0	0	0.000428633	0.00121556	0.00307732	0	0	0.000850702	0.00364964	0.000683527	0.00200693	0.00209176	0	0			0.000472593	0.00140041	0	0.00103313	0.000683645	0.00126639		k__Bacteria.p__Lentisphaerae.c___Lentisphaeria_.o__Victivallales	3.14625	C2	2.84055
k__Bacteria	p__Nitrospirae	c__Nitrospira	o__Nitrospirales			0.00162338	0	0	0	0	0	0	0	0	0	0	0	0	0	0	0	0	0	0	0	0	0	0	0	0	0	0	0	0	0	0			8.54409e-05	0	0	0	0.000372428	0		k__Bacteria.p__Nitrospirae.c__Nitrospira.o__Nitrospirales	1.93167	-
k__Bacteria	p__OD1	c__	o__			0	0	0	0	0	0	0	0	0	0	6.76727e-05	0	0	0	0.000296912	0.000819135	0	0	0	0	0	0	0	0	0	0	0	0	0	0	0.00167392			6.2301e-05	0	0	0	0.000195785	0		k__Bacteria.p__OD1.c__.o__	1.79451	-
k__Bacteria	p__OD1	c__ABY1	o__			0	0	0	0	0.000289143	0.00241255	0	0	0	0.00121951	0.000676727	0.000508001	0	0	0.000296912	0.00163827	0	0.000146349	0.000425985	0	0	0.000128222	0.000814498	0	0	0.00081103	0	0.000547345	0	0	0.00167392			0.000400708	0.00023011	0	0	0.000667974	0.000350825		k__Bacteria.p__OD1.c__ABY1.o__	2.60283	-
k__Bacteria	p__OD1	c__Mb-NB09	o__			0	0.000332005	0	0	0.000144571	0	0	0	0.000661813	0.00243902	0.000203018	0	0	0	0.000593824	0.000163827	0	0	0	0	0	0	0	0	0	0	0	0.000182448	0	0	0			0.000238847	1.82448e-05	0	0	0.000570319	5.76953e-05		k__Bacteria.p__OD1.c__Mb_NB09.o__	2.37812	-
k__Bacteria	p__OD1	c__SM2F11	o__			0	0	0	0	0.000433714	0	0	0	0.00132363	0	0.000135345	0	0	0	0	0.000327654	0	0	0	0	0	0	0	0	0	0.00081103	0	0	0	0	0.00133914			0.00011686	8.1103e-05	0	0	0.000316781	0.00025647		k__Bacteria.p__OD1.c__SM2F11.o__	2.06767	-
k__Bacteria	p__OD1	c__ZB2	o__			0.00649351	0.00365206	0	0.0309392	0.00578285	0.0114596	0.000153163	0.00109709	0.0119126	0.0189024	0.0103539	0.011938	0.00337025	0.00424178	0.0130641	0.0201507	0.000984114	0.000292697	0.00170394	0.000428633	0.00445705	0.00217977	0.000814498	0.00421585	0.00595491	0.0150041	0.00341763	0.0162379	0.000418352	0.00243704	0.0539002			0.00823643	0.00531287	0.00578285	0.00381674	0.00832919	0.00574533		k__Bacteria.p__OD1.c__ZB2.o__	3.91574	-
k__Bacteria	p__OD1	Other	Other			0	0	0.000670241	0.00331492	0.000289143	0.00180941	0	0	0.00132363	0.00304878	0.000879746	0.001778	0.000481464	0	0.00148456	0.00114679	0.000140588	0	0	0	0.00121556	0.000128222	0.000203625	0	0.000850702	0.00162206	0	0.00273673	0	0.00324939	0.00669568			0.000861435	0.000675689	0.000481464	0.000165923	0.00103947	0.000931807		k__Bacteria.p__OD1.Other.Other	2.93522	-
k__Bacteria	p__OP3	c__BD4-9	o__			0	0	0	0	0	0	0	0	0	0	0	0	0.000481464	0	0	0	0	0	0	0	0	0	0	0	0	0	0	0	0	0	0.000669568			2.53402e-05	0	0	0	0.000110455	0		k__Bacteria.p__OP3.c__BD4_9.o__	1.40381	-
k__Bacteria	p__OP3	c__koll11	o__			0	0	0	0	0	0	0	0	0	0.000304878	0	0	0	0	0	0	0	0.000146349	0	0	0	0	0	0	0	0	0	0.000182448	0	0	0.000334784			2.37488e-05	1.82448e-05	0	0	7.58846e-05	5.76953e-05		k__Bacteria.p__OP3.c__koll11.o__	1.37564	-
k__Bacteria	p__OP3	c__PBS-25	o__			0	0	0	0	0	0	0	0	0	0	0	0	0	0	0	0	0	0	0.000212993	0	0	0	0	0	0	0	0	0	0	0	0			1.12101e-05	0	0	0	4.88638e-05	0		k__Bacteria.p__OP3.c__PBS_25.o__	1.04961	-
k__Bacteria	p__Planctomycetes	c__OM190	o__CL500-15			0	0	0	0	0	0	0	0	0	0	0	0.000254001	0	0	0	0	0	0	0	0	0	0	0	0	0	0	0	0	0	0	0.000669568			1.33684e-05	0	0	0	5.82717e-05	0		k__Bacteria.p__Planctomycetes.c__OM190.o__CL500_15	1.12608	-
k__Bacteria	p__Planctomycetes	c__Phycisphaerae	o__			0	0	0	0	0	0	0	0	0	0	0	0	0	0	0	0	0	0	0	0	0	0	0	0	0	0.000405515	0	0	0	0	0			0	4.05515e-05	0	0	0	0.000128235		k__Bacteria.p__Planctomycetes.c__Phycisphaerae.o__	1.60801	-
k__Bacteria	p__Planctomycetes	c__Phycisphaerae	o__Phycisphaerales			0	0	0	0.00110497	0	0.000603136	0	0	0	0.000609756	0.000406036	0.000254001	0	0	0.000296912	0.000163827	0	0	0	0	0	0.000256443	0	0	0	0.000405515	0	0.000912242	0	0	0.000669568			0.000180981	0.00015742	0	0	0.000305377	0.000300847		k__Bacteria.p__Planctomycetes.c__Phycisphaerae.o__Phycisphaerales	2.25763	-
k__Bacteria	p__Planctomycetes	c__Planctomycetia	o__Gemmatales			0	0	0	0	0.000289143	0	0	0	0	0	0.000203018	0.000508001	0	0	0.00148456	0.000491481	0.000140588	0	0	0.000428633	0.000405186	0.000256443	0	0.00084317	0	0.00162206	0	0.000547345	0	0	0.00267827			0.000164042	0.000410284	0	0.000330815	0.000360312	0.00051337		k__Bacteria.p__Planctomycetes.c__Planctomycetia.o__Gemmatales	2.61308	-
k__Bacteria	p__Planctomycetes	c__Planctomycetia	o__Pirellulales			0	0	0	0	0	0	0	0.00164564	0	0.000304878	0	0	0	0	0.000593824	0	0	0	0.000212993	0.0012859	0	0.000256443	0	0.00168634	0.000425351	0	0.000683527	0.000364897	0	0	0.00133914			0.000145123	0.000470246	0	0.00031067	0.000394329	0.000590011		k__Bacteria.p__Planctomycetes.c__Planctomycetia.o__Pirellulales	2.67232	C2	2.62116
k__Bacteria	p__Planctomycetes	c__Planctomycetia	o__Planctomycetales			0	0	0	0	0.000722857	0	0	0	0	0	0.000609055	0.000254001	0	0	0.000890736	0	0	0	0	0	0	0	0	0.00084317	0	0.000405515	0	0	0	0	0.000669568			0.00013035	0.000124869	0	0	0.000281718	0.000282736		k__Bacteria.p__Planctomycetes.c__Planctomycetia.o__Planctomycetales	2.11511	-
k__Bacteria	p__Planctomycetes	c__Planctomycetia	Other			0	0	0.000670241	0	0	0	0	0	0	0	0	0	0	0	0.000296912	0.000163827	0.000140588	0	0	0	0	0	0	0.00084317	0	0	0	0	0	0	0			6.69246e-05	8.4317e-05	0	0	0.000166481	0.000266634		k__Bacteria.p__Planctomycetes.c__Planctomycetia.Other	1.92592	-
k__Bacteria	p__Proteobacteria	c__Alphaproteobacteria	o__			0	0	0	0	0	0	0	0	0	0	0	0	0	0	0	0	0.000140588	0	0	0	0	0	0	0	0	0	0	0	0	0	0			7.39935e-06	0	0	0	3.2253e-05	0		k__Bacteria.p__Proteobacteria.c__Alphaproteobacteria.o__	0.869195	-
k__Bacteria	p__Proteobacteria	c__Alphaproteobacteria	o__BD7-3			0.00162338	0	0	0	0	0	0	0	0	0	0	0.000254001	0	0	0	0	0.000140588	0	0	0	0.000405186	0	0	0	0	0.000405515	0	0	0	0	0			0.000106209	8.10701e-05	0	0	0.000373073	0.000170911		k__Bacteria.p__Proteobacteria.c__Alphaproteobacteria.o__BD7_3	2.02616	-
k__Bacteria	p__Proteobacteria	c__Alphaproteobacteria	o__Caulobacterales			0	0	0	0.00110497	0.000144571	0.00120627	0	0	0	0.000609756	0.00101509	0.00127	0	0.00106045	0.00148456	0.000491481	0.000702938	0	0.000425985	0.000428633	0	0	0.000203625	0	0	0.00121655	0	0.00237183	0	0	0.00267827			0.000500846	0.000422063	0.000425985	0	0.000537049	0.000785237		k__Bacteria.p__Proteobacteria.c__Alphaproteobacteria.o__Caulobacterales	2.69971	-
k__Bacteria	p__Proteobacteria	c__Alphaproteobacteria	o__RF32			0	0	0	0	0	0	0	0	0	0	0.000135345	0.000254001	0	0	0.000593824	0	0.000140588	0.000292697	0	0.000857265	0	0.000512886	0.00122175	0	0	0.000405515	0.000683527	0.000729794	0.0011156	0	0			7.45503e-05	0.000552634	0	0.000598207	0.00015551	0.000452819		k__Bacteria.p__Proteobacteria.c__Alphaproteobacteria.o__RF32	2.74244	C2	2.95687
k__Bacteria	p__Proteobacteria	c__Alphaproteobacteria	o__Rhizobiales			0	0.00199203	0.00134048	0.00220994	0.00115657	0.00361882	0.000153163	0.000548546	0	0.00853659	0.00203018	0.001778	0.000481464	0.00212089	0.00356295	0.00163827	0.000281175	0.000585394	0.00085197	0.000428633	0.00162075	0.000384665	0	0.00084317	0.00212675	0.00202758	0.000683527	0.0060208	0.000139451	0	0.00468698			0.00173087	0.00142753	0.00134048	0.000763349	0.00197058	0.00178456		k__Bacteria.p__Proteobacteria.c__Alphaproteobacteria.o__Rhizobiales	3.23826	-
k__Bacteria	p__Proteobacteria	c__Alphaproteobacteria	o__Rhodobacterales			0	0.000664011	0	0.00110497	0.000433714	0.000603136	0	0	0	0	0.000203018	0	0	0.00106045	0.00148456	0	0	0	0	0	0.000405186	0	0	0.00168634	0.000850702	0	0	0.00164204	0	0	0.00267827			0.000292308	0.000458426	0	0	0.000469041	0.000693329		k__Bacteria.p__Proteobacteria.c__Alphaproteobacteria.o__Rhodobacterales	2.66127	-
k__Bacteria	p__Proteobacteria	c__Alphaproteobacteria	o__Rhodospirillales			0	0.000332005	0	0	0	0	0	0	0.000661813	0.000609756	6.76727e-05	0	0	0	0	0	0	0	0	0	0	0	0	0	0.000850702	0	0	0.000912242	0.000278901	0	0.000334784			8.79604e-05	0.000204185	0	0	0.000207846	0.000367688		k__Bacteria.p__Proteobacteria.c__Alphaproteobacteria.o__Rhodospirillales	2.31002	-
k__Bacteria	p__Proteobacteria	c__Alphaproteobacteria	o__Rickettsiales			0	0	0	0	0.000144571	0	0	0	0	0	0.000338364	0.000254001	0	0	0.000296912	0.000655308	0	0.000146349	0	0.000428633	0	0	0.000203625	0	0.000425351	0.000405515	0	0.000182448	0.000278901	0.0016247	0.00401741			9.66055e-05	0.000192447	0	0.000193036	0.000176634	0.000185971		k__Bacteria.p__Proteobacteria.c__Alphaproteobacteria.o__Rickettsiales	2.28431	-
k__Bacteria	p__Proteobacteria	c__Alphaproteobacteria	o__Sphingomonadales			0.00487013	0.00199203	0.000670241	0.00662983	0.00159028	0.0066345	0.000306326	0.00164564	0.00198544	0.0027439	0.00412804	0.00127	0.00120366	0.00212089	0.00653207	0.00573394	0.00126529	0.00204888	0.00170394	0.000857265	0.0028363	0.00102577	0.000610874	0.00168634	0.00212675	0.0052717	0	0.00547345	0.000139451	0	0.0157349			0.00289869	0.00200279	0.00199203	0.00135606	0.00213584	0.00197847		k__Bacteria.p__Proteobacteria.c__Alphaproteobacteria.o__Sphingomonadales	3.4622	-
k__Bacteria	p__Proteobacteria	c__Alphaproteobacteria	Other			0	0	0	0	0.000289143	0	0	0.000548546	0.00264725	0	0.000541382	0.000508001	0	0	0.000593824	0.000491481	0	0	0	0	0	0.000128222	0	0.00084317	0.000425351	0.000405515	0	0.000182448	0	0	0.00267827			0.00029577	0.000198471	0	6.41108e-05	0.000618047	0.000281292		k__Bacteria.p__Proteobacteria.c__Alphaproteobacteria.Other	2.47095	-
k__Bacteria	p__Proteobacteria	c__Betaproteobacteria	o__			0.00162338	0.000332005	0	0.00110497	0.000144571	0	0.000153163	0.000548546	0	0.000304878	0.00115044	0.000254001	0	0	0.000296912	0.000491481	0.000140588	0	0	0.000857265	0.00162075	0.000256443	0	0	0.00127605	0	0	0.00109469	0	0	0.00133914			0.00034447	0.00051052	0.000153163	0.000128222	0.000464741	0.000636644		k__Bacteria.p__Proteobacteria.c__Betaproteobacteria.o__	2.70801	-
k__Bacteria	p__Proteobacteria	c__Betaproteobacteria	o__Burkholderiales			0.00324675	0.00199203	0.00134048	0.0143646	0.00578285	0.00482509	0.00321642	0	0.00330907	0.0219512	0.0121811	0.00457201	0.00216659	0.00424178	0.0163302	0.00999345	0.00534233	0.00117079	0.00425985	0.00171453	0.012966	0.00384665	0.00203625	0.00505902	0.0102084	0.0150041	0.00102529	0.0405036	0.000139451	0.00406174	0.0304653			0.00633087	0.00925032	0.00425985	0.00445283	0.00590468	0.0121603		k__Bacteria.p__Proteobacteria.c__Betaproteobacteria.o__Burkholderiales	3.96616	-
k__Bacteria	p__Proteobacteria	c__Betaproteobacteria	o__Ellin6067			0	0	0	0	0	0	0	0	0	0	0	0	0	0	0	0	0	0	0	0	0	0	0	0	0	0	0	0	0	0	0.000334784			0	0	0	0	0	0		k__Bacteria.p__Proteobacteria.c__Betaproteobacteria.o__Ellin6067	0	-
k__Bacteria	p__Proteobacteria	c__Betaproteobacteria	o__Gallionellales			0	0	0	0	0	0	0	0	0	0	0	0	0	0	0	0	0	0	0	0	0.000405186	0	0	0	0	0	0	0.000182448	0	0	0			0	5.87635e-05	0	0	0	0.000134549		k__Bacteria.p__Proteobacteria.c__Betaproteobacteria.o__Gallionellales	1.76911	C2	3.02816
k__Bacteria	p__Proteobacteria	c__Betaproteobacteria	o__Methylophilales			0	0.000332005	0	0	0.000144571	0	0	0	0	0	6.76727e-05	0.000254001	0	0	0.000593824	0.000327654	0	0	0	0	0	0	0	0	0	0.00121655	0.000341763	0	0	0	0.000334784			9.0512e-05	0.000155831	0	0	0.000167424	0.000387865		k__Bacteria.p__Proteobacteria.c__Betaproteobacteria.o__Methylophilales	2.19265	-
k__Bacteria	p__Proteobacteria	c__Betaproteobacteria	o__Neisseriales			0	0	0	0	0	0	0	0	0	0	0	0	0	0	0	0	0.000281175	0	0	0	0	0	0	0	0	0	0	0.000182448	0	0	0.00167392			1.47987e-05	1.82448e-05	0	0	6.4506e-05	5.76953e-05		k__Bacteria.p__Proteobacteria.c__Betaproteobacteria.o__Neisseriales	1.26114	-
k__Bacteria	p__Proteobacteria	c__Betaproteobacteria	o__Procabacteriales			0	0	0	0	0	0	0	0	0.000661813	0.000914634	0.000135345	0	0	0.00106045	0	0.000163827	0.000281175	0.000439046	0.000212993	0	0.000810373	0	0	0	0	0	0	0.00273673	0	0	0.000334784			0.000203646	0.00035471	0	0	0.000331116	0.000874845		k__Bacteria.p__Proteobacteria.c__Betaproteobacteria.o__Procabacteriales	2.54987	-
k__Bacteria	p__Proteobacteria	c__Betaproteobacteria	o__Rhodocyclales			0	0	0	0	0.00115657	0	0	0	0	0.000304878	6.76727e-05	0	0	0	0.000296912	0.000327654	0	0	0	0	0	0	0	0	0	0	0.000683527	0.000547345	0.000557802	0	0			0.000113352	0.000178867	0	0	0.000277546	0.000290211		k__Bacteria.p__Proteobacteria.c__Betaproteobacteria.o__Rhodocyclales	2.25253	-
k__Bacteria	p__Proteobacteria	c__Betaproteobacteria	Other			0	0	0	0	0.000144571	0	0	0	0	0	0.000203018	0	0	0	0.000593824	0	0.000140588	0	0.000212993	0	0	0.000641108	0.000203625	0.00084317	0	0.000405515	0.000341763	0.000364897	0.000139451	0	0			6.81576e-05	0.000293953	0	0.000272694	0.0001475	0.000285419		k__Bacteria.p__Proteobacteria.c__Betaproteobacteria.Other	2.46828	C2	2.81818
k__Bacteria	p__Proteobacteria	c__Deltaproteobacteria	o__			0	0	0	0	0	0	0	0	0	0	0	0	0	0	0	0	0	0	0	0	0	0	0	0	0	0	0	0	0	0	0.00100435			0	0	0	0	0	0		k__Bacteria.p__Proteobacteria.c__Deltaproteobacteria.o__	0	-
k__Bacteria	p__Proteobacteria	c__Deltaproteobacteria	o__Bdellovibrionales			0	0	0	0.00110497	0.000433714	0	0	0	0	0.000609756	0.000812073	0.001524	0	0	0.0023753	0.000982962	0	0	0	0	0	0.000256443	0	0	0	0	0	0.000182448	0	0	0.00602611			0.000412778	4.38892e-05	0	0	0.000672221	9.41559e-05		k__Bacteria.p__Proteobacteria.c__Deltaproteobacteria.o__Bdellovibrionales	2.61572	-
k__Bacteria	p__Proteobacteria	c__Deltaproteobacteria	o__Desulfovibrionales			0.00162338	0.000332005	0	0	0.00144571	0	0.000612651	0.00109709	0.00132363	0.000304878	0.0007444	0.001016	0.000240732	0.00212089	0.000890736	0.000491481	0.0011247	0.000146349	0.000212993	0.0012859	0.00324149	0.00243621	0.000814498	0.00590219	0.000425351	0.00162206	0.00136705	0.000912242	0.00348626	0.000812348	0			0.000722507	0.00214933	0.000612651	0.00149456	0.000616913	0.00166887		k__Bacteria.p__Proteobacteria.c__Deltaproteobacteria.o__Desulfovibrionales	3.3323	C2	2.87694
k__Bacteria	p__Proteobacteria	c__Deltaproteobacteria	o__FAC87			0	0	0	0.00110497	0	0	0	0	0	0	0.000203018	0	0	0	0.000593824	0.000491481	0	0	0	0	0	0	0	0	0	0	0	0	0	0	0.000669568			0.000125963	0	0	0	0.00029391	0		k__Bacteria.p__Proteobacteria.c__Deltaproteobacteria.o__FAC87	2.10024	-
k__Bacteria	p__Proteobacteria	c__Deltaproteobacteria	o__MIZ46			0.00162338	0.000664011	0	0	0.000144571	0	0.000153163	0	0	0	0.000270691	0	0	0	0.00118765	0	0	0.000146349	0	0	0	0	0	0	0	0.000405515	0	0.000364897	0	0	0.000334784			0.000220516	7.70412e-05	0	0	0.000453499	0.000162699		k__Bacteria.p__Proteobacteria.c__Deltaproteobacteria.o__MIZ46	2.34344	-
k__Bacteria	p__Proteobacteria	c__Deltaproteobacteria	o__Myxococcales			0	0	0	0	0.000289143	0	0	0	0.00330907	0.000304878	6.76727e-05	0.000762002	0	0	0.00148456	0.000163827	0.000140588	0.000146349	0	0	0	0	0	0	0	0	0	0.000547345	0	0	0.0020087			0.000350952	5.47345e-05	0	0	0.000804276	0.000173086		k__Bacteria.p__Proteobacteria.c__Deltaproteobacteria.o__Myxococcales	2.54525	-
k__Bacteria	p__Proteobacteria	c__Deltaproteobacteria	o__Spirobacillales			0	0.000332005	0	0	0	0	0	0	0	0	6.76727e-05	0.000762002	0	0	0	0.000819135	0	0	0	0	0	0	0	0	0	0	0	0	0	0	0.00100435			0.000104253	0	0	0	0.000253851	0		k__Bacteria.p__Proteobacteria.c__Deltaproteobacteria.o__Spirobacillales	2.0181	-
k__Bacteria	p__Proteobacteria	c__Deltaproteobacteria	o__Syntrophobacterales			0	0	0	0	0	0	0	0	0	0	0	0	0	0	0	0.000327654	0	0	0	0	0	0	0	0	0	0	0	0.000182448	0	0	0			1.72449e-05	1.82448e-05	0	0	7.5169e-05	5.76953e-05		k__Bacteria.p__Proteobacteria.c__Deltaproteobacteria.o__Syntrophobacterales	1.26114	-
k__Bacteria	p__Proteobacteria	c__Deltaproteobacteria	Other			0	0	0	0	0	0	0	0	0	0	0	0	0	0.00106045	0	0.000163827	0	0	0	0	0	0	0	0	0	0	0	0.000364897	0	0	0.000669568			6.44354e-05	3.64897e-05	0	0	0.000244097	0.000115391		k__Bacteria.p__Proteobacteria.c__Deltaproteobacteria.Other	1.80912	-
k__Bacteria	p__Proteobacteria	c__Epsilonproteobacteria	o__Campylobacterales			0	0.000332005	0	0	0.000289143	0	0	0	0	0	0	0	0	0	0.000890736	0	0.000281175	0	0	0	0.00405186	0.000897551	0	0	0	0.00081103	0	0.00200693	0	0.00243704	0.000669568			9.43716e-05	0.000776738	0	0	0.000223245	0.00132814		k__Bacteria.p__Proteobacteria.c__Epsilonproteobacteria.o__Campylobacterales	2.89027	-
k__Bacteria	p__Proteobacteria	c__Gammaproteobacteria	o__Aeromonadales			0.00162338	0	0.00134048	0	0.000433714	0	0.000153163	0	0.000661813	0.000609756	0.000879746	0.000254001	0	0.00106045	0.00118765	0.000163827	0.000140588	0	0	0.000428633	0.0028363	0.00307732	0.00101812	0	0.0017014	0.000405515	0.000341763	0.00273673	0.00153396	0.00243704	0			0.000447819	0.00140797	0.000163827	0.00127604	0.000530379	0.00115131		k__Bacteria.p__Proteobacteria.c__Gammaproteobacteria.o__Aeromonadales	3.14859	C2	2.82784
k__Bacteria	p__Proteobacteria	c__Gammaproteobacteria	o__Alteromonadales			0	0.000332005	0	0	0	0.000603136	0	0	0.00132363	0	0.000812073	0.00127	0	0	0	0.000163827	0	0	0.00106496	0.000428633	0	0.000128222	0.000203625	0	0	0	0	0.00364897	0	0	0.000669568			0.000293139	0.000440945	0	0	0.000472973	0.00113589		k__Bacteria.p__Proteobacteria.c__Gammaproteobacteria.o__Alteromonadales	2.64438	-
k__Bacteria	p__Proteobacteria	c__Gammaproteobacteria	o__Enterobacteriales			0	0.000996016	0	0	0.000578285	0	0	0	0.00132363	0.000304878	0.000541382	0.001016	0.000240732	0	0.000593824	0.000655308	0.000140588	0	0.000212993	0	0	0	0	0.00084317	0.000850702	0	0	0.000912242	0	0.000812348	0.0020087			0.00034756	0.000260611	0.000212993	0	0.000415447	0.000420004		k__Bacteria.p__Proteobacteria.c__Gammaproteobacteria.o__Enterobacteriales	2.54103	-
k__Bacteria	p__Proteobacteria	c__Gammaproteobacteria	o__Legionellales			0	0	0	0	0.000144571	0.000603136	0	0	0.00264725	0.000304878	0.000541382	0	0	0	0.000296912	0.00163827	0.000281175	0	0	0	0	0	0	0	0	0.00243309	0	0.000729794	0	0	0.00401741			0.000339873	0.000316288	0	0	0.000684554	0.000778327		k__Bacteria.p__Proteobacteria.c__Gammaproteobacteria.o__Legionellales	2.53132	-
k__Bacteria	p__Proteobacteria	c__Gammaproteobacteria	o__Methylococcales			0	0	0	0	0	0	0	0	0	0.000304878	0	0	0	0	0	0	0	0	0	0	0	0	0	0	0	0	0	0	0	0	0			1.60462e-05	0	0	0	6.99438e-05	0		k__Bacteria.p__Proteobacteria.c__Gammaproteobacteria.o__Methylococcales	1.20537	-
k__Bacteria	p__Proteobacteria	c__Gammaproteobacteria	o__Oceanospirillales			0	0	0	0	0.00245771	0	0	0.000548546	0.00132363	0	0.0014888	0.000508001	0	0	0.00118765	0.000819135	0.0033741	0	0.00106496	0.00342906	0	0.00282087	0.00142537	0.00505902	0.00382816	0.00364964	0.000341763	0.00145959	0.00139451	0.000812348	0.00736525			0.000672239	0.0023408	0	0.00214023	0.000959799	0.00165712		k__Bacteria.p__Proteobacteria.c__Gammaproteobacteria.o__Oceanospirillales	3.36936	C2	2.97229
k__Bacteria	p__Proteobacteria	c__Gammaproteobacteria	o__Pasteurellales			0	0	0	0	0	0	0	0.000548546	0	0.000304878	0	0	0	0	0	0	0	0	0	0	0	0.000128222	0	0	0	0	0	0.000364897	0	0	0			4.49171e-05	4.93118e-05	0	0	0.000140539	0.00011798		k__Bacteria.p__Proteobacteria.c__Gammaproteobacteria.o__Pasteurellales	1.69295	-
k__Bacteria	p__Proteobacteria	c__Gammaproteobacteria	o__Pseudomonadales			0.00324675	0.00863214	0.00737265	0.0154696	0.00216857	0.00723764	0.000459488	0.00219419	0.00264725	0.00914634	0.00642891	0.00482601	0.000481464	0.0519618	0.00534442	0.00688073	0.00998172	0.00307332	0.0217252	0.00471496	0.00243112	0.00628286	0.00183262	0.0143339	0.00765632	0.0052717	0.00786056	0.0206167	0.00320736	0.00487409	0.0154001			0.00890938	0.00742081	0.00642891	0.00577728	0.0116552	0.00586215		k__Bacteria.p__Proteobacteria.c__Gammaproteobacteria.o__Pseudomonadales	3.94985	-
k__Bacteria	p__Proteobacteria	c__Gammaproteobacteria	o__Vibrionales			0	0	0	0	0	0	0	0	0	0	6.76727e-05	0	0	0	0	0	0	0	0	0	0	0	0	0	0	0	0	0	0	0	0			3.56172e-06	0	0	0	1.55252e-05	0		k__Bacteria.p__Proteobacteria.c__Gammaproteobacteria.o__Vibrionales	0.551834	-
k__Bacteria	p__Proteobacteria	c__Gammaproteobacteria	o__Xanthomonadales			0.00162338	0.000996016	0	0.00220994	0.000289143	0.00241255	0.00137847	0.00109709	0	0.0158537	0.00101509	0.00127	0.000240732	0.00424178	0.000890736	0.000491481	0.00168705	0.00146349	0.0100106	0.000428633	0.00121556	0.000769329	0.000814498	0	0	0.00243309	0.000683527	0.0131363	0.00613582	0	0.000669568			0.0024827	0.00256168	0.00127	0.000791914	0.00393471	0.00413511		k__Bacteria.p__Proteobacteria.c__Gammaproteobacteria.o__Xanthomonadales	3.40852	-
k__Bacteria	p__Proteobacteria	c__Gammaproteobacteria	Other			0	0	0	0	0	0	0	0	0	0	0.000135345	0	0	0	0	0	0	0	0.00085197	0.000428633	0	0	0	0	0	0.000405515	0	0.000364897	0.000418352	0	0.000334784			5.1964e-05	0.00016174	0	0	0.000196195	0.000209428		k__Bacteria.p__Proteobacteria.c__Gammaproteobacteria.Other	2.20882	-
k__Bacteria	p__Proteobacteria	Other	Other			0	0	0.000670241	0.00110497	0.000289143	0.000603136	0	0	0.000661813	0	0.000676727	0.001016	0	0	0.00118765	0.000655308	0.000140588	0	0	0.000428633	0	0.000512886	0	0	0	0.000405515	0	0	0.000418352	0	0.00100435			0.000368715	0.000176539	0.000140588	0	0.000429627	0.000229633		k__Bacteria.p__Proteobacteria.Other.Other	2.56669	-
k__Bacteria	p__Spirochaetes	c__[Leptospirae]	o__[Leptospirales]			0	0	0	0	0	0	0	0	0	0	6.76727e-05	0	0	0	0	0	0	0	0	0	0	0.000128222	0	0	0	0	0	0	0	0	0			3.56172e-06	1.28222e-05	0	0	1.55252e-05	4.05472e-05		k__Bacteria.p__Spirochaetes.c___Leptospirae_.o___Leptospirales_	1.10796	-
k__Bacteria	p__Spirochaetes	c__Spirochaetes	o__M2PT2-76			0	0	0.00201072	0	0.000578285	0.000603136	0	0.000548546	0.000661813	0	0.000473709	0	0.000240732	0	0	0	0.000140588	0	0	0.000857265	0.000405186	0.00397487	0	0	0.00127605	0.00162206	0.00136705	0	0.00195231	0.000812348	0.00435219			0.000276712	0.00114548	0	0.00106666	0.000490317	0.00122552		k__Bacteria.p__Spirochaetes.c__Spirochaetes.o__M2PT2_76	3.05899	C2	2.80244
k__Bacteria	p__Spirochaetes	c__Spirochaetes	o__Sphaerochaetales			0	0	0	0	0	0	0	0	0	0	0	0	0	0	0	0	0	0	0	0	0	0.000256443	0	0	0	0	0	0	0	0	0			0	2.56443e-05	0	0	0	8.10944e-05		k__Bacteria.p__Spirochaetes.c__Spirochaetes.o__Sphaerochaetales	1.40899	-
k__Bacteria	p__Spirochaetes	c__Spirochaetes	o__Spirochaetales			0	0	0.000670241	0	0.000578285	0	0.000459488	0.00109709	0	0	0.0007444	0.000254001	0.000240732	0.00106045	0.00118765	0	0.00154646	0.000146349	0.000638978	0.00342906	0.000405186	0.00782152	0.00203625	0	0.00467886	0.00324412	0.00683527	0.00182448	0.00167341	0.00324939	0.00267827			0.000453901	0.00319481	0.000254001	0.00264018	0.000489716	0.00259149		k__Bacteria.p__Spirochaetes.c__Spirochaetes.o__Spirochaetales	3.50445	C2	3.17244
k__Bacteria	p__Spirochaetes	c__Spirochaetes	Other			0	0	0	0	0	0.000603136	0	0	0	0	0	0	0	0	0	0	0	0	0	0	0	0.000256443	0	0	0	0	0	0	0	0	0			3.1744e-05	2.56443e-05	0	0	0.000138369	8.10944e-05		k__Bacteria.p__Spirochaetes.c__Spirochaetes.Other	1.50166	-
k__Bacteria	p__SR1	c__	o__			0	0	0	0	0	0.000603136	0	0	0	0.000914634	0.000338364	0	0	0	0.000296912	0.000491481	0.000140588	0	0	0	0	0	0	0	0	0	0	0.000182448	0	0	0.00167392			0.000146585	1.82448e-05	0	0	0.000264159	5.76953e-05		k__Bacteria.p__SR1.c__.o__	2.16609	-
k__Bacteria	p__Tenericutes	c__Mollicutes	o__Acholeplasmatales			0	0	0	0	0.000144571	0.00120627	0	0	0	0	0	0	0	0	0	0.000163827	0	0	0	0	0	0.00102577	0	0	0.000425351	0.000405515	0	0.000364897	0	0.000812348	0.000669568			7.97195e-05	0.000222154	0	0	0.000277097	0.000339477		k__Bacteria.p__Tenericutes.c__Mollicutes.o__Acholeplasmatales	2.34665	-
k__Bacteria	p__Tenericutes	c__Mollicutes	o__Anaeroplasmatales			0.00162338	0	0	0.00662983	0.000433714	0	0.000153163	0	0	0.000609756	0	0	0.000240732	0	0.000296912	0	0.000702938	0.000146349	0.000212993	0.000857265	0.000810373	0.0029491	0.00203625	0	0.000850702	0.00283861	0.00102529	0.00255428	0.000139451	0.0016247	0.000334784			0.000581567	0.00140613	0.000146349	0.000941278	0.00151757	0.00109744		k__Bacteria.p__Tenericutes.c__Mollicutes.o__Anaeroplasmatales	3.14803	C2	2.76834
k__Bacteria	p__Tenericutes	c__Mollicutes	o__RF39			0.00162338	0.000332005	0.000670241	0	0.000144571	0	0	0.00219419	0	0	0.000406036	0.000254001	0.000481464	0.00106045	0.000890736	0	0.000281175	0.000585394	0.00085197	0.00214316	0.00121556	0.00192332	0.00814498	0.00337268	0.000850702	0.00081103	0.00136705	0.00164204	0.00223121	0.000812348	0.00100435			0.000514505	0.00237017	0.000332005	0.00178268	0.000602186	0.00216624		k__Bacteria.p__Tenericutes.c__Mollicutes.o__RF39	3.37478	C2	2.96287
k__Bacteria	p__Tenericutes	c__Mollicutes	o__RsaHF231			0	0	0	0	0	0	0	0	0	0.000304878	0	0	0	0	0	0	0	0	0	0	0	0	0	0	0	0	0	0	0	0	0			1.60462e-05	0	0	0	6.99438e-05	0		k__Bacteria.p__Tenericutes.c__Mollicutes.o__RsaHF231	1.20537	-
k__Bacteria	p__Tenericutes	c__Mollicutes	Other			0	0	0	0	0	0	0	0	0	0	6.76727e-05	0	0	0	0.000296912	0	0	0.000292697	0	0	0	0	0	0	0	0	0	0	0	0	0			3.45938e-05	0	0	0	9.29965e-05	0		k__Bacteria.p__Tenericutes.c__Mollicutes.Other	1.53902	-
k__Bacteria	p__Thermi	c__Deinococci	o__Deinococcales			0	0	0	0	0	0	0	0	0	0.000304878	0	0	0	0	0	0	0	0	0	0	0	0	0	0	0	0	0.000341763	0	0	0	0			1.60462e-05	3.41763e-05	0	0	6.99438e-05	0.000108075		k__Bacteria.p__Thermi.c__Deinococci.o__Deinococcales	1.53373	-
k__Bacteria	p__Thermi	c__Deinococci	o__Thermales			0	0	0	0	0	0	0	0	0	0	0	0	0	0	0	0	0	0	0	0	0	0	0	0	0	0	0	0	0	0	0.000334784			0	0	0	0	0	0		k__Bacteria.p__Thermi.c__Deinococci.o__Thermales	0	-
k__Bacteria	p__TM6	c__SBRH58	o__			0	0	0	0	0	0	0	0	0	0	0	0.000254001	0	0	0	0	0	0	0	0	0	0	0	0	0	0	0	0	0	0	0			1.33684e-05	0	0	0	5.82717e-05	0		k__Bacteria.p__TM6.c__SBRH58.o__	1.12608	-
k__Bacteria	p__TM6	c__SJA-4	o__			0	0.000332005	0	0.00110497	0.000289143	0	0	0	0	0.000609756	0.000473709	0.000254001	0	0	0.000296912	0.000655308	0	0	0	0	0	0.000256443	0	0	0	0.00081103	0	0.000729794	0	0	0.00234349			0.000211358	0.000179727	0	0	0.000311299	0.000321993		k__Bacteria.p__TM6.c__SJA_4.o__	2.32502	-
k__Bacteria	p__TM6	Other	Other			0	0	0	0	0	0	0	0	0	0	0	0	0	0	0	0.000327654	0	0	0	0	0	0.000128222	0.000203625	0	0	0	0	0	0	0	0.000669568			1.72449e-05	3.31846e-05	0	0	7.5169e-05	7.21815e-05		k__Bacteria.p__TM6.Other.Other	1.52094	-
k__Bacteria	p__TM7	c__	o__			0	0.000332005	0	0	0	0	0	0	0	0.000304878	0	0	0	0	0	0	0	0	0	0	0	0	0	0	0	0.000405515	0	0.000912242	0	0	0			3.35202e-05	0.000131776	0	0	0.000100507	0.000302394		k__Bacteria.p__TM7.c__.o__	2.11984	-
k__Bacteria	p__TM7	c__SC3	o__			0	0.000664011	0.00134048	0.00773481	0.00289143	0.000603136	0	0.000548546	0.00198544	0.000304878	0.0029776	0.002286	0.00120366	0	0.00564133	0.00409567	0	0	0	0	0	0.00115399	0.000407249	0.00168634	0.0017014	0.00283861	0.000341763	0.00164204	0.000139451	0.000812348	0.00669568			0.00169879	0.000991084	0.000664011	0.000780622	0.00216581	0.000960544		k__Bacteria.p__TM7.c__SC3.o__	3.23014	-
k__Bacteria	p__TM7	c__TM7-1	o__			0	0.000664011	0	0.00220994	0.000289143	0.00180941	0	0	0	0.000914634	0.000879746	0.000762002	0.000722195	0.00212089	0.000890736	0.00147444	0	0.000146349	0	0	0.000810373	0	0.000203625	0.00084317	0	0.00283861	0.000341763	0.00364897	0	0	0.00803482			0.000678079	0.000868651	0.000664011	0.000272694	0.000750778	0.0013061		k__Bacteria.p__TM7.c__TM7_1.o__	2.93885	-
k__Bacteria	p__TM7	c__TM7-3	o__			0	0	0	0	0.000144571	0.000603136	0	0	0	0.00152439	0	0	0	0	0	0.000163827	0	0	0	0	0	0	0.000203625	0	0	0	0	0.000364897	0	0	0			0.000128207	5.68521e-05	0	0	0.000366892	0.000125738		k__Bacteria.p__TM7.c__TM7_3.o__	2.10791	-
k__Bacteria	p__TM7	c__TM7-3	o__CW040			0.00324675	0.00464807	0.0113941	0.00441989	0.00419257	0	0.000306326	0.00164564	0	0.00914634	0.00270691	0.00279401	0.00240732	0.00212089	0.00504751	0.00114679	0.00435822	0.00453681	0.0119276	0.00600086	0.00769854	0.00384665	0.00773773	0.00758853	0.00850702	0.00364964	0.00546822	0.0060208	0.00557802	0.00243704	0.00301306			0.00400241	0.0062096	0.00324675	0.00601083	0.003458	0.00166321		k__Bacteria.p__TM7.c__TM7_3.o__CW040	3.79306	C2	2.97445
k__Bacteria	p__TM7	c__TM7-3	o__EW055			0	0	0	0	0	0	0	0	0	0	0	0	0	0	0	0	0	0	0	0	0.000405186	0	0	0	0	0.000405515	0	0	0	0	0			0	8.10701e-05	0	0	0	0.000170911		k__Bacteria.p__TM7.c__TM7_3.o__EW055	1.90886	C2	2.76254
k__Bacteria	p__TM7	c__TM7-3	o__I025			0.00162338	0.00199203	0.000670241	0	0.00144571	0.000603136	0	0.00109709	0	0.000609756	0.000135345	0.00279401	0.00409244	0	0	0.000327654	0.000281175	0.000731743	0.00255591	0.0025718	0	0.00115399	0.00570149	0	0.00127605	0.000405515	0.00649351	0.00127714	0.000418352	0	0.0020087			0.000997875	0.00192978	0.000609756	0.00121502	0.00115446	0.00233278		k__Bacteria.p__TM7.c__TM7_3.o__I025	3.28551	-
k__Bacteria	p__TM7	c__TM7-3	Other			0	0.000332005	0.000670241	0.00110497	0.000289143	0	0	0	0	0.00121951	0.000473709	0.000508001	0	0.00106045	0.000593824	0.000327654	0	0.000292697	0	0	0	0	0	0	0	0.00121655	0	0.00164204	0	0	0.00234349			0.000361695	0.000285858	0.000292697	0	0.000409488	0.00061093		k__Bacteria.p__TM7.c__TM7_3.Other	2.55834	-
k__Bacteria	p__TM7	Other	Other			0	0	0	0	0	0.000603136	0	0	0.000661813	0.00182927	0	0	0	0	0.000296912	0	0	0	0	0	0	0	0	0	0	0	0	0.000547345	0	0	0			0.000178481	5.47345e-05	0	0	0.000449129	0.000173086		k__Bacteria.p__TM7.Other.Other	2.25159	-
k__Bacteria	p__Verrucomicrobia	c__[Pedosphaerae]	o__[Pedosphaerales]			0	0	0	0	0	0	0	0	0	0.000609756	0	0	0	0	0	0	0	0	0	0	0	0	0	0	0	0	0	0	0	0	0			3.20924e-05	0	0	0	0.000139888	0		k__Bacteria.p__Verrucomicrobia.c___Pedosphaerae_.o___Pedosphaerales_	1.5064	-
k__Bacteria	p__Verrucomicrobia	c__[Spartobacteria]	o__[Chthoniobacterales]			0	0	0	0	0	0	0	0	0.000661813	0	0	0	0	0	0	0	0	0	0	0	0	0	0	0	0	0	0	0.000364897	0	0	0			3.48323e-05	3.64897e-05	0	0	0.00015183	0.000115391		k__Bacteria.p__Verrucomicrobia.c___Spartobacteria_.o___Chthoniobacterales_	1.56217	-
k__Bacteria	p__Verrucomicrobia	c__Opitutae	o__[Cerasicoccales]			0	0	0.000670241	0	0.000144571	0	0	0	0	0	0	0	0	0	0	0	0	0	0	0.000857265	0	0.000128222	0	0	0	0	0	0.000182448	0	0	0.000334784			4.28849e-05	0.000116794	0	0	0.000155489	0.000268375		k__Bacteria.p__Verrucomicrobia.c__Opitutae.o___Cerasicoccales_	2.06742	-
k__Bacteria	p__Verrucomicrobia	c__Opitutae	o__HA64			0	0	0	0	0	0	0	0	0	0	0	0	0	0	0	0	0	0	0	0	0	0	0	0	0	0	0	0	0.000139451	0	0			0	1.39451e-05	0	0	0	4.40981e-05		k__Bacteria.p__Verrucomicrobia.c__Opitutae.o__HA64	1.14442	-
k__Bacteria	p__Verrucomicrobia	c__Opitutae	o__Opitutales			0	0	0	0	0.000289143	0	0	0	0	0.00152439	0.000135345	0	0	0	0	0	0	0	0	0	0	0	0	0	0.000425351	0	0	0.000547345	0	0	0			0.000102573	9.72696e-05	0	0	0.000351646	0.000207069		k__Bacteria.p__Verrucomicrobia.c__Opitutae.o__Opitutales	2.01103	-
k__Bacteria	p__Verrucomicrobia	c__Verruco-5	o__WCHB1-41			0	0	0	0	0.000578285	0.000603136	0	0.00164564	0	0	0.000135345	0	0.000240732	0.00106045	0.000890736	0.000327654	0.000843526	0.000146349	0.000425985	0.000857265	0	0.00307732	0.000814498	0.00168634	0.00127605	0.00121655	0.00170882	0	0.0011156	0	0			0.000363044	0.00117524	0.000146349	0.00116607	0.000466554	0.000892741		k__Bacteria.p__Verrucomicrobia.c__Verruco_5.o__WCHB1_41	3.07013	C2	2.74744
k__Bacteria	p__Verrucomicrobia	c__Verruco-5	Other			0	0	0	0	0.000289143	0	0	0	0	0	0	0	0	0	0	0	0	0	0	0	0	0	0	0	0	0	0	0	0	0	0			1.5218e-05	0	0	0	6.63339e-05	0		k__Bacteria.p__Verrucomicrobia.c__Verruco_5.Other	1.18236	-
k__Bacteria	p__Verrucomicrobia	c__Verrucomicrobiae	o__Verrucomicrobiales			0.00324675	0.000664011	0.00268097	0.00662983	0.00245771	0	0.000306326	0	0.00132363	0.00335366	0.000812073	0.000508001	0.000240732	0.00106045	0.000890736	0.000982962	0.00154646	0.000585394	0.000425985	0.00514359	0.00526742	0.00307732	0.00244349	0.00421585	0.00297746	0.00324412	0.00410116	0.00237183	0.00641473	0.0016247	0.00167392			0.00145872	0.0039257	0.000890736	0.00367264	0.00162624	0.00134531		k__Bacteria.p__Verrucomicrobia.c__Verrucomicrobiae.o__Verrucomicrobiales	3.59392	C2	3.13419
k__Bacteria	p__Verrucomicrobia	Other	Other			0	0	0	0	0	0	0	0	0	0	0	0	0	0	0	0.000163827	0	0	0	0	0	0	0	0	0	0.00121655	0	0	0.000278901	0	0			8.62247e-06	0.000149545	0	0	3.75845e-05	0.000385015		k__Bacteria.p__Verrucomicrobia.Other.Other	2.17477	-
k__Bacteria	p__WPS-2	c__	o__			0	0	0.000670241	0	0	0	0	0	0	0	0	0	0	0	0	0	0	0	0	0	0	0	0	0	0	0	0	0	0	0	0			3.52759e-05	0	0	0	0.000153764	0		k__Bacteria.p__WPS_2.c__.o__	1.54748	-
k__Bacteria	p__WS5	c__	o__			0	0	0	0	0	0	0	0	0.000661813	0	0	0	0	0	0	0	0	0	0	0	0	0	0	0	0	0	0	0	0	0	0			3.48323e-05	0	0	0	0.00015183	0		k__Bacteria.p__WS5.c__.o__	1.54198	-
Unclassified	Other	Other	Other			0	0	0	0	0.000144571	0.000603136	0	0	0.000661813	0	0	0	0	0	0	0	0	0	0	0	0	0.000128222	0	0	0	0	0	0.000182448	0.000139451	0	0			7.41853e-05	4.50121e-05	0	0	0.000199737	7.37216e-05		Unclassified.Other.Other.Other	1.87032	-
Family level (L5)
k__Archaea	p__Euryarchaeota	c__[Parvarchaea]	o__WCHD3-30	f__		0	0	0	0	0.000144571	0	0	0	0	0	6.77e-05	0	0	0	0	0	0	0	0	0	0	0	0	0	0	0	0	0	0	0	0.000669568			1.11722e-05	0	0	0	3.58334e-05	0		k__Archaea.p__Euryarchaeota.c___Parvarchaea_.o__WCHD3_30.f__	1.04814	-
k__Archaea	p__Euryarchaeota	c__[Parvarchaea]	o__YLA114	f__		0	0	0	0	0	0	0	0	0	0	0	0	0	0	0	0	0	0	0	0	0.000405186	0	0	0	0	0	0	0	0	0	0			0	4.05186e-05	0	0	0	0.000128131		k__Archaea.p__Euryarchaeota.c___Parvarchaea_.o__YLA114.f__	1.60765	-
k__Archaea	p__Euryarchaeota	c__Methanobacteria	o__Methanobacteriales	f__Methanobacteriaceae		0.00162338	0	0	0.00220995	0.000867428	0	0	0.000548546	0	0	6.77e-05	0.000508001	0	0.00318134	0	0	0.000140588	0.000439046	0.000425985	0.0012859	0.000810373	0.000384665	0.000407249	0.00252951	0.000425351	0.00121655	0	0.000729794	0.000139451	0	0.000669568			0.000526945	0.000792884	6.77e-05	0.000577572	0.000884255	0.000741529		k__Archaea.p__Euryarchaeota.c__Methanobacteria.o__Methanobacteriales.f__Methanobacteriaceae	2.89921	-
k__Archaea	p__Euryarchaeota	c__Methanomicrobia	o__Methanomicrobiales	f__Methanocorpusculaceae		0	0	0	0	0	0	0	0	0	0	0	0	0	0	0	0	0	0	0	0	0	0.000128222	0	0.00168634	0	0	0	0	0.000139451	0	0			0	0.000195401	0	0	0	0.000526816		k__Archaea.p__Euryarchaeota.c__Methanomicrobia.o__Methanomicrobiales.f__Methanocorpusculaceae	2.29093	C2	3.11076
k__Archaea	p__Euryarchaeota	c__Methanomicrobia	o__Methanomicrobiales	f__Methanoregulaceae		0	0	0	0	0	0	0	0	0	0.000304878	0	0	0	0	0	0	0	0	0	0	0	0	0	0	0	0	0	0	0	0	0			1.60462e-05	0	0	0	6.99438e-05	0		k__Archaea.p__Euryarchaeota.c__Methanomicrobia.o__Methanomicrobiales.f__Methanoregulaceae	1.20537	-
k__Archaea	p__Euryarchaeota	c__Methanomicrobia	o__Methanosarcinales	f__Methanosarcinaceae		0	0	0	0	0	0	0	0	0	0	0	0	0	0	0	0	0	0	0	0	0	0	0	0	0.000425351	0	0	0	0	0	0			0	4.25351e-05	0	0	0	0.000134508		k__Archaea.p__Euryarchaeota.c__Methanomicrobia.o__Methanosarcinales.f__Methanosarcinaceae	1.62875	-
k__Bacteria	Other	Other	Other	Other		0.00974026	0.00166003	0.00737265	0.00773481	0.00448171	0.00542823	0.00275693	0.00603401	0.0119126	0.00426829	0.00757935	0.00711201	0.00288878	0.00318134	0.0121734	0.0103211	0.00576409	0.00204888	0.00511182	0.00857265	0.000405186	0.0105142	0.00855223	0.00590219	0.00638026	0.00446066	0.0075188	0.00821018	0.0172919	0.00568643	0.0241045			0.00618791	0.00778082	0.00576409	0.00786449	0.00318635	0.00435023		k__Bacteria.Other.Other.Other.Other	3.89103	-
k__Bacteria	p__AC1	c__HDBW-WB69	o__	f__		0	0	0	0	0	0.000603136	0	0	0	0	0	0	0	0	0	0	0	0	0	0	0	0	0	0	0	0	0	0	0	0	0			3.1744e-05	0	0	0	0.000138369	0		k__Bacteria.p__AC1.c__HDBW_WB69.o__.f__	1.50166	-
k__Bacteria	p__Acidobacteria	c__	o__	f__		0	0	0	0	0	0	0	0	0	0	0	0	0	0	0	0	0	0	0	0	0	0.000256443	0	0	0	0	0	0	0	0	0.000334784			0	2.56443e-05	0	0	0	8.10944e-05		k__Bacteria.p__Acidobacteria.c__.o__.f__	1.40899	-
k__Bacteria	p__Acidobacteria	c__Acidobacteria	o__Acidobacteriales	f__Acidobacteriaceae		0	0	0	0	0	0.00120627	0	0	0	0	6.77e-05	0	0	0	0	0	0	0	0	0	0	0	0	0	0	0	0	0	0	0	0			6.70512e-05	0	0	0	0.000276311	0		k__Bacteria.p__Acidobacteria.c__Acidobacteria.o__Acidobacteriales.f__Acidobacteriaceae	1.82641	-
k__Bacteria	p__Acidobacteria	c__Acidobacteria-6	o__iii1-15	f__		0	0	0	0	0	0	0	0	0	0.000609756	0	0	0	0	0	0	0	0	0	0	0	0	0	0	0	0.000405515	0	0	0	0	0.000669568			3.20924e-05	4.05515e-05	0	0	0.000139888	0.000128235		k__Bacteria.p__Acidobacteria.c__Acidobacteria_6.o__iii1_15.f__	1.60801	-
k__Bacteria	p__Acidobacteria	c__Acidobacteria-6	o__iii1-15	f__mb2424		0	0	0	0	0.000144571	0	0.000153163	0	0	0	0.000203018	0	0	0	0	0.000655308	0	0	0	0	0	0	0	0	0	0	0	0.000182448	0	0	0.000334784			6.08453e-05	1.82448e-05	0	0	0.000157174	5.76951e-05		k__Bacteria.p__Acidobacteria.c__Acidobacteria_6.o__iii1_15.f__mb2424	1.78423	-
k__Bacteria	p__Acidobacteria	c__Chloracidobacteria	o__	f__		0	0	0	0	0	0	0	0	0.000661813	0.000304878	0	0.000508001	0	0	0	0.000163827	0	0	0	0	0	0	0	0	0	0.000405515	0	0	0	0	0.000669568			8.62378e-05	4.05515e-05	0	0	0.000193584	0.000128235		k__Bacteria.p__Acidobacteria.c__Chloracidobacteria.o__.f__	1.9357	-
k__Bacteria	p__Acidobacteria	c__Holophagae	o__Holophagales	f__Holophagaceae		0	0	0	0	0	0	0	0	0	0	0	0	0	0	0	0	0	0	0	0	0	0	0	0	0	0	0	0.000364897	0	0	0			0	3.64897e-05	0	0	0	0.000115391		k__Bacteria.p__Acidobacteria.c__Holophagae.o__Holophagales.f__Holophagaceae	1.56217	-
k__Bacteria	p__Acidobacteria	c__iii1-8	o__32-20	f__		0	0	0	0	0	0	0	0	0	0	0	0	0	0	0	0	0	0	0	0	0	0	0	0	0	0	0	0	0	0	0.000334784			0	0	0	0	0	0		k__Bacteria.p__Acidobacteria.c__iii1_8.o__32_20.f__	0	-
k__Bacteria	p__Acidobacteria	c__Solibacteres	o__Solibacterales	f__Solibacteraceae		0	0	0	0	0	0	0	0	0	0	0	0.000508001	0	0	0	0	0	0	0	0	0	0	0	0	0	0	0	0	0	0	0			2.67369e-05	0	0	0	0.000116543	0		k__Bacteria.p__Acidobacteria.c__Solibacteres.o__Solibacterales.f__Solibacteraceae	1.42711	-
k__Bacteria	p__Actinobacteria	c__	o__	f__		0	0	0	0	0	0	0	0	0	0	0	0.000762002	0	0	0	0	0	0	0	0	0	0	0	0	0	0	0	0.000912242	0	0	0			4.01054e-05	9.12242e-05	0	0	0.000174815	0.000288476		k__Bacteria.p__Actinobacteria.c__.o__.f__	1.96011	-
k__Bacteria	p__Actinobacteria	c__Acidimicrobiia	o__Acidimicrobiales	f__C111		0	0	0	0	0	0	0	0	0	0.00121951	0	0.000254001	0	0	0	0	0	0	0.000212993	0	0	0	0	0	0	0.000405515	0	0.000364897	0	0	0.000334784			8.87635e-05	7.70412e-05	0	0	0.000283568	0.000162699		k__Bacteria.p__Actinobacteria.c__Acidimicrobiia.o__Acidimicrobiales.f__C111	1.94823	-
k__Bacteria	p__Actinobacteria	c__Acidimicrobiia	o__Acidimicrobiales	f__Microthrixaceae		0	0	0	0	0.000144571	0	0	0	0	0	0	0.000254001	0	0	0	0	0	0	0	0	0	0	0	0	0	0	0	0	0	0	0			2.09775e-05	0	0	0	6.54286e-05	0		k__Bacteria.p__Actinobacteria.c__Acidimicrobiia.o__Acidimicrobiales.f__Microthrixaceae	1.32175	-
k__Bacteria	p__Actinobacteria	c__Acidimicrobiia	o__Acidimicrobiales	Other		0	0	0	0	0	0	0	0	0	0	0	0	0	0	0	0	0	0	0	0	0	0	0	0	0	0	0	0.000547345	0	0	0			0	5.47345e-05	0	0	0	0.000173086		k__Bacteria.p__Actinobacteria.c__Acidimicrobiia.o__Acidimicrobiales.Other	1.73826	-
k__Bacteria	p__Actinobacteria	c__Actinobacteria	o__Actinomycetales	f__		0	0	0	0	0.000289143	0	0	0	0	0.00213415	0.000203018	0.000254001	0	0.00106044	0.000296912	0	0	0.000146349	0	0	0	0	0	0	0	0	0	0.000729794	0	0	0.00167392			0.000230738	7.29794e-05	0	0	0.000525277	0.000230781		k__Bacteria.p__Actinobacteria.c__Actinobacteria.o__Actinomycetales.f__	2.36312	-
k__Bacteria	p__Actinobacteria	c__Actinobacteria	o__Actinomycetales	f__ACK-M1		0	0	0	0.00220995	0	0	0	0	0	0	0.000676727	0.000762002	0	0	0	0	0	0	0	0	0	0	0	0	0	0	0.000341763	0	0	0	0.00334784			0.000192035	3.41763e-05	0	0	0.000538609	0.000108075		k__Bacteria.p__Actinobacteria.c__Actinobacteria.o__Actinomycetales.f__ACK_M1	2.28338	-
k__Bacteria	p__Actinobacteria	c__Actinobacteria	o__Actinomycetales	f__Actinomycetaceae		0	0.00564409	0.000670241	0.00552486	0.00318057	0.000603136	0	0.0175535	0	0.000304878	0.00175949	0.002032	0.00866635	0.00106044	0.00207838	0	0.00421763	0.00468315	0.00404686	0.00385769	0.000405186	0.00435953	0.000814498	0.00168634	0.00510421	0.00324412	0.00478469	0.00200693	0.000697253	0.00812348	0.000669568			0.0032645	0.00269605	0.002032	0.00262553	0.00423554	0.00179061		k__Bacteria.p__Actinobacteria.c__Actinobacteria.o__Actinomycetales.f__Actinomycetaceae	3.51382	-
k__Bacteria	p__Actinobacteria	c__Actinobacteria	o__Actinomycetales	f__Actinosynnemataceae		0	0	0	0	0.000144571	0	0	0	0	0	0	0	0	0	0	0	0	0	0	0	0	0	0	0	0	0	0	0	0	0	0			7.609e-06	0	0	0	3.31669e-05	0		k__Bacteria.p__Actinobacteria.c__Actinobacteria.o__Actinomycetales.f__Actinosynnemataceae	0.881328	-
k__Bacteria	p__Actinobacteria	c__Actinobacteria	o__Actinomycetales	f__Beutenbergiaceae		0	0	0	0	0.000144571	0	0	0	0	0	0	0	0	0	0	0	0	0	0	0	0	0	0	0	0	0	0	0	0	0	0			7.609e-06	0	0	0	3.31669e-05	0		k__Bacteria.p__Actinobacteria.c__Actinobacteria.o__Actinomycetales.f__Beutenbergiaceae	0.881328	-
k__Bacteria	p__Actinobacteria	c__Actinobacteria	o__Actinomycetales	f__Bogoriellaceae		0	0	0	0	0	0	0	0	0	0	0	0	0	0	0	0	0	0	0	0	0	0	0	0	0	0	0	0	0	0	0.000669568			0	0	0	0	0	0		k__Bacteria.p__Actinobacteria.c__Actinobacteria.o__Actinomycetales.f__Bogoriellaceae	0	-
k__Bacteria	p__Actinobacteria	c__Actinobacteria	o__Actinomycetales	f__Brevibacteriaceae		0	0	0	0	0.000144571	0.000603136	0	0.000548546	0	0	6.77e-05	0	0	0.00212089	0	0	0.000421763	0.000292697	0	0	0	0.000128222	0.000203625	0	0	0	0	0	0	0.000812348	0.000334784			0.000221016	3.31847e-05	0	0	0.000501319	7.21817e-05		k__Bacteria.p__Actinobacteria.c__Actinobacteria.o__Actinomycetales.f__Brevibacteriaceae	2.34442	-
k__Bacteria	p__Actinobacteria	c__Actinobacteria	o__Actinomycetales	f__Cellulomonadaceae		0	0	0	0	0	0	0.000153163	0	0.000661813	0	6.77e-05	0.000254001	0	0.00106044	0	0	0	0.000146349	0.000212993	0.000428633	0	0.000128222	0	0	0	0.000405515	0.000341763	0.000547345	0	0	0			0.000134551	0.000185148	0	6.4111e-05	0.000276678	0.000220656		k__Bacteria.p__Actinobacteria.c__Actinobacteria.o__Actinomycetales.f__Cellulomonadaceae	2.26752	-
k__Bacteria	p__Actinobacteria	c__Actinobacteria	o__Actinomycetales	f__Corynebacteriaceae		0.295455	0.0215803	0.154826	0.192265	0.00867428	0.484318	0.537908	0.0499177	0.818001	0.00304878	0.00575218	0.0330201	0.00144439	0.0498409	0.00445368	0.00311271	0.0404892	0.0133177	0.0374867	0.0595799	0.00324149	0.00602641	0.00488699	0.0118044	0.0672054	0.0174371	0.0543404	0.0116767	0.00195231	0.115353	0.0204218			0.144995	0.0238151	0.0374867	0.0117405	0.229942	0.0258239		k__Bacteria.p__Actinobacteria.c__Actinobacteria.o__Actinomycetales.f__Corynebacteriaceae	5.16135	-
k__Bacteria	p__Actinobacteria	c__Actinobacteria	o__Actinomycetales	f__Dermabacteraceae		0	0	0.00402145	0	0	0.000603136	0.000153163	0	0	0	6.77e-05	0	0	0.00106044	0	0	0.0044988	0.000731743	0	0.0012859	0	0.000128222	0	0	0.000850702	0	0	0.000364897	0	0	0			0.000586128	0.000262972	0	0	0.00133199	0.000451575		k__Bacteria.p__Actinobacteria.c__Actinobacteria.o__Actinomycetales.f__Dermabacteraceae	2.76799	-
k__Bacteria	p__Actinobacteria	c__Actinobacteria	o__Actinomycetales	f__Dermacoccaceae		0	0	0	0	0	0	0	0	0	0	0	0	0	0	0	0	0	0	0	0	0	0	0	0	0	0	0	0.000182448	0	0	0			0	1.82448e-05	0	0	0	5.76951e-05		k__Bacteria.p__Actinobacteria.c__Actinobacteria.o__Actinomycetales.f__Dermacoccaceae	1.26114	-
k__Bacteria	p__Actinobacteria	c__Actinobacteria	o__Actinomycetales	f__Dermatophilaceae		0	0.000332005	0	0	0.001012	0	0	0	0	0	0	0	0	0.00106044	0	0	0	0	0	0	0	0	0	0	0	0.00162206	0.000341763	0	0	0	0			0.00012655	0.000196382	0	0	0.000329531	0.000512317		k__Bacteria.p__Actinobacteria.c__Actinobacteria.o__Actinomycetales.f__Dermatophilaceae	2.2931	-
k__Bacteria	p__Actinobacteria	c__Actinobacteria	o__Actinomycetales	f__Dietziaceae		0	0.000664011	0	0	0.000289143	0.00120627	0	0.00109709	0	0	0.000203018	0.000508001	0	0.00318134	0.000296912	0	0.000140588	0	0.000638978	0	0.0028363	0.000256443	0.00122175	0.00084317	0.000850702	0.000405515	0.000683527	0	0	0	0.00100435			0.000432913	0.000709741	0.000140588	0.000544521	0.000765896	0.000858423		k__Bacteria.p__Actinobacteria.c__Actinobacteria.o__Actinomycetales.f__Dietziaceae	2.8511	-
k__Bacteria	p__Actinobacteria	c__Actinobacteria	o__Actinomycetales	f__Frankiaceae		0	0	0	0	0	0	0	0	0	0	0	0	0	0	0	0	0	0	0.000212993	0	0	0	0	0	0	0	0	0	0	0	0			1.12102e-05	0	0	0	4.88639e-05	0		k__Bacteria.p__Actinobacteria.c__Actinobacteria.o__Actinomycetales.f__Frankiaceae	1.04961	-
k__Bacteria	p__Actinobacteria	c__Actinobacteria	o__Actinomycetales	f__Intrasporangiaceae		0	0	0	0	0	0.00120627	0	0	0	0.000609756	0	0	0	0	0	0	0.000281175	0.000146349	0	0.000428633	0	0	0	0	0.000425351	0	0	0.00145959	0	0	0			0.000118082	0.000231357	0	0	0.000303905	0.000466641		k__Bacteria.p__Actinobacteria.c__Actinobacteria.o__Actinomycetales.f__Intrasporangiaceae	2.36428	-
k__Bacteria	p__Actinobacteria	c__Actinobacteria	o__Actinomycetales	f__Kineosporiaceae		0	0	0	0	0	0	0	0	0.000661813	0	0	0	0	0	0	0	0	0	0	0	0	0	0	0	0	0	0	0	0	0	0			3.48323e-05	0	0	0	0.00015183	0		k__Bacteria.p__Actinobacteria.c__Actinobacteria.o__Actinomycetales.f__Kineosporiaceae	1.54198	-
k__Bacteria	p__Actinobacteria	c__Actinobacteria	o__Actinomycetales	f__Microbacteriaceae		0	0.000332005	0.000670241	0	0.001012	0	0	0.000548546	0	0.000914634	0.000812073	0.002286	0	0	0.000890736	0.000982962	0	0.000146349	0.00191693	0.000428633	0.000810373	0.000512886	0.000203625	0.00084317	0.000425351	0.00121655	0.000341763	0.000729794	0	0.000812348	0.00669568			0.000553289	0.000551214	0.000332005	0.00047076	0.000676821	0.000353996		k__Bacteria.p__Actinobacteria.c__Actinobacteria.o__Actinomycetales.f__Microbacteriaceae	2.74295	-
k__Bacteria	p__Actinobacteria	c__Actinobacteria	o__Actinomycetales	f__Micrococcaceae		0	0.00166003	0.0207775	0	0.000578285	0.00784077	0.000153163	0.000548546	0.00397088	0.000914634	0.00243622	0.001524	0.000240732	0.0106045	0.00148456	0.0018021	0.0302263	0.000585394	0.00127796	0.00342906	0.000405186	0.000512886	0.000610874	0	0.00382816	0.00121655	0.000341763	0.00492611	0	0.000812348	0.000669568			0.00455924	0.00152706	0.00148456	0.00056188	0.00802802	0.00181836		k__Bacteria.p__Actinobacteria.c__Actinobacteria.o__Actinomycetales.f__Micrococcaceae	3.65889	-
k__Bacteria	p__Actinobacteria	c__Actinobacteria	o__Actinomycetales	f__Mycobacteriaceae		0	0	0	0	0	0	0	0	0	0	0	0	0	0	0	0	0	0	0	0	0	0	0	0	0	0	0	0.000364897	0	0	0.000334784			0	3.64897e-05	0	0	0	0.000115391		k__Bacteria.p__Actinobacteria.c__Actinobacteria.o__Actinomycetales.f__Mycobacteriaceae	1.56217	-
k__Bacteria	p__Actinobacteria	c__Actinobacteria	o__Actinomycetales	f__Nakamurellaceae		0	0	0	0	0	0	0	0	0	0	0	0	0	0	0	0	0	0	0	0	0	0	0	0	0	0	0	0.000364897	0	0	0			0	3.64897e-05	0	0	0	0.000115391		k__Bacteria.p__Actinobacteria.c__Actinobacteria.o__Actinomycetales.f__Nakamurellaceae	1.56217	-
k__Bacteria	p__Actinobacteria	c__Actinobacteria	o__Actinomycetales	f__Nocardiaceae		0	0	0	0	0	0	0	0	0	0.000914634	6.77e-05	0	0	0	0.000593824	0.000163827	0	0	0.000212993	0	0	0.000128222	0	0	0	0.000405515	0	0.000364897	0	0	0.00100435			0.000102788	8.98634e-05	0	0	0.000243268	0.000160996		k__Bacteria.p__Actinobacteria.c__Actinobacteria.o__Actinomycetales.f__Nocardiaceae	2.01194	-
k__Bacteria	p__Actinobacteria	c__Actinobacteria	o__Actinomycetales	f__Nocardioidaceae		0	0	0	0	0	0	0	0	0	0.000914634	0	0	0	0	0	0	0	0	0	0	0	0	0	0	0	0	0	0	0	0	0			4.81386e-05	0	0	0	0.000209831	0		k__Bacteria.p__Actinobacteria.c__Actinobacteria.o__Actinomycetales.f__Nocardioidaceae	1.68249	-
k__Bacteria	p__Actinobacteria	c__Actinobacteria	o__Actinomycetales	f__Nocardiopsaceae		0	0	0	0	0	0	0	0	0	0	0	0	0	0	0	0	0	0	0	0	0	0	0.000407249	0	0	0	0	0	0	0	0			0	4.07249e-05	0	0	0	0.000128783		k__Bacteria.p__Actinobacteria.c__Actinobacteria.o__Actinomycetales.f__Nocardiopsaceae	1.60986	-
k__Bacteria	p__Actinobacteria	c__Actinobacteria	o__Actinomycetales	f__Propionibacteriaceae		0	0	0.00134048	0	0	0	0	0	0	0.000609756	0	0	0	0	0	0	0.000421763	0	0	0	0.000405186	0	0	0	0	0	0	0	0	0	0			0.000124842	4.05186e-05	0	0	0.000337512	0.000128131		k__Bacteria.p__Actinobacteria.c__Actinobacteria.o__Actinomycetales.f__Propionibacteriaceae	2.09636	-
k__Bacteria	p__Actinobacteria	c__Actinobacteria	o__Actinomycetales	f__Streptosporangiaceae		0	0	0	0	0	0	0	0	0	0	0	0	0	0	0	0	0.000140588	0	0	0	0	0	0	0	0	0	0	0	0	0	0			7.39937e-06	0	0	0	3.22531e-05	0		k__Bacteria.p__Actinobacteria.c__Actinobacteria.o__Actinomycetales.f__Streptosporangiaceae	0.869195	-
k__Bacteria	p__Actinobacteria	c__Actinobacteria	o__Actinomycetales	f__Yaniellaceae		0	0	0	0	0	0	0	0	0	0	0	0	0	0.00106044	0	0	0	0	0.000212993	0	0	0	0	0	0	0	0	0	0	0	0			6.70231e-05	0	0	0	0.000245466	0		k__Bacteria.p__Actinobacteria.c__Actinobacteria.o__Actinomycetales.f__Yaniellaceae	1.82622	-
k__Bacteria	p__Actinobacteria	c__Actinobacteria	o__Actinomycetales	Other		0.00324675	0.00298805	0.00335121	0.00552486	0.000289143	0.0168878	0.00627968	0.00274273	0.0119126	0.00121951	0.00101509	0.001524	0.000240732	0.0106045	0.000890736	0.00196592	0.00590468	0.00102444	0.00425985	0.0025718	0	0.000641108	0.000814498	0.00505902	0.00467886	0.00364964	0.00239234	0.00237183	0.000139451	0.0016247	0.00435219			0.00430907	0.00223185	0.00298805	0.00238209	0.00446376	0.00182728		k__Bacteria.p__Actinobacteria.c__Actinobacteria.o__Actinomycetales.Other	3.63438	-
k__Bacteria	p__Actinobacteria	c__Actinobacteria	o__Bifidobacteriales	f__Bifidobacteriaceae		0.0438312	0.0126162	0.0120643	0.0198895	0.0186497	0.00723764	0.00168479	0.0164564	0	0.00670732	0.0124518	0.0294641	0.017092	0.0116649	0.0166271	0.000491481	0.033741	0.0267818	0.0805112	0.0462923	0.0538898	0.0319272	0.038485	0.0649241	0.0650787	0.0381184	0.0423787	0.0175151	0.0322131	0.00974817	0.0117174			0.0193664	0.0430822	0.0164564	0.0404319	0.0186786	0.0150205		k__Bacteria.p__Actinobacteria.c__Actinobacteria.o__Bifidobacteriales.f__Bifidobacteriaceae	4.6343	C2	4.019
k__Bacteria	p__Actinobacteria	c__Actinobacteria	o__Bifidobacteriales	Other		0	0	0	0	0	0	0	0	0	0	0	0	0	0	0	0	0	0	0	0	0	0	0	0	0	0	0	0	0.000139451	0	0			0	1.39451e-05	0	0	0	4.40983e-05		k__Bacteria.p__Actinobacteria.c__Actinobacteria.o__Bifidobacteriales.Other	1.14442	-
k__Bacteria	p__Actinobacteria	c__Actinobacteria	Other	Other		0	0	0	0	0	0	0	0	0	0	0	0	0	0	0	0	0.000281175	0.000146349	0	0	0	0	0	0	0	0	0.000341763	0.000182448	0	0	0			2.25013e-05	5.24211e-05	0	0	7.10468e-05	0.000116719		k__Bacteria.p__Actinobacteria.c__Actinobacteria.Other.Other	1.71951	-
k__Bacteria	p__Actinobacteria	c__MB-A2-108	o__0319-7L14	f__		0	0	0	0	0	0	0	0	0	0	0	0	0	0	0	0	0	0	0	0	0	0	0	0	0	0	0	0	0	0	0			0	0	0	0	0	0		k__Bacteria.p__Actinobacteria.c__MB_A2_108.o__0319_7L14.f__	0	-
k__Bacteria	p__Actinobacteria	c__Rubrobacteria	o__Rubrobacterales	f__Rubrobacteraceae		0	0	0	0	0	0	0	0	0	0	0.000203018	0	0	0	0	0	0	0	0	0	0	0	0	0	0	0	0	0	0	0	0			1.06852e-05	0	0	0	4.65755e-05	0		k__Bacteria.p__Actinobacteria.c__Rubrobacteria.o__Rubrobacterales.f__Rubrobacteraceae	1.02878	-
k__Bacteria	p__Actinobacteria	c__Thermoleophilia	o__Gaiellales	f__AK1AB1_02E		0	0	0	0	0	0	0	0	0	0	0	0	0	0	0	0	0	0	0	0	0.000405186	0	0	0	0	0	0	0	0	0	0			0	4.05186e-05	0	0	0	0.000128131		k__Bacteria.p__Actinobacteria.c__Thermoleophilia.o__Gaiellales.f__AK1AB1_02E	1.60765	-
k__Bacteria	p__Actinobacteria	c__Thermoleophilia	o__Gaiellales	f__Gaiellaceae		0	0	0	0	0	0	0.000153163	0	0	0	0	0	0	0	0	0	0	0	0	0	0	0	0	0	0	0	0	0	0	0	0			8.06121e-06	0	0	0	3.5138e-05	0		k__Bacteria.p__Actinobacteria.c__Thermoleophilia.o__Gaiellales.f__Gaiellaceae	0.9064	-
k__Bacteria	p__Actinobacteria	c__Thermoleophilia	o__Solirubrobacterales	f__		0	0	0	0	0	0.000603136	0	0	0	0	6.77e-05	0	0	0	0	0.000163827	0.000140588	0	0	0	0	0	0	0	0	0	0	0	0	0	0			5.1329e-05	0	0	0	0.000142381	0		k__Bacteria.p__Actinobacteria.c__Thermoleophilia.o__Solirubrobacterales.f__	1.71036	-
k__Bacteria	p__Actinobacteria	c__Thermoleophilia	o__Solirubrobacterales	f__Patulibacteraceae		0	0	0	0	0	0	0	0	0.000661813	0	0	0	0	0	0	0	0	0	0	0	0	0	0	0	0	0	0	0	0	0	0			3.48323e-05	0	0	0	0.00015183	0		k__Bacteria.p__Actinobacteria.c__Thermoleophilia.o__Solirubrobacterales.f__Patulibacteraceae	1.54198	-
k__Bacteria	p__Actinobacteria	c__Thermoleophilia	o__Solirubrobacterales	f__Solirubrobacteraceae		0	0	0	0	0	0	0	0	0.000661813	0	0	0	0	0	0	0	0	0	0	0	0	0	0	0	0	0	0	0	0	0	0			3.48323e-05	0	0	0	0.00015183	0		k__Bacteria.p__Actinobacteria.c__Thermoleophilia.o__Solirubrobacterales.f__Solirubrobacteraceae	1.54198	-
k__Bacteria	p__Actinobacteria	c__Thermoleophilia	o__Solirubrobacterales	Other		0	0	0	0.00110497	0	0	0	0	0	0	0	0	0	0	0	0	0	0	0	0	0	0	0	0	0	0	0	0	0	0	0			5.81564e-05	0	0	0	0.000253498	0		k__Bacteria.p__Actinobacteria.c__Thermoleophilia.o__Solirubrobacterales.Other	1.7646	-
k__Bacteria	p__Actinobacteria	Other	Other	Other		0	0	0	0	0	0	0.000153163	0	0.000661813	0	0	0	0	0	0	0	0	0	0	0	0	0	0	0	0	0	0	0.000182448	0	0	0			4.28935e-05	1.82448e-05	0	0	0.00015393	5.76951e-05		k__Bacteria.p__Actinobacteria.Other.Other.Other	1.63239	-
k__Bacteria	p__Armatimonadetes	c__[Fimbriimonadetes]	o__[Fimbriimonadales]	f__[Fimbriimonadaceae]		0	0	0	0	0	0	0	0	0	0	0	0.000254001	0	0	0	0	0	0	0.000212993	0	0	0	0	0	0	0.000405515	0	0.000729794	0	0.000812348	0.000669568			2.45786e-05	0.000113531	0	0	7.39386e-05	0.000251252		k__Bacteria.p__Armatimonadetes.c___Fimbriimonadetes_.o___Fimbriimonadales_.f___Fimbriimonadaceae_	2.05511	-
k__Bacteria	p__Bacteroidetes	c__Bacteroidia	o__Bacteroidales	f__		0.0178571	0.00132802	0.036193	0.00331492	0.0164811	0.0193004	0.00199112	0.0191991	0.00264725	0.00152439	0.00900047	0.00279401	0.00433317	0.0148462	0.0115796	0.00245741	0.0171517	0.00365871	0.0102236	0.0407201	0.0141815	0.0524426	0.0390959	0.0126476	0.0301999	0.0405515	0.0345181	0.0228061	0.0768373	0.0105605	0.0190827			0.0103095	0.0364001	0.00900047	0.036807	0.00921463	0.018916		k__Bacteria.p__Bacteroidetes.c__Bacteroidia.o__Bacteroidales.f__	4.5611	C2	4.13016
k__Bacteria	p__Bacteroidetes	c__Bacteroidia	o__Bacteroidales	f__[Barnesiellaceae]		0	0	0.000670241	0	0.000722857	0	0.000306326	0.00109709	0	0	0	0	0	0	0	0.000491481	0.000421763	0	0	0.000428633	0.00121556	0.000769329	0.000407249	0	0	0	0.000341763	0.000912242	0.00251011	0	0			0.000195251	0.000658488	0	0.000417941	0.000330345	0.000769747		k__Bacteria.p__Bacteroidetes.c__Bacteroidia.o__Bacteroidales.f___Barnesiellaceae_	2.81855	C2	2.76173
k__Bacteria	p__Bacteroidetes	c__Bacteroidia	o__Bacteroidales	f__[Odoribacteraceae]		0	0	0	0	0	0	0	0	0	0	0	0	0	0	0	0.000327654	0	0	0	0	0	0.000512886	0	0	0	0	0.000341763	0	0.000139451	0	0.00100435			1.72449e-05	9.941e-05	0	0	7.5169e-05	0.000182719		k__Bacteria.p__Bacteroidetes.c__Bacteroidia.o__Bacteroidales.f___Odoribacteraceae_	1.99743	-
k__Bacteria	p__Bacteroidetes	c__Bacteroidia	o__Bacteroidales	f__[Paraprevotellaceae]		0.00811688	0.000996016	0.0288204	0.0110497	0.013156	0.00784077	0.00137846	0.00548546	0.00264725	0.00670732	0.00656425	0.000762002	0.00361098	0.00742312	0.0130641	0.000491481	0.0130747	0.00204888	0.00362087	0.0205744	0.00931929	0.0325683	0.0338017	0.00505902	0.0123352	0.0413625	0.0314422	0.0235359	0.0778134	0.00406174	0.00502176			0.00720309	0.0287812	0.00656425	0.027489	0.00676308	0.0208591		k__Bacteria.p__Bacteroidetes.c__Bacteroidia.o__Bacteroidales.f___Paraprevotellaceae_	4.45911	C2	4.05191
k__Bacteria	p__Bacteroidetes	c__Bacteroidia	o__Bacteroidales	f__Bacteroidaceae		0.0146104	0.00265604	0.0536193	0.0265193	0.0245771	0.0144753	0.00382907	0.0126166	0.00198544	0.014939	0.0192867	0.00812802	0.00553683	0.0116649	0.0368171	0.00278506	0.0219317	0.0054149	0.0144835	0.042006	0.036872	0.0737274	0.0718795	0.0168634	0.0374309	0.0746148	0.069378	0.0547345	0.0700042	0.0357433	0.0284566			0.0155724	0.0547511	0.0144753	0.0620563	0.0131105	0.0203093		k__Bacteria.p__Bacteroidetes.c__Bacteroidia.o__Bacteroidales.f__Bacteroidaceae	4.73839	C2	4.29693
k__Bacteria	p__Bacteroidetes	c__Bacteroidia	o__Bacteroidales	f__BS11		0	0	0	0	0.000289143	0	0.000306326	0.000548546	0	0	6.77e-05	0	0	0	0	0	0.000702938	0.000146349	0	0.000428633	0	0.000897551	0.000203625	0	0	0.000405515	0.00205058	0.000364897	0.000557802	0	0			0.000108474	0.00049086	0	0.000385206	0.000207485	0.000617789		k__Bacteria.p__Bacteroidetes.c__Bacteroidia.o__Bacteroidales.f__BS11	2.69096	C2	2.727
k__Bacteria	p__Bacteroidetes	c__Bacteroidia	o__Bacteroidales	f__Marinilabiaceae		0	0	0	0	0	0.00180941	0	0	0	0	6.77e-05	0	0	0	0	0	0	0	0	0	0	0.000128222	0	0	0	0	0	0	0	0	0			9.87952e-05	1.28222e-05	0	0	0.000414534	4.05474e-05		k__Bacteria.p__Bacteroidetes.c__Bacteroidia.o__Bacteroidales.f__Marinilabiaceae	1.99474	-
k__Bacteria	p__Bacteroidetes	c__Bacteroidia	o__Bacteroidales	f__p-2534-18B5		0	0	0	0	0.00115657	0.00120627	0.000153163	0.00438837	0	0	0.000609055	0.000254001	0.000240732	0	0.00415677	0.000163827	0.0011247	0.000731743	0.00106496	0.00300043	0.00162075	0.0047442	0.000203625	0.00084317	0.00595491	0.00283861	0.0037594	0.000547345	0.000139451	0	0.00167392			0.000802641	0.00236519	0.000240732	0.00222968	0.00130314	0.00202536		k__Bacteria.p__Bacteroidetes.c__Bacteroidia.o__Bacteroidales.f__p_2534_18B5	3.37387	C2	2.96697
k__Bacteria	p__Bacteroidetes	c__Bacteroidia	o__Bacteroidales	f__Porphyromonadaceae		0.0227273	0.00332005	0.00402145	0.00220995	0.00824057	0.0108565	0.000612651	0.0159078	0.00198544	0.00731707	0.0122488	0.000254001	0.000481464	0.00424178	0.0023753	0.000655308	0.00534233	0.000731743	0.00362087	0.00171453	0.00162075	0.0197461	0.00610873	0.00168634	0.00510421	0.00932685	0.00922761	0.0124065	0.00906429	0.147847	0.0103783			0.00563949	0.00760059	0.00362087	0.00758651	0.00604428	0.00569815		k__Bacteria.p__Bacteroidetes.c__Bacteroidia.o__Bacteroidales.f__Porphyromonadaceae	3.88085	-
k__Bacteria	p__Bacteroidetes	c__Bacteroidia	o__Bacteroidales	f__Prevotellaceae		0.00162338	0.000664011	0.00603217	0.00331492	0.00159029	0.00120627	0.00137846	0.00603401	0	0.00152439	0.00358665	0.000254001	0.00192585	0.00318134	0.0139549	0	0.00210881	0.00102444	0.00106496	0.00900129	0.00688817	0.0123093	0.00895948	0.00674536	0.00723097	0.0154096	0.0105947	0.00748039	0.0158974	0.0138099	0.00502176			0.00265625	0.0100517	0.00159029	0.00898038	0.00324156	0.00343308		k__Bacteria.p__Bacteroidetes.c__Bacteroidia.o__Bacteroidales.f__Prevotellaceae	4.00224	C2	3.57414
k__Bacteria	p__Bacteroidetes	c__Bacteroidia	o__Bacteroidales	f__Rikenellaceae		0.00649351	0.000332005	0.0147453	0.00662983	0.00896342	0.00844391	0.00214428	0.00493692	0.00132363	0.00640244	0.00324829	0.00127	0.00168512	0.00636267	0.00475059	0.000655308	0.0080135	0.00190253	0.00362087	0.0124303	0.0060778	0.0273112	0.0205661	0.00252951	0.00552956	0.0162206	0.0205058	0.0118592	0.0472737	0.00812348	0.00468698			0.00483811	0.0170304	0.00475059	0.0143255	0.00366442	0.0131487		k__Bacteria.p__Bacteroidetes.c__Bacteroidia.o__Bacteroidales.f__Rikenellaceae	4.23122	C2	3.81034
k__Bacteria	p__Bacteroidetes	c__Bacteroidia	o__Bacteroidales	f__S24-7		0	0.000664011	0.00938338	0.00773481	0.00506	0.00542823	0.000306326	0.00329128	0.000661813	0.0027439	0.00392502	0.000254001	0.00216659	0.00106044	0.00831354	0.000491481	0.00393645	0.00146349	0.00149095	0.00642949	0.00810373	0.00897551	0.00977398	0.00168634	0.00850702	0.0186537	0.0037594	0.00656814	0.0231488	0.0016247	0.00334784			0.00307241	0.00956061	0.00216659	0.00830537	0.00291957	0.00654353		k__Bacteria.p__Bacteroidetes.c__Bacteroidia.o__Bacteroidales.f__S24_7	3.98049	C2	3.53919
k__Bacteria	p__Bacteroidetes	c__Bacteroidia	o__Bacteroidales	Other		0.00487013	0.000332005	0.00737265	0.00220995	0.00260228	0.00241254	0	0.00274273	0	0.00152439	0.0029776	0.001016	0.000481464	0.00212089	0.00148456	0	0.00379587	0.000292697	0.00106496	0.00385769	0.000810373	0.0103859	0.00590511	0.00168634	0.00297746	0.00527169	0.0109364	0.00875753	0.0259378	0.00812348	0.00133914			0.0019632	0.00765264	0.00152439	0.0055884	0.00189647	0.00731222		k__Bacteria.p__Bacteroidetes.c__Bacteroidia.o__Bacteroidales.Other	3.88381	C2	3.49333
k__Bacteria	p__Bacteroidetes	c__Flavobacteriia	o__	f__		0	0	0	0	0	0	0	0	0	0	0	0	0	0.00106044	0	0.000163827	0	0	0	0	0	0.000256443	0	0	0	0	0	0	0	0	0			6.44354e-05	2.56443e-05	0	0	0.000244097	8.10944e-05		k__Bacteria.p__Bacteroidetes.c__Flavobacteriia.o__.f__	1.80912	-
k__Bacteria	p__Bacteroidetes	c__Flavobacteriia	o__Flavobacteriales	f__Cryomorphaceae		0	0	0	0	0.000144571	0.000603136	0	0	0.000661813	0	0.000135345	0.000508001	0	0	0.000296912	0	0	0	0	0	0	0	0	0	0.000425351	0.00202758	0.000341763	0	0.000139451	0	0.00334784			0.000123673	0.000293414	0	0	0.000223185	0.000629578		k__Bacteria.p__Bacteroidetes.c__Flavobacteriia.o__Flavobacteriales.f__Cryomorphaceae	2.46748	-
k__Bacteria	p__Bacteroidetes	c__Flavobacteriia	o__Flavobacteriales	f__Flavobacteriaceae		0.00487013	0.00298805	0.00134048	0.00662983	0.00361428	0.00301568	0	0.00164564	0.00595632	0.00914634	0.00730865	0.00812802	0.00216659	0.00636267	0.0154394	0.00868283	0.000984114	0.000439046	0.00404686	0.000428633	0.00202593	0.0029491	0.000407249	0.00590219	0.00382816	0.0364963	0.00170882	0.0140485	0.000278901	0.00243704	0.0374958			0.00488237	0.00680739	0.00404686	0.00248751	0.0038402	0.011213		k__Bacteria.p__Bacteroidetes.c__Flavobacteriia.o__Flavobacteriales.f__Flavobacteriaceae	3.83298	-
k__Bacteria	p__Bacteroidetes	c__Sphingobacteriia	o__Sphingobacteriales	f__		0.00162338	0.000332005	0.00201072	0.00220995	0.000289143	0.000603136	0	0	0	0.00182927	0.00101509	0.000254001	0	0	0.00118765	0.000819135	0	0	0	0	0	0.000384665	0	0	0.000850702	0.00162206	0.000341763	0.00127714	0	0	0.00301306			0.000640709	0.000447633	0.000289143	0.000170881	0.00077613	0.000600636		k__Bacteria.p__Bacteroidetes.c__Sphingobacteriia.o__Sphingobacteriales.f__	2.80666	-
k__Bacteria	p__Bacteroidetes	c__Sphingobacteriia	o__Sphingobacteriales	f__Chitinophagaceae		0	0	0	0.00110497	0	0.00120627	0.000153163	0	0	0.00213415	0.000609055	0	0.000722195	0	0	0.00163827	0.000140588	0	0	0	0	0.000384665	0.000203625	0.00084317	0.000850702	0.000405515	0	0.000547345	0	0	0.0107131			0.000405719	0.000323502	0	0.000294145	0.000655013	0.000340188		k__Bacteria.p__Bacteroidetes.c__Sphingobacteriia.o__Sphingobacteriales.f__Chitinophagaceae	2.60823	-
k__Bacteria	p__Bacteroidetes	c__Sphingobacteriia	o__Sphingobacteriales	f__Cyclobacteriaceae		0	0	0	0	0	0	0	0	0	0	0	0.000254001	0	0	0	0	0	0	0	0	0	0	0.000203625	0	0	0	0	0	0	0	0			1.33685e-05	2.03625e-05	0	0	5.82718e-05	6.43919e-05		k__Bacteria.p__Bacteroidetes.c__Sphingobacteriia.o__Sphingobacteriales.f__Cyclobacteriaceae	1.30883	-
k__Bacteria	p__Bacteroidetes	c__Sphingobacteriia	o__Sphingobacteriales	f__Ekhidnaceae		0	0	0	0	0	0	0	0	0	0	0	0	0	0	0	0	0	0	0	0	0	0	0	0	0	0	0	0	0	0	0.000334784			0	0	0	0	0	0		k__Bacteria.p__Bacteroidetes.c__Sphingobacteriia.o__Sphingobacteriales.f__Ekhidnaceae	0	-
k__Bacteria	p__Bacteroidetes	c__Sphingobacteriia	o__Sphingobacteriales	f__Flammeovirgaceae		0	0	0.000670241	0.00110497	0	0	0	0	0	0	0	0	0	0	0	0	0	0	0	0	0	0	0	0	0	0	0	0	0	0	0.00301306			9.34323e-05	0	0	0	0.000289091	0		k__Bacteria.p__Bacteroidetes.c__Sphingobacteriia.o__Sphingobacteriales.f__Flammeovirgaceae	1.9705	-
k__Bacteria	p__Bacteroidetes	c__Sphingobacteriia	o__Sphingobacteriales	f__Flexibacteraceae		0	0.000664011	0.000670241	0.00331492	0.000289143	0.00180941	0	0	0.000661813	0.00121951	0.00108276	0.002286	0.000240732	0	0.00267221	0.00131062	0.000140588	0	0.000212993	0.00171453	0.00121556	0.00102577	0	0.00252951	0.000425351	0.00446066	0	0.00164204	0	0	0.00669568			0.000872366	0.00130134	0.000661813	0.00112067	0.00100227	0.00140268		k__Bacteria.p__Bacteroidetes.c__Sphingobacteriia.o__Sphingobacteriales.f__Flexibacteraceae	3.11439	-
k__Bacteria	p__Bacteroidetes	c__Sphingobacteriia	o__Sphingobacteriales	f__Saprospiraceae		0	0	0	0	0.000289143	0	0	0	0	0	0.000473709	0.000254001	0	0	0.000593824	0	0	0	0	0	0	0.000256443	0	0	0	0	0	0.000182448	0	0.000812348	0.00133914			8.47725e-05	4.38891e-05	0	0	0.000180832	9.41558e-05		k__Bacteria.p__Bacteroidetes.c__Sphingobacteriia.o__Sphingobacteriales.f__Saprospiraceae	1.92825	-
k__Bacteria	p__Bacteroidetes	c__Sphingobacteriia	o__Sphingobacteriales	f__Sphingobacteriaceae		0	0.000332005	0	0.00220995	0.000289143	0	0	0.00219418	0	0.00243902	0.000676727	0.000762002	0.000240732	0	0.00148456	0.00212975	0	0	0.000425985	0	0.000810373	0	0	0.00084317	0.000425351	0.000405515	0.000341763	0.00328407	0	0.000812348	0.00133914			0.000693898	0.000611024	0.000289143	0.000373639	0.000904015	0.000993391		k__Bacteria.p__Bacteroidetes.c__Sphingobacteriia.o__Sphingobacteriales.f__Sphingobacteriaceae	2.8413	-
k__Bacteria	p__Bacteroidetes	c__Sphingobacteriia	o__Sphingobacteriales	Other		0	0	0	0	0	0	0	0	0	0	0.000541382	0	0	0	0	0	0	0	0	0	0	0	0	0	0.000425351	0	0.000341763	0	0	0	0.000669568			2.84938e-05	7.67114e-05	0	0	0.000124202	0.000162918		k__Bacteria.p__Bacteroidetes.c__Sphingobacteriia.o__Sphingobacteriales.Other	1.88486	-
k__Bacteria	p__Bacteroidetes	Other	Other	Other		0	0	0.00268096	0.00110497	0.000144571	0	0	0.00109709	0.000661813	0.00152439	0.000270691	0.002286	0	0	0	0.000163827	0.000140588	0	0.000212993	0	0	0.00166688	0.000203625	0	0.00127605	0	0.000683527	0.000912242	0.00153396	0	0.00334784			0.000541469	0.000627628	0.000144571	0.000443576	0.000823788	0.000679992		k__Bacteria.p__Bacteroidetes.Other.Other.Other	2.7977	-
k__Bacteria	p__Chlamydiae	c__Chlamydiia	o__Chlamydiales	f__		0.00649351	0	0	0	0	0	0	0	0	0	0.000676727	0.001016	0	0	0	0.000163827	0	0	0	0	0	0	0	0	0	0.00081103	0	0	0	0	0.000334784			0.000439477	8.1103e-05	0	0	0.00149095	0.00025647		k__Bacteria.p__Chlamydiae.c__Chlamydiia.o__Chlamydiales.f__	2.64294	-
k__Bacteria	p__Chlamydiae	c__Chlamydiia	o__Chlamydiales	f__Parachlamydiaceae		0	0	0	0	0	0	0	0	0	0	6.77e-05	0	0	0	0	0	0	0	0	0	0	0	0	0	0	0	0	0	0	0	0.000334784			3.56316e-06	0	0	0	1.55314e-05	0		k__Bacteria.p__Chlamydiae.c__Chlamydiia.o__Chlamydiales.f__Parachlamydiaceae	0.551834	-
k__Bacteria	p__Chlamydiae	c__Chlamydiia	o__Chlamydiales	f__Rhabdochlamydiaceae		0	0	0	0	0	0	0	0	0	0	0.000338364	0	0.000240732	0	0	0.000655308	0	0	0	0	0	0	0	0	0	0	0	0	0	0	0.00167392			6.49686e-05	0	0	0	0.000170241	0		k__Bacteria.p__Chlamydiae.c__Chlamydiia.o__Chlamydiales.f__Rhabdochlamydiaceae	1.8127	-
k__Bacteria	p__Chlamydiae	c__Chlamydiia	o__Chlamydiales	f__Simkaniaceae		0	0	0	0	0	0	0	0	0	0	0	0.000254001	0	0	0	0	0	0	0	0	0	0	0	0	0	0	0	0.000364897	0	0	0			1.33685e-05	3.64897e-05	0	0	5.82718e-05	0.000115391		k__Bacteria.p__Chlamydiae.c__Chlamydiia.o__Chlamydiales.f__Simkaniaceae	1.56217	-
k__Bacteria	p__Chlamydiae	c__Chlamydiia	o__Chlamydiales	Other		0	0.000664011	0	0.00110497	0.000433714	0	0	0	0.00132363	0.000609756	0.000879746	0	0.000240732	0	0.000296912	0.000491481	0	0	0.000212993	0	0	0	0	0	0	0	0	0.000547345	0	0	0.00502176			0.000329365	5.47345e-05	0.000212993	0	0.000416307	0.000173086		k__Bacteria.p__Chlamydiae.c__Chlamydiia.o__Chlamydiales.Other	2.51768	C1	2.92525
k__Bacteria	p__Chlorobi	c__OPB56	o__	f__		0	0	0	0	0.000144571	0	0	0	0.000661813	0	0.000338364	0.000508001	0	0	0	0	0	0	0	0	0	0	0	0	0	0	0	0	0	0	0.000669568			8.69868e-05	0	0	0	0.00019546	0		k__Bacteria.p__Chlorobi.c__OPB56.o__.f__	1.93945	-
k__Bacteria	p__Chloroflexi	c__Anaerolineae	o__Anaerolineales	f__Anaerolinaceae		0	0	0.000670241	0	0	0	0	0	0	0	0	0	0	0	0	0	0	0	0	0	0	0	0	0	0	0	0	0	0	0	0			3.52758e-05	0	0	0	0.000153764	0		k__Bacteria.p__Chloroflexi.c__Anaerolineae.o__Anaerolineales.f__Anaerolinaceae	1.54748	-
k__Bacteria	p__Chloroflexi	c__Anaerolineae	o__Caldilineales	f__Caldilineaceae		0	0	0	0	0	0	0	0	0	0	0	0	0	0	0	0	0	0	0.000212993	0	0	0	0	0	0	0	0	0	0	0	0			1.12102e-05	0	0	0	4.88639e-05	0		k__Bacteria.p__Chloroflexi.c__Anaerolineae.o__Caldilineales.f__Caldilineaceae	1.04961	-
k__Bacteria	p__Chloroflexi	c__Anaerolineae	o__SBR1031	f__A4b		0	0	0	0	0	0	0	0	0	0	0	0	0	0	0	0.000163827	0	0	0	0	0	0	0	0	0	0	0	0	0	0	0			8.62247e-06	0	0	0	3.75845e-05	0		k__Bacteria.p__Chloroflexi.c__Anaerolineae.o__SBR1031.f__A4b	0.935632	-
k__Bacteria	p__Chloroflexi	c__Ellin6529	o__	f__		0	0	0	0	0	0	0	0	0	0.000304878	0	0.000254001	0	0	0	0	0	0	0	0	0	0	0	0	0	0	0	0	0	0	0			2.94147e-05	0	0	0	8.85149e-05	0		k__Bacteria.p__Chloroflexi.c__Ellin6529.o__.f__	1.46856	-
k__Bacteria	p__Chloroflexi	c__Thermomicrobia	o__JG30-KF-CM45	f__		0	0	0	0	0	0	0	0	0	0	0	0	0	0	0.000593824	0	0	0.000146349	0.000212993	0	0	0	0	0	0	0.000405515	0	0	0	0	0			5.01666e-05	4.05515e-05	0	0	0.000143681	0.000128235		k__Bacteria.p__Chloroflexi.c__Thermomicrobia.o__JG30_KF_CM45.f__	1.70041	-
k__Bacteria	p__Cyanobacteria	c__4C0d-2	o__MLE1-12	f__		0	0	0	0	0.000144571	0	0	0	0	0.000609756	6.77e-05	0.000254001	0	0	0.00207838	0.000655308	0.000140588	0	0.000425985	0	0.000405186	0	0	0	0	0.000405515	0	0.000547345	0	0	0.000334784			0.000230331	0.000135805	0	0	0.000494646	0.000222055		k__Bacteria.p__Cyanobacteria.c__4C0d_2.o__MLE1_12.f__	2.36235	-
k__Bacteria	p__Cyanobacteria	c__4C0d-2	o__SM1D11	f__		0	0	0	0	0	0	0	0	0	0	0	0	0	0	0	0	0	0	0	0	0	0	0	0	0	0.000405515	0	0	0	0	0.000334784			0	4.05515e-05	0	0	0	0.000128235		k__Bacteria.p__Cyanobacteria.c__4C0d_2.o__SM1D11.f__	1.60801	-
k__Bacteria	p__Cyanobacteria	c__4C0d-2	o__YS2	f__		0	0.000664011	0.000670241	0	0.000433714	0	0.000153163	0.00219418	0.000661813	0	0.000270691	0	0.000481464	0.00106044	0.00118765	0.000163827	0.000421763	0	0.000425985	0.0025718	0.000810373	0.00320554	0.001629	0.00337268	0.00340281	0.00121655	0.00170882	0	0.0011156	0	0.00100435			0.000462576	0.00190332	0.000421763	0.00166891	0.000553519	0.00118192		k__Bacteria.p__Cyanobacteria.c__4C0d_2.o__YS2.f__	3.27951	C2	2.86966
k__Bacteria	p__Cyanobacteria	c__Chloroplast	o__Chlorophyta	f__		0	0	0	0	0	0	0	0	0	0	0	0	0	0	0	0	0	0	0.000638978	0	0	0	0	0	0	0	0	0	0	0	0			3.36304e-05	0	0	0	0.000146592	0		k__Bacteria.p__Cyanobacteria.c__Chloroplast.o__Chlorophyta.f__	1.52673	-
k__Bacteria	p__Cyanobacteria	c__Chloroplast	o__Chlorophyta	f__Chlamydomonadaceae		0	0	0	0	0	0	0	0	0	0	6.77e-05	0	0	0	0	0	0	0	0	0	0	0	0	0	0	0	0	0	0	0	0			3.56316e-06	0	0	0	1.55314e-05	0		k__Bacteria.p__Cyanobacteria.c__Chloroplast.o__Chlorophyta.f__Chlamydomonadaceae	0.551834	-
k__Bacteria	p__Cyanobacteria	c__Chloroplast	o__Cryptophyta	f__		0	0	0	0	0.000144571	0	0	0	0.000661813	0.000304878	0.000135345	0	0	0	0	0.000163827	0	0.000292697	0	0	0	0.000256443	0	0	0	0	0	0	0	0.000812348	0			8.96385e-05	2.56443e-05	0	0	0.000171596	8.10944e-05		k__Bacteria.p__Cyanobacteria.c__Chloroplast.o__Cryptophyta.f__	1.95249	-
k__Bacteria	p__Cyanobacteria	c__Chloroplast	o__Stramenopiles	f__		0	0	0	0	0	0	0	0	0	0	0	0	0	0	0	0	0	0.000146349	0	0	0	0	0	0	0	0	0	0	0	0	0.000334784			7.70258e-06	0	0	0	3.35748e-05	0		k__Bacteria.p__Cyanobacteria.c__Chloroplast.o__Stramenopiles.f__	0.886636	-
k__Bacteria	p__Cyanobacteria	c__Chloroplast	o__Streptophyta	f__		0	0	0	0	0.000144571	0	0	0	0	0	0	0.000254001	0	0	0	0	0.000281175	0	0	0	0	0.000384665	0	0	0	0	0	0	0	0	0.000334784			3.57762e-05	3.84665e-05	0	0	8.82414e-05	0.000121642		k__Bacteria.p__Cyanobacteria.c__Chloroplast.o__Streptophyta.f__	1.58508	-
k__Bacteria	p__Cyanobacteria	c__Chloroplast	Other	Other		0	0	0	0	0.000144571	0	0	0	0	0	0.000135345	0	0	0	0	0.000327654	0	0	0	0	0	0	0	0	0	0	0	0.000182448	0	0	0			3.19774e-05	1.82448e-05	0	0	8.40462e-05	5.76951e-05		k__Bacteria.p__Cyanobacteria.c__Chloroplast.Other.Other	1.50484	-
k__Bacteria	p__Cyanobacteria	c__Nostocophycideae	o__Stigonematales	f__Rivulariaceae		0	0	0	0	0	0	0	0	0	0.00396341	0	0	0	0	0	0	0	0	0	0	0	0	0	0	0	0	0	0	0	0	0			0.000208601	0	0	0	0.00090927	0		k__Bacteria.p__Cyanobacteria.c__Nostocophycideae.o__Stigonematales.f__Rivulariaceae	2.31932	-
k__Bacteria	p__Cyanobacteria	c__Oscillatoriophycideae	o__Chroococcales	f__Microcystaceae		0	0	0	0	0	0	0	0	0	0	0	0	0	0	0	0	0	0	0	0	0	0	0	0	0	0	0	0	0.000278901	0	0			0	2.78901e-05	0	0	0	8.81962e-05		k__Bacteria.p__Cyanobacteria.c__Oscillatoriophycideae.o__Chroococcales.f__Microcystaceae	1.44545	-
k__Bacteria	p__Cyanobacteria	c__Oscillatoriophycideae	o__Chroococcales	f__Xenococcaceae		0	0	0	0	0.000578285	0	0	0	0	0	0	0	0	0	0	0	0	0	0	0	0	0	0	0	0	0	0	0	0	0	0			3.04361e-05	0	0	0	0.000132668	0		k__Bacteria.p__Cyanobacteria.c__Oscillatoriophycideae.o__Chroococcales.f__Xenococcaceae	1.48339	-
k__Bacteria	p__Cyanobacteria	c__Synechococcophycideae	o__Synechococcales	f__Chamaesiphonaceae		0	0	0	0	0	0	0	0	0	0	0	0	0	0	0	0	0	0	0	0	0.000405186	0	0	0	0	0	0	0	0	0	0			0	4.05186e-05	0	0	0	0.000128131		k__Bacteria.p__Cyanobacteria.c__Synechococcophycideae.o__Synechococcales.f__Chamaesiphonaceae	1.60765	-
k__Bacteria	p__Cyanobacteria	c__Synechococcophycideae	o__Synechococcales	f__Synechococcaceae		0	0	0	0.00220995	0.000144571	0	0	0	0	0	0.000270691	0	0	0	0.000296912	0.000491481	0	0	0	0	0	0.000128222	0.000203625	0	0	0	0	0	0	0	0.00100435			0.000179663	3.31847e-05	0	0	0.000510688	7.21817e-05		k__Bacteria.p__Cyanobacteria.c__Synechococcophycideae.o__Synechococcales.f__Synechococcaceae	2.25446	-
k__Bacteria	p__Elusimicrobia	c__Elusimicrobia	o__Elusimicrobiales	f__		0	0	0	0	0.000144571	0	0	0	0	0	0	0	0	0	0	0	0	0	0	0	0	0	0	0	0	0	0	0	0	0	0			7.609e-06	0	0	0	3.31669e-05	0		k__Bacteria.p__Elusimicrobia.c__Elusimicrobia.o__Elusimicrobiales.f__	0.881328	-
k__Bacteria	p__Elusimicrobia	c__Elusimicrobia	o__Elusimicrobiales	f__Elusimicrobiaceae		0	0	0	0	0	0	0	0	0	0	0	0	0	0	0	0.000163827	0	0	0.000212993	0	0	0.000256443	0	0.00084317	0	0	0	0	0	0	0			1.98326e-05	0.000109961	0	0	5.99685e-05	0.000269935		k__Bacteria.p__Elusimicrobia.c__Elusimicrobia.o__Elusimicrobiales.f__Elusimicrobiaceae	2.04124	-
k__Bacteria	p__Fibrobacteres	c__Fibrobacteria	o__258ds10	f__		0	0	0	0	0	0	0	0	0	0	0	0	0	0	0	0	0	0	0.000212993	0	0	0	0	0	0	0	0	0.000182448	0	0	0			1.12102e-05	1.82448e-05	0	0	4.88639e-05	5.76951e-05		k__Bacteria.p__Fibrobacteres.c__Fibrobacteria.o__258ds10.f__	1.26114	-
k__Bacteria	p__Fibrobacteres	c__Fibrobacteria	o__Fibrobacterales	f__Fibrobacteraceae		0	0	0	0	0	0	0	0	0	0	0	0	0	0	0	0	0	0	0.000212993	0	0	0	0	0.00084317	0	0	0	0	0	0	0			1.12102e-05	8.4317e-05	0	0	4.88639e-05	0.000266634		k__Bacteria.p__Fibrobacteres.c__Fibrobacteria.o__Fibrobacterales.f__Fibrobacteraceae	1.92592	-
k__Bacteria	p__Firmicutes	c__Bacilli	o__	f__		0	0	0	0	0	0	0.000153163	0	0	0	0	0	0	0	0	0	0	0	0	0	0	0	0	0	0	0	0	0	0	0	0			8.06121e-06	0	0	0	3.5138e-05	0		k__Bacteria.p__Firmicutes.c__Bacilli.o__.f__	0.9064	-
k__Bacteria	p__Firmicutes	c__Bacilli	o__Bacillales	f__Bacillaceae		0	0.000332005	0	0	0	0.00120627	0	0	0	0.00213415	0	0	0	0.00106044	0	0	0.000140588	0	0.00255591	0.0012859	0	0.000384665	0	0	0.000850702	0	0	0	0	0	0.00133914			0.000391019	0.000252126	0	0	0.000777884	0.000458199		k__Bacteria.p__Firmicutes.c__Bacilli.o__Bacillales.f__Bacillaceae	2.5922	-
k__Bacteria	p__Firmicutes	c__Bacilli	o__Bacillales	f__Listeriaceae		0	0.000332005	0	0	0.000722857	0	0	0	0.00198544	0	0	0	0	0.00318134	0	0.00360419	0	0	0	0	0.000405186	0	0	0.00168634	0	0	0	0.000364897	0	0	0			0.000517149	0.000245642	0	0	0.00112063	0.000531002		k__Bacteria.p__Firmicutes.c__Bacilli.o__Bacillales.f__Listeriaceae	2.71362	-
k__Bacteria	p__Firmicutes	c__Bacilli	o__Bacillales	f__Paenibacillaceae		0	0	0	0	0	0	0	0	0	0	0.000135345	0	0	0	0	0	0.000562351	0	0	0	0	0	0	0	0	0	0	0	0	0	0			3.67208e-05	0	0	0	0.000131008	0		k__Bacteria.p__Firmicutes.c__Bacilli.o__Bacillales.f__Paenibacillaceae	1.56491	-
k__Bacteria	p__Firmicutes	c__Bacilli	o__Bacillales	f__Planococcaceae		0.00649351	0.00265604	0.00201072	0.00994475	0.00332514	0.0367913	0	0.000548546	0	0.00152439	0.00785004	0.00127	0.000722195	0	0.00534442	0	0.00140588	0.000878092	0.00873269	0.00300043	0.00486224	0.00448776	0.000610874	0.0404722	0.00467886	0.00081103	0.00410116	0	0.0251011	0	0.00368263			0.00471041	0.00881256	0.00152439	0.00429446	0.00839709	0.0132664		k__Bacteria.p__Firmicutes.c__Bacilli.o__Bacillales.f__Planococcaceae	3.9451	-
k__Bacteria	p__Firmicutes	c__Bacilli	o__Bacillales	f__Staphylococcaceae		0.102273	0.623174	0.0737265	0.0707182	0.406679	0.0554885	0.404962	0.419089	0.031767	0.5875	0.558706	0.288545	0.70727	0.296925	0.29038	0.83732	0.213693	0.634128	0.222364	0.0360051	0.193274	0.0371843	0.2472	0.0126476	0.0272225	0.0279805	0.0666439	0.104361	0.00557802	0.146223	0.106796			0.359195	0.0758096	0.296925	0.0365947	0.244786	0.082137		k__Bacteria.p__Firmicutes.c__Bacilli.o__Bacillales.f__Staphylococcaceae	5.55533	C1	5.13822
k__Bacteria	p__Firmicutes	c__Bacilli	o__Bacillales	Other		0	0	0.00134048	0	0.000578285	0.00180941	0.000153163	0.0126166	0	0.000304878	0.000135345	0	0.0168512	0.00318134	0.000296912	0.000327654	0.000562351	0.000292697	0.000425985	0.000428633	0.0028363	0.000512886	0.00142537	0	0.00127605	0.000405515	0.00102529	0	0.000139451	0	0			0.00204612	0.00080495	0.000304878	0.00047076	0.0045949	0.000876043		k__Bacteria.p__Firmicutes.c__Bacilli.o__Bacillales.Other	3.31093	-
k__Bacteria	p__Firmicutes	c__Bacilli	o__Exiguobacterales	f__Exiguobacteraceae		0	0	0	0	0	0	0	0	0	0	0	0.001778	0	0	0	0	0	0	0	0	0	0	0	0	0	0	0	0	0	0	0			9.35792e-05	0	0	0	0.000407902	0		k__Bacteria.p__Firmicutes.c__Bacilli.o__Exiguobacterales.f__Exiguobacteraceae	1.97118	-
k__Bacteria	p__Firmicutes	c__Bacilli	o__Gemellales	f__Gemellaceae		0	0	0	0	0	0	0	0	0	0	0	0	0	0	0	0	0	0	0	0	0	0	0	0	0	0	0	0	0	0	0.000669568			0	0	0	0	0	0		k__Bacteria.p__Firmicutes.c__Bacilli.o__Gemellales.f__Gemellaceae	0	-
k__Bacteria	p__Firmicutes	c__Bacilli	o__Herpetosiphonales	f__Herpetosiphonaceae		0	0.00132802	0	0	0	0	0	0	0	0	6.77e-05	0	0	0	0	0	0	0	0	0	0	0	0	0.00084317	0	0	0	0	0	0	0			7.3459e-05	8.4317e-05	0	0	0.000304202	0.000266634		k__Bacteria.p__Firmicutes.c__Bacilli.o__Herpetosiphonales.f__Herpetosiphonaceae	1.92592	-
k__Bacteria	p__Firmicutes	c__Bacilli	o__Lactobacillales	f__Aerococcaceae		0.0746753	0.134462	0.077748	0.266298	0.16033	0.117612	0.00168479	0.0855732	0.00794176	0.0609756	0.0908845	0.336551	0.0977371	0.198303	0.0869952	0.0178571	0.35639	0.146934	0.219169	0.1033	0.0445705	0.127452	0.0234168	0.160202	0.279456	0.100568	0.11825	0.115855	0.0133873	0.0836718	0.149983			0.133585	0.108646	0.0977371	0.109578	0.101962	0.0766446		k__Bacteria.p__Firmicutes.c__Bacilli.o__Lactobacillales.f__Aerococcaceae	5.12576	-
k__Bacteria	p__Firmicutes	c__Bacilli	o__Lactobacillales	f__Carnobacteriaceae		0.00974026	0.00996016	0.00201072	0.0165746	0.0134451	0.00422195	0.000612651	0.00493692	0.00132363	0.0118902	0.0131962	0.0421641	0.0132403	0.0169671	0.00771972	0.00147444	0.00365528	0.0149276	0.0202343	0.00942992	0.00162075	0.0169252	0.00244349	0.0463744	0.0395576	0.0081103	0.012987	0.0118592	0.00125505	0.00243704	0.00669568			0.0109629	0.0150563	0.00996016	0.0106445	0.00965608	0.015667		k__Bacteria.p__Firmicutes.c__Bacilli.o__Lactobacillales.f__Carnobacteriaceae	4.17772	-
k__Bacteria	p__Firmicutes	c__Bacilli	o__Lactobacillales	f__Enterococcaceae		0.00649351	0.00431607	0.000670241	0.00773481	0.00187943	0.00482509	0	0	0.00132363	0.00579268	0.00182716	0.00533401	0.00288878	0	0.00385986	0.000819135	0.00196823	0.00102444	0.0029819	0	0.000810373	0.00346198	0	0.00337268	0.00340281	0.00567721	0.00102529	0.00182449	0.00167341	0.000812348	0.00100435			0.00282837	0.00212482	0.00196823	0.00174895	0.00236547	0.00182143		k__Bacteria.p__Firmicutes.c__Bacilli.o__Lactobacillales.f__Enterococcaceae	3.45154	-
k__Bacteria	p__Firmicutes	c__Bacilli	o__Lactobacillales	f__Lactobacillaceae		0.00162338	0.00132802	0.00201072	0.00110497	0.00173486	0	0	0.000548546	0	0.000914634	0.0014888	0.00711201	0.000240732	0	0.00445368	0	0.00154646	0.000731743	0.00234292	0.000857265	0.00162075	0.00230799	0.00101812	0.00084317	0.0025521	0.00081103	0.00170882	0.000729794	0.00167341	0	0.0083696			0.0014306	0.00141224	0.00110497	0.00131943	0.00176432	0.0006596		k__Bacteria.p__Firmicutes.c__Bacilli.o__Lactobacillales.f__Lactobacillaceae	3.15552	-
k__Bacteria	p__Firmicutes	c__Bacilli	o__Lactobacillales	f__Leuconostocaceae		0	0	0.00469169	0.00331492	0	0	0.000153163	0	0	0	0.000473709	0.000762002	0	0.00212089	0.000296912	0	0.00210881	0.000146349	0	0.0012859	0.00162075	0.00141044	0.000407249	0	0.000425351	0.000405515	0.000683527	0	0.000278901	0	0.00267827			0.000740445	0.000651762	0	0.0004163	0.00134303	0.000584803		k__Bacteria.p__Firmicutes.c__Bacilli.o__Lactobacillales.f__Leuconostocaceae	2.86949	-
k__Bacteria	p__Firmicutes	c__Bacilli	o__Lactobacillales	f__Streptococcaceae		0	0.000996016	0.00871314	0	0.000144571	0	0	0.0499177	0	0.00121951	0.000203018	0.000762002	0	0	0.000890736	0	0.00182764	0	0.000212993	0.0012859	0.00162075	0.000256443	0.000814498	0.00084317	0	0.0158151	0.00136705	0.00291917	0	0	0.000334784			0.00341512	0.00249221	0.000144571	0.00106453	0.0114344	0.00476232		k__Bacteria.p__Firmicutes.c__Bacilli.o__Lactobacillales.f__Streptococcaceae	3.53341	-
k__Bacteria	p__Firmicutes	c__Bacilli	o__Lactobacillales	Other		0	0.000332005	0.00201072	0	0.000578285	0	0.000153163	0.00219418	0	0.000304878	0.0007444	0.002032	0.00168512	0.00424178	0	0.000163827	0.00238999	0.00380506	0.00596379	0.0025718	0.000810373	0.00410309	0.00101812	0.00252951	0.0110591	0.00121655	0.00307587	0.00145959	0.000278901	0.00649878	0.00133914			0.00139996	0.00281229	0.000578285	0.00199455	0.0017237	0.00312525		k__Bacteria.p__Firmicutes.c__Bacilli.o__Lactobacillales.Other	3.44906	-
k__Bacteria	p__Firmicutes	c__Bacilli	o__Turicibacterales	f__Turicibacteraceae		0	0.00232404	0.00871314	0	0.00520457	0.000603136	0.000153163	0.00164564	0	0.00304878	0.00121811	0.00584201	0.00168512	0.00318134	0.00801663	0	0.00365528	0.00380506	0.00724175	0.0171453	0.00810373	0.00346198	0.00285074	0.00337268	0.00382816	0.00608272	0.0140123	0.00510856	0.00125505	0	0.0100435			0.00296515	0.00652212	0.00232404	0.00446836	0.00285648	0.00517912		k__Bacteria.p__Firmicutes.c__Bacilli.o__Turicibacterales.f__Turicibacteraceae	3.81439	C2	3.21572
k__Bacteria	p__Firmicutes	c__Bacilli	Other	Other		0.00162338	0.000664011	0.00134048	0.00220995	0.00216857	0.000603136	0.000306326	0.0071311	0	0.000304878	0.000406036	0.001016	0.00409244	0.00212089	0	0.000327654	0.00520174	0.00278062	0.00255591	0.00171453	0.000405186	0.0017951	0.00101812	0.00168634	0.0017014	0.000405515	0.00170882	0.00109469	0.00139451	0	0			0.00183438	0.00129242	0.00134048	0.00154042	0.00191199	0.000540086		k__Bacteria.p__Firmicutes.c__Bacilli.Other.Other	3.26349	-
k__Bacteria	p__Firmicutes	c__CK-1C4-19	o__	f__		0	0	0	0	0	0	0	0	0	0	0.000135345	0	0	0	0	0	0	0	0	0	0	0	0	0	0	0	0	0	0	0	0			7.12342e-06	0	0	0	3.10503e-05	0		k__Bacteria.p__Firmicutes.c__CK_1C4_19.o__.f__	0.852688	-
k__Bacteria	p__Firmicutes	c__Clostridia	o__	f__		0.00324675	0.000996016	0.0147453	0.00331492	0.00318057	0	0	0.00274273	0	0.00182927	0.0022332	0.001524	0.00361098	0.00106044	0.00593824	0	0.00182764	0.00160983	0.00617678	0.0107158	0.0214749	0.00730863	0.00468336	0.010118	0.00467886	0.00202758	0.00546822	0.00492611	0.00711198	0.0016247	0.00502176			0.00284404	0.00785135	0.00182927	0.0062901	0.00339991	0.00545729		k__Bacteria.p__Firmicutes.c__Clostridia.o__.f__	3.89494	C2	3.37014
k__Bacteria	p__Firmicutes	c__Clostridia	o__Clostridiales	f__		0.00487013	0.00132802	0.00871314	0.00220995	0.00462628	0.00241254	0.000306326	0.00767965	0.00132363	0.00579268	0.00290993	0.002032	0.00216659	0.0127253	0.00415677	0.000819135	0.00407704	0.00204888	0.00617678	0.0145735	0.00688817	0.014489	0.00855223	0.0109612	0.00425351	0.012571	0.0123035	0.0060208	0.0105982	0.00487409	0.00401741			0.00401973	0.0101211	0.00290993	0.0107797	0.00313605	0.0035708		k__Bacteria.p__Firmicutes.c__Clostridia.o__Clostridiales.f__	4.00523	C2	3.45932
k__Bacteria	p__Firmicutes	c__Clostridia	o__Clostridiales	f__Christensenellaceae		0.00324675	0.000332005	0.00268096	0.00331492	0.00231314	0	0.000153163	0.00274273	0.000661813	0	0.00101509	0.001524	0.000481464	0.00212089	0.00682898	0.000327654	0.00238999	0.00102444	0.00255591	0.0025718	0.000810373	0.00205155	0.00223987	0.00758853	0.00382816	0.00608272	0.00410116	0.00218938	0.00474132	0.000812348	0.00100435			0.00177442	0.00362049	0.001524	0.00319998	0.00167431	0.002075		k__Bacteria.p__Firmicutes.c__Clostridia.o__Clostridiales.f__Christensenellaceae	3.55877	C2	2.92056
k__Bacteria	p__Firmicutes	c__Clostridia	o__Clostridiales	f__Clostridiaceae		0.025974	0.0132802	0.016756	0.00662983	0.0154691	0.013269	0.000765814	0.0153593	0.000661813	0.00609756	0.0186777	0.00863602	0.00674049	0.0180276	0.0154394	0.00229358	0.0120905	0.00790283	0.0140575	0.0184312	0.0271475	0.0197461	0.0177153	0.0236088	0.0191408	0.0198702	0.0160629	0.0217114	0.0202203	0.108042	0.0237697			0.0114804	0.0203655	0.013269	0.0198082	0.00668642	0.00315793		k__Bacteria.p__Firmicutes.c__Clostridia.o__Clostridiales.f__Clostridiaceae	4.30889	C2	3.62741
k__Bacteria	p__Firmicutes	c__Clostridia	o__Clostridiales	f__Dehalobacteriaceae		0	0	0	0	0.000578285	0	0	0	0	0	0	0	0	0.00106044	0	0	0.000281175	0.000146349	0.000425985	0	0	0.000256443	0.000203625	0.00084317	0.00127605	0	0.000341763	0.000364897	0.000697253	0	0			0.00013117	0.00039832	0	0.000299103	0.000280277	0.000421109		k__Bacteria.p__Firmicutes.c__Clostridia.o__Clostridiales.f__Dehalobacteriaceae	2.60023	C2	2.88416
k__Bacteria	p__Firmicutes	c__Clostridia	o__Clostridiales	f__Eubacteriaceae		0	0.00166003	0	0	0.000578285	0.000603136	0	0.00109709	0	0.000609756	6.77e-05	0.00127	0	0	0.000296912	0	0	0	0.000425985	0.0012859	0.000405186	0.000384665	0.000203625	0	0.0025521	0	0.000683527	0.000729794	0.000278901	0	0			0.000347837	0.00065237	0	0.000394926	0.00050649	0.000770433		k__Bacteria.p__Firmicutes.c__Clostridia.o__Clostridiales.f__Eubacteriaceae	2.81449	-
k__Bacteria	p__Firmicutes	c__Clostridia	o__Clostridiales	f__Lachnospiraceae		0.0909091	0.0385126	0.0931635	0.0707182	0.0581177	0.0301568	0.00551386	0.0433352	0.0125745	0.0329268	0.0401299	0.0462281	0.0168512	0.068929	0.108373	0.00507864	0.0286799	0.0232694	0.0634718	0.141449	0.160049	0.112194	0.10283	0.10371	0.0540196	0.101379	0.117567	0.109652	0.0688886	0.0284322	0.0796786			0.0461547	0.107174	0.0401299	0.106681	0.0301264	0.0306693		k__Bacteria.p__Firmicutes.c__Clostridia.o__Clostridiales.f__Lachnospiraceae	5.03009	C2	4.46016
k__Bacteria	p__Firmicutes	c__Clostridia	o__Clostridiales	f__Peptococcaceae		0	0.000332005	0.00670241	0.00110497	0.00144571	0.000603136	0	0.00109709	0	0	0.00142113	0.000254001	0	0	0.00178147	0.000327654	0.000843526	0.000439046	0.000212993	0.00342906	0	0.00192332	0.00244349	0.00084317	0.0017014	0.00202758	0.00478469	0.00273673	0.00794868	0.00406174	0.000669568			0.00087185	0.00278381	0.000332005	0.00223553	0.00152358	0.00224136		k__Bacteria.p__Firmicutes.c__Clostridia.o__Clostridiales.f__Peptococcaceae	3.44464	C2	3.00636
k__Bacteria	p__Firmicutes	c__Clostridia	o__Clostridiales	f__Peptostreptococcaceae		0.00811688	0.0132802	0.0301609	0.00994475	0.019228	0.00120627	0.000153163	0.0126166	0.00264725	0.00579268	0.00886513	0.016256	0.00337025	0.0106045	0.0175178	0.0018021	0.00941937	0.00585394	0.0223642	0.0252893	0.0530794	0.0130786	0.0111993	0.0151771	0.0161633	0.0231144	0.0242652	0.0189746	0.0122717	0.0755483	0.0274523			0.0104842	0.0212613	0.00941937	0.017569	0.00793459	0.0122851		k__Bacteria.p__Firmicutes.c__Clostridia.o__Clostridiales.f__Peptostreptococcaceae	4.32759	C2	3.71659
k__Bacteria	p__Firmicutes	c__Clostridia	o__Clostridiales	f__Ruminococcaceae		0.123377	0.0355246	0.172252	0.0651934	0.0920919	0.0476478	0.0116404	0.0746023	0.0165453	0.0432927	0.055221	0.0439421	0.0351468	0.0827147	0.147268	0.00655308	0.0728244	0.0421484	0.108839	0.226747	0.187601	0.193615	0.213806	0.237774	0.122501	0.173966	0.167122	0.150155	0.298843	0.0528026	0.071309			0.0672013	0.197213	0.055221	0.190608	0.0452859	0.0499654		k__Bacteria.p__Firmicutes.c__Clostridia.o__Clostridiales.f__Ruminococcaceae	5.29494	C2	4.78567
k__Bacteria	p__Firmicutes	c__Clostridia	o__Clostridiales	f__Veillonellaceae		0.0146104	0.00166003	0.0127346	0.00662983	0.006072	0.00422195	0.0012253	0.0082282	0.000661813	0.00487805	0.00494011	0.00279401	0.00192585	0.00530223	0.0157363	0.000982962	0.00562351	0.00365871	0.00638978	0.0197171	0.0344408	0.0171817	0.0136428	0.0202361	0.0199915	0.0206813	0.0153794	0.0162379	0.00808813	0.018684	0.0117174			0.00569872	0.0185597	0.00494011	0.0184494	0.00442163	0.00678352		k__Bacteria.p__Firmicutes.c__Clostridia.o__Clostridiales.f__Veillonellaceae	4.26857	C2	3.79752
k__Bacteria	p__Firmicutes	c__Clostridia	o__Clostridiales	Other		0.00811688	0.00132802	0.0227882	0.00552486	0.00809599	0.00361882	0.000612651	0.0142622	0.000661813	0.00121951	0.00487244	0.00406401	0.00192585	0.00530223	0.00623515	0.000982962	0.00590468	0.00292697	0.00809372	0.0188598	0.00850891	0.0142326	0.0171045	0.0185497	0.00723097	0.0105434	0.0112782	0.0107645	0.0322131	0.00324939	0.00535654			0.00560721	0.0149286	0.00487244	0.0127554	0.00540223	0.007325		k__Bacteria.p__Firmicutes.c__Clostridia.o__Clostridiales.Other	4.17402	C2	3.64013
k__Bacteria	p__Firmicutes	c__Clostridia	o__Coriobacteriales	f__		0	0	0	0	0.000578285	0.000603136	0	0	0	0	6.77e-05	0	0	0	0	0	0	0	0	0	0	0.000256443	0	0	0.000850702	0	0.000341763	0.000182448	0.000836703	0	0			6.57432e-05	0.000246806	0	9.1224e-05	0.000185689	0.000338376		k__Bacteria.p__Firmicutes.c__Clostridia.o__Coriobacteriales.f__	2.39236	C2	2.96977
k__Bacteria	p__Firmicutes	c__Clostridia	o__Coriobacteriales	f__Coriobacteriaceae		0	0.000664011	0	0	0.00231314	0.000603136	0.000153163	0.00109709	0	0.00304878	0.00142113	0.00355601	0.000240732	0.00106044	0.0023753	0.000163827	0.00253058	0.000731743	0.0029819	0.00171453	0.00243112	0.00141044	0.00101812	0.00590219	0.00127605	0.00202758	0.00444293	0.00182449	0.000139451	0	0.0020087			0.00120742	0.00221869	0.000731743	0.00176951	0.00120934	0.00170988		k__Bacteria.p__Firmicutes.c__Clostridia.o__Coriobacteriales.f__Coriobacteriaceae	3.3461	-
k__Bacteria	p__Firmicutes	c__Clostridia	Other	Other		0.00974026	0.000996016	0.0134048	0.00994475	0.00448171	0.00603136	0.000306326	0.00767965	0.000661813	0.00518293	0.0029776	0.00381001	0.00264805	0.00530223	0.00534442	0.000491481	0.00492057	0.00204888	0.00681576	0.0141449	0.0117504	0.0102577	0.0140501	0.0143339	0.0106338	0.00486618	0.0133288	0.0056559	0.0168735	0.000812348	0.00401741			0.00488361	0.0115895	0.00492057	0.0125396	0.00354589	0.00386128		k__Bacteria.p__Firmicutes.c__Clostridia.Other.Other	4.06407	C2	3.49659
k__Bacteria	p__Firmicutes	c__Erysipelotrichi	o__Erysipelotrichales	f__		0	0	0	0	0	0	0	0	0	0	0	0.000254001	0	0	0	0	0	0	0	0	0	0.000128222	0.000203625	0	0	0	0.000341763	0	0.000278901	0	0			1.33685e-05	9.52511e-05	0	0	5.82718e-05	0.000134066		k__Bacteria.p__Firmicutes.c__Erysipelotrichi.o__Erysipelotrichales.f__	1.97887	C2	3.07078
k__Bacteria	p__Firmicutes	c__Erysipelotrichi	o__Erysipelotrichales	f__[Coprobacillaceae]		0.00162338	0.000332005	0.000670241	0	0.000433714	0	0.000153163	0	0	0.000304878	0.000541382	0.000762002	0.000240732	0.00212089	0.000296912	0	0.000843526	0.000878092	0.00191693	0.000857265	0.00243112	0.00102577	0.00101812	0.00084317	0.00297746	0.00121655	0.00205058	0.000729794	0.000557802	0.00324939	0			0.00058515	0.00137076	0.000332005	0.00102195	0.000652727	0.000819817		k__Bacteria.p__Firmicutes.c__Erysipelotrichi.o__Erysipelotrichales.f___Coprobacillaceae_	3.13696	C2	2.72647
k__Bacteria	p__Firmicutes	c__Erysipelotrichi	o__Erysipelotrichales	f__Erysipelotrichaceae		0.012987	0.00697211	0.00134048	0.00331492	0.00621657	0.000603136	0	0.00438837	0.000661813	0.000304878	0.00378967	0.00330201	0.000962927	0.00318134	0.00118765	0	0.00126529	0.00248793	0.00468584	0.00342906	0.0028363	0.00525708	0.00366524	0.0286678	0.00212676	0.00243309	0.00410116	0.005291	0.00348626	0	0.00301306			0.00303431	0.00612938	0.00248793	0.00357575	0.0031745	0.00798913		k__Bacteria.p__Firmicutes.c__Erysipelotrichi.o__Erysipelotrichales.f__Erysipelotrichaceae	3.78742	-
k__Bacteria	p__Firmicutes	c__Erysipelotrichi	o__Erysipelotrichales	Other		0	0	0	0	0	0	0	0	0	0	6.77e-05	0	0	0	0	0	0	0	0	0	0	0.000128222	0	0	0	0	0	0	0	0	0.000334784			3.56316e-06	1.28222e-05	0	0	1.55314e-05	4.05474e-05		k__Bacteria.p__Firmicutes.c__Erysipelotrichi.o__Erysipelotrichales.Other	1.10796	-
k__Bacteria	p__Firmicutes	c__RF3	o__ML615J-28	f__		0	0	0	0	0.000289143	0.000603136	0.000153163	0	0	0	0.000135345	0	0	0	0	0.000163827	0.000281175	0	0	0	0	0.00141044	0.00122175	0	0	0	0.00136705	0.00182449	0.00181286	0.000812348	0.000334784			8.55678e-05	0.000763658	0	0.000610874	0.000159154	0.000825584		k__Bacteria.p__Firmicutes.c__RF3.o__ML615J_28.f__	2.8829	-
k__Bacteria	p__Firmicutes	Other	Other	Other		0.00487013	0.00132802	0.00670241	0.00110497	0.00130114	0.00180941	0.000153163	0.0104224	0	0.00182927	0.000473709	0.00127	0.00240732	0.00212089	0.00267221	0.000491481	0.00492057	0.00614664	0.00234292	0.0025718	0.00121556	0.00641108	0.00325799	0.00084317	0.000850702	0.00364964	0.00307587	0.00127714	0.00460187	0.00243704	0.000669568			0.00275614	0.00277548	0.00182927	0.00282383	0.00270034	0.00181961		k__Bacteria.p__Firmicutes.Other.Other.Other	3.44334	-
k__Bacteria	p__Fusobacteria	c__Fusobacteria	o__Fusobacteriales	f__Fusobacteriaceae		0.00162338	0.000996016	0	0	0.000722857	0	0	0.00658256	0	0	0.000406036	0	0	0	0.000296912	0	0	0	0	0	0	0.000128222	0	0	0	0	0	0	0	0.0406174	0			0.000559355	1.28222e-05	0	0	0.00152367	4.05474e-05		k__Bacteria.p__Fusobacteria.c__Fusobacteria.o__Fusobacteriales.f__Fusobacteriaceae	2.74769	-
k__Bacteria	p__Fusobacteria	c__Fusobacteria	o__Fusobacteriales	f__Leptotrichiaceae		0	0	0	0	0	0	0	0.00109709	0	0	0	0	0	0	0	0	0	0	0	0	0	0	0	0	0	0	0	0.000364897	0	0	0			5.77417e-05	3.64897e-05	0	0	0.00025169	0.000115391		k__Bacteria.p__Fusobacteria.c__Fusobacteria.o__Fusobacteriales.f__Leptotrichiaceae	1.76149	-
k__Bacteria	p__Gemmatimonadetes	c__Gemm-1	o__	f__		0	0	0	0	0	0	0	0	0	0	0	0	0	0	0	0	0	0	0	0	0	0	0	0	0	0	0	0	0	0	0.000334784			0	0	0	0	0	0		k__Bacteria.p__Gemmatimonadetes.c__Gemm_1.o__.f__	0	-
k__Bacteria	p__Gemmatimonadetes	c__Gemmatimonadetes	o__Ellin5290	f__		0	0	0	0	0	0	0	0	0	0	0	0	0	0	0	0	0	0	0	0	0	0	0	0	0	0	0	0	0	0	0			0	0	0	0	0	0		k__Bacteria.p__Gemmatimonadetes.c__Gemmatimonadetes.o__Ellin5290.f__	0	-
k__Bacteria	p__Gemmatimonadetes	c__Gemmatimonadetes	o__Gemmatimonadales	f__Gemmatimonadaceae		0	0	0	0	0	0	0	0	0	0	0	0	0	0	0	0	0	0	0	0	0	0	0	0	0	0	0	0.000182448	0	0	0			0	1.82448e-05	0	0	0	5.76951e-05		k__Bacteria.p__Gemmatimonadetes.c__Gemmatimonadetes.o__Gemmatimonadales.f__Gemmatimonadaceae	1.26114	-
k__Bacteria	p__GN02	c__	o__	f__		0	0	0	0	0	0	0	0	0	0	0	0	0	0	0	0	0	0	0	0	0	0	0	0	0	0	0	0.000364897	0	0	0			0	3.64897e-05	0	0	0	0.000115391		k__Bacteria.p__GN02.c__.o__.f__	1.56217	-
k__Bacteria	p__GN02	c__BD1-5	o__	f__		0	0.000332005	0	0	0	0	0	0	0	0.00426829	0	0.000254001	0	0	0	0	0.000281175	0.000292697	0	0	0.000810373	0	0	0	0	0	0	0	0	0	0.000334784			0.000285693	8.10373e-05	0	0	0.000972026	0.000256262		k__Bacteria.p__GN02.c__BD1_5.o__.f__	2.4559	-
k__Bacteria	p__GN02	c__GKS2-174	o__	f__		0	0	0	0	0	0	0	0	0	0	0	0	0	0	0	0	0	0	0	0	0	0	0	0	0	0.000405515	0	0.000182448	0	0	0			0	5.87963e-05	0	0	0	0.000134643		k__Bacteria.p__GN02.c__GKS2_174.o__.f__	1.76935	C2	2.79111
k__Bacteria	p__Lentisphaerae	c__[Lentisphaeria]	o__Victivallales	f__Victivallaceae		0	0.000332005	0.00201072	0	0.00115657	0.00120627	0.000153163	0.00109709	0	0	0.000135345	0	0	0.00106044	0	0	0.00182764	0	0	0.000428633	0.00121556	0.00307732	0	0	0.000850702	0.00364964	0.000683527	0.00200693	0.00209176	0	0			0.000472593	0.00140041	0	0.00103313	0.000683645	0.00126639		k__Bacteria.p__Lentisphaerae.c___Lentisphaeria_.o__Victivallales.f__Victivallaceae	3.14625	C2	2.84055
k__Bacteria	p__Nitrospirae	c__Nitrospira	o__Nitrospirales	f__Nitrospiraceae		0.00162338	0	0	0	0	0	0	0	0	0	0	0	0	0	0	0	0	0	0	0	0	0	0	0	0	0	0	0	0	0	0			8.54409e-05	0	0	0	0.000372428	0		k__Bacteria.p__Nitrospirae.c__Nitrospira.o__Nitrospirales.f__Nitrospiraceae	1.93167	-
k__Bacteria	p__OD1	c__	o__	f__		0	0	0	0	0	0	0	0	0	0	6.77e-05	0	0	0	0.000296912	0.000819135	0	0	0	0	0	0	0	0	0	0	0	0	0	0	0.00167392			6.23025e-05	0	0	0	0.000195785	0		k__Bacteria.p__OD1.c__.o__.f__	1.79451	-
k__Bacteria	p__OD1	c__ABY1	o__	f__		0	0	0	0	0.000289143	0.00241254	0	0	0	0.00121951	0.000676727	0.000508001	0	0	0.000296912	0.00163827	0	0.000146349	0.000425985	0	0	0.000128222	0.000814498	0	0	0.00081103	0	0.000547345	0	0	0.00167392			0.000400708	0.000230109	0	0	0.000667974	0.000350824		k__Bacteria.p__OD1.c__ABY1.o__.f__	2.60283	-
k__Bacteria	p__OD1	c__Mb-NB09	o__	f__		0	0.000332005	0	0	0.000144571	0	0	0	0.000661813	0.00243902	0.000203018	0	0	0	0.000593824	0.000163827	0	0	0	0	0	0	0	0	0	0	0	0.000182448	0	0	0			0.000238846	1.82448e-05	0	0	0.000570319	5.76951e-05		k__Bacteria.p__OD1.c__Mb_NB09.o__.f__	2.37812	-
k__Bacteria	p__OD1	c__SM2F11	o__	f__		0	0	0	0	0.000433714	0	0	0	0.00132363	0	0.000135345	0	0	0	0	0.000327654	0	0	0	0	0	0	0	0	0	0.00081103	0	0	0	0	0.00133914			0.00011686	8.1103e-05	0	0	0.000316781	0.00025647		k__Bacteria.p__OD1.c__SM2F11.o__.f__	2.06767	-
k__Bacteria	p__OD1	c__ZB2	o__	f__		0.00649351	0.00365206	0	0.0309392	0.00578285	0.0114596	0.000153163	0.00109709	0.0119126	0.0189024	0.0103539	0.011938	0.00337025	0.00424178	0.0130641	0.0201507	0.000984114	0.000292697	0.00170394	0.000428633	0.00445705	0.00217977	0.000814498	0.00421585	0.00595491	0.0150041	0.00341764	0.0162379	0.000418352	0.00243704	0.0539002			0.00823643	0.00531287	0.00578285	0.00381674	0.00832919	0.00574533		k__Bacteria.p__OD1.c__ZB2.o__.f__	3.91574	-
k__Bacteria	p__OD1	Other	Other	Other		0	0	0.000670241	0.00331492	0.000289143	0.00180941	0	0	0.00132363	0.00304878	0.000879746	0.001778	0.000481464	0	0.00148456	0.00114679	0.000140588	0	0	0	0.00121556	0.000128222	0.000203625	0	0.000850702	0.00162206	0	0.00273673	0	0.00324939	0.00669568			0.000861435	0.000675689	0.000481464	0.000165924	0.00103947	0.000931807		k__Bacteria.p__OD1.Other.Other.Other	2.93522	-
k__Bacteria	p__OP3	c__BD4-9	o__	f__		0	0	0	0	0	0	0	0	0	0	0	0	0.000481464	0	0	0	0	0	0	0	0	0	0	0	0	0	0	0	0	0	0.000669568			2.53402e-05	0	0	0	0.000110455	0		k__Bacteria.p__OP3.c__BD4_9.o__.f__	1.40381	-
k__Bacteria	p__OP3	c__koll11	o__	f__		0	0	0	0	0	0	0	0	0	0.000304878	0	0	0	0	0	0	0	0.000146349	0	0	0	0	0	0	0	0	0	0.000182448	0	0	0.000334784			2.37488e-05	1.82448e-05	0	0	7.58846e-05	5.76951e-05		k__Bacteria.p__OP3.c__koll11.o__.f__	1.37564	-
k__Bacteria	p__OP3	c__PBS-25	o__	f__		0	0	0	0	0	0	0	0	0	0	0	0	0	0	0	0	0	0	0.000212993	0	0	0	0	0	0	0	0	0	0	0	0			1.12102e-05	0	0	0	4.88639e-05	0		k__Bacteria.p__OP3.c__PBS_25.o__.f__	1.04961	-
k__Bacteria	p__Planctomycetes	c__OM190	o__CL500-15	f__		0	0	0	0	0	0	0	0	0	0	0	0.000254001	0	0	0	0	0	0	0	0	0	0	0	0	0	0	0	0	0	0	0.000669568			1.33685e-05	0	0	0	5.82718e-05	0		k__Bacteria.p__Planctomycetes.c__OM190.o__CL500_15.f__	1.12608	-
k__Bacteria	p__Planctomycetes	c__Phycisphaerae	o__	f__		0	0	0	0	0	0	0	0	0	0	0	0	0	0	0	0	0	0	0	0	0	0	0	0	0	0.000405515	0	0	0	0	0			0	4.05515e-05	0	0	0	0.000128235		k__Bacteria.p__Planctomycetes.c__Phycisphaerae.o__.f__	1.60801	-
k__Bacteria	p__Planctomycetes	c__Phycisphaerae	o__Phycisphaerales	f__		0	0	0	0.00110497	0	0.000603136	0	0	0	0.000609756	0.000406036	0.000254001	0	0	0.000296912	0.000163827	0	0	0	0	0	0.000256443	0	0	0	0.000405515	0	0.000912242	0	0	0.000669568			0.000180981	0.00015742	0	0	0.000305377	0.000300847		k__Bacteria.p__Planctomycetes.c__Phycisphaerae.o__Phycisphaerales.f__	2.25763	-
k__Bacteria	p__Planctomycetes	c__Planctomycetia	o__Gemmatales	f__Gemmataceae		0	0	0	0	0.000289143	0	0	0	0	0	0.000203018	0.000508001	0	0	0.00118765	0.000491481	0.000140588	0	0	0.000428633	0.000405186	0.000256443	0	0.00084317	0	0.00162206	0	0.000182448	0	0	0.00267827			0.000148415	0.000373794	0	0.000219446	0.000301496	0.000515509		k__Bacteria.p__Planctomycetes.c__Planctomycetia.o__Gemmatales.f__Gemmataceae	2.57263	-
k__Bacteria	p__Planctomycetes	c__Planctomycetia	o__Gemmatales	f__Isosphaeraceae		0	0	0	0	0	0	0	0	0	0	0	0	0	0	0.000296912	0	0	0	0	0	0	0	0	0	0	0	0	0.000364897	0	0	0			1.56269e-05	3.64897e-05	0	0	6.81163e-05	0.000115391		k__Bacteria.p__Planctomycetes.c__Planctomycetia.o__Gemmatales.f__Isosphaeraceae	1.56217	-
k__Bacteria	p__Planctomycetes	c__Planctomycetia	o__Pirellulales	f__Pirellulaceae		0	0	0	0	0	0	0	0.00109709	0	0.000304878	0	0	0	0	0.000593824	0	0	0	0.000212993	0.0012859	0	0.000128222	0	0.00168634	0.000425351	0	0.000683527	0.000364897	0	0	0.00133914			0.000116252	0.000457424	0	0.000246559	0.000282625	0.000596531		k__Bacteria.p__Planctomycetes.c__Planctomycetia.o__Pirellulales.f__Pirellulaceae	2.66032	C2	2.59685
k__Bacteria	p__Planctomycetes	c__Planctomycetia	o__Pirellulales	Other		0	0	0	0	0	0	0	0.000548546	0	0	0	0	0	0	0	0	0	0	0	0	0	0.000128222	0	0	0	0	0	0	0	0	0			2.88708e-05	1.28222e-05	0	0	0.000125845	4.05474e-05		k__Bacteria.p__Planctomycetes.c__Planctomycetia.o__Pirellulales.Other	1.46046	-
k__Bacteria	p__Planctomycetes	c__Planctomycetia	o__Planctomycetales	f__Planctomycetaceae		0	0	0	0	0.000722857	0	0	0	0	0	0.000609055	0.000254001	0	0	0.000890736	0	0	0	0	0	0	0	0	0.00084317	0	0.000405515	0	0	0	0	0.000669568			0.00013035	0.000124868	0	0	0.000281718	0.000282736		k__Bacteria.p__Planctomycetes.c__Planctomycetia.o__Planctomycetales.f__Planctomycetaceae	2.11511	-
k__Bacteria	p__Planctomycetes	c__Planctomycetia	Other	Other		0	0	0.000670241	0	0	0	0	0	0	0	0	0	0	0	0.000296912	0.000163827	0.000140588	0	0	0	0	0	0	0.00084317	0	0	0	0	0	0	0			6.69246e-05	8.4317e-05	0	0	0.000166481	0.000266634		k__Bacteria.p__Planctomycetes.c__Planctomycetia.Other.Other	1.92592	-
k__Bacteria	p__Proteobacteria	c__Alphaproteobacteria	o__	f__		0	0	0	0	0	0	0	0	0	0	0	0	0	0	0	0	0.000140588	0	0	0	0	0	0	0	0	0	0	0	0	0	0			7.39937e-06	0	0	0	3.22531e-05	0		k__Bacteria.p__Proteobacteria.c__Alphaproteobacteria.o__.f__	0.869195	-
k__Bacteria	p__Proteobacteria	c__Alphaproteobacteria	o__BD7-3	f__		0.00162338	0	0	0	0	0	0	0	0	0	0	0.000254001	0	0	0	0	0.000140588	0	0	0	0.000405186	0	0	0	0	0.000405515	0	0	0	0	0			0.000106209	8.10701e-05	0	0	0.000373073	0.000170911		k__Bacteria.p__Proteobacteria.c__Alphaproteobacteria.o__BD7_3.f__	2.02616	-
k__Bacteria	p__Proteobacteria	c__Alphaproteobacteria	o__Caulobacterales	f__Caulobacteraceae		0	0	0	0.00110497	0.000144571	0.00120627	0	0	0	0.000609756	0.00101509	0.00127	0	0.00106044	0.00148456	0.000491481	0.000702938	0	0.000425985	0.000428633	0	0	0.000203625	0	0	0.00121655	0	0.00237183	0	0	0.00267827			0.000500846	0.000422063	0.000425985	0	0.000537049	0.000785237		k__Bacteria.p__Proteobacteria.c__Alphaproteobacteria.o__Caulobacterales.f__Caulobacteraceae	2.69971	-
k__Bacteria	p__Proteobacteria	c__Alphaproteobacteria	o__RF32	f__		0	0	0	0	0	0	0	0	0	0	0.000135345	0.000254001	0	0	0.000593824	0	0.000140588	0.000292697	0	0.000857265	0	0.000512886	0.00122175	0	0	0.000405515	0.000683527	0.000729794	0.0011156	0	0			7.45503e-05	0.000552634	0	0.000598206	0.00015551	0.000452819		k__Bacteria.p__Proteobacteria.c__Alphaproteobacteria.o__RF32.f__	2.74244	C2	2.95208
k__Bacteria	p__Proteobacteria	c__Alphaproteobacteria	o__Rhizobiales	f__Aurantimonadaceae		0	0	0	0	0	0	0	0	0	0	0	0	0	0	0	0	0	0	0	0	0	0	0	0	0	0	0	0	0	0	0			0	0	0	0	0	0		k__Bacteria.p__Proteobacteria.c__Alphaproteobacteria.o__Rhizobiales.f__Aurantimonadaceae	0	-
k__Bacteria	p__Proteobacteria	c__Alphaproteobacteria	o__Rhizobiales	f__Bradyrhizobiaceae		0	0.000664011	0	0.00110497	0.000867428	0.00361882	0	0.000548546	0	0.00640244	0.00128578	0.001016	0.000481464	0.00106044	0.00267221	0.00114679	0.000140588	0.000292697	0.000638978	0.000428633	0.000810373	0.000128222	0	0	0.000425351	0.00081103	0.000683527	0.00364897	0.000139451	0	0.00334784			0.0011548	0.000707556	0.000664011	0.000426992	0.00157191	0.00107965		k__Bacteria.p__Proteobacteria.c__Alphaproteobacteria.o__Rhizobiales.f__Bradyrhizobiaceae	3.06251	-
k__Bacteria	p__Proteobacteria	c__Alphaproteobacteria	o__Rhizobiales	f__Brucellaceae		0	0	0.00134048	0	0	0	0	0	0	0	0	0	0	0	0	0	0	0	0	0	0	0	0	0	0	0.000405515	0	0	0	0	0			7.05517e-05	4.05515e-05	0	0	0.000307528	0.000128235		k__Bacteria.p__Proteobacteria.c__Alphaproteobacteria.o__Rhizobiales.f__Brucellaceae	1.84851	-
k__Bacteria	p__Proteobacteria	c__Alphaproteobacteria	o__Rhizobiales	f__Hyphomicrobiaceae		0	0.00132802	0	0	0	0	0.000153163	0	0	0.000304878	0.000203018	0	0	0	0	0.000327654	0	0	0	0	0.000810373	0.000128222	0	0.00084317	0	0	0	0.000547345	0	0	0.000334784			0.000121933	0.000232911	0	0	0.00031146	0.000356089		k__Bacteria.p__Proteobacteria.c__Alphaproteobacteria.o__Rhizobiales.f__Hyphomicrobiaceae	2.36719	-
k__Bacteria	p__Proteobacteria	c__Alphaproteobacteria	o__Rhizobiales	f__Methylobacteriaceae		0	0	0	0	0.000289143	0	0	0	0	0.000304878	0.000338364	0	0	0	0	0	0	0.000146349	0.000212993	0	0	0	0	0	0.000425351	0.000405515	0	0.000547345	0	0	0			6.79856e-05	0.000137821	0	0	0.000122477	0.000224847		k__Bacteria.p__Proteobacteria.c__Alphaproteobacteria.o__Rhizobiales.f__Methylobacteriaceae	2.13932	-
k__Bacteria	p__Proteobacteria	c__Alphaproteobacteria	o__Rhizobiales	f__Methylocystaceae		0	0	0	0	0	0	0	0	0	0	0	0	0	0.00106044	0	0	0	0	0	0	0	0	0	0	0	0.000405515	0	0	0	0	0.000669568			5.58129e-05	4.05515e-05	0	0	0.000243283	0.000128235		k__Bacteria.p__Proteobacteria.c__Alphaproteobacteria.o__Rhizobiales.f__Methylocystaceae	1.74673	-
k__Bacteria	p__Proteobacteria	c__Alphaproteobacteria	o__Rhizobiales	f__Phyllobacteriaceae		0	0	0	0	0	0	0	0	0	0	6.77e-05	0	0	0	0	0.000163827	0	0.000146349	0	0	0	0	0	0	0.000425351	0	0	0	0	0	0			1.98882e-05	4.25351e-05	0	0	5.01804e-05	0.000134508		k__Bacteria.p__Proteobacteria.c__Alphaproteobacteria.o__Rhizobiales.f__Phyllobacteriaceae	1.62875	-
k__Bacteria	p__Proteobacteria	c__Alphaproteobacteria	o__Rhizobiales	f__Rhizobiaceae		0	0	0	0.00110497	0	0	0	0	0	0	6.77e-05	0	0	0	0	0	0	0	0	0	0	0	0	0	0.000425351	0	0	0.000364897	0	0	0			6.17196e-05	7.90248e-05	0	0	0.000253111	0.000167207		k__Bacteria.p__Proteobacteria.c__Alphaproteobacteria.o__Rhizobiales.f__Rhizobiaceae	1.89776	-
k__Bacteria	p__Proteobacteria	c__Alphaproteobacteria	o__Rhizobiales	f__Xanthobacteraceae		0	0	0	0	0	0	0	0	0	0.00152439	0	0.000762002	0	0	0.000296912	0	0	0	0	0	0	0.000128222	0	0	0	0	0	0.000547345	0	0	0			0.000135963	6.75567e-05	0	0	0.000383068	0.00017333		k__Bacteria.p__Proteobacteria.c__Alphaproteobacteria.o__Rhizobiales.f__Xanthobacteraceae	2.13342	-
k__Bacteria	p__Proteobacteria	c__Alphaproteobacteria	o__Rhizobiales	Other		0	0	0	0	0	0	0	0	0	0	6.77e-05	0	0	0	0.000593824	0	0.000140588	0	0	0	0	0	0	0	0.000425351	0	0	0.000364897	0	0	0.000334784			4.22164e-05	7.90248e-05	0	0	0.000138065	0.000167207		k__Bacteria.p__Proteobacteria.c__Alphaproteobacteria.o__Rhizobiales.Other	1.89776	-
k__Bacteria	p__Proteobacteria	c__Alphaproteobacteria	o__Rhodobacterales	f__Hyphomonadaceae		0	0	0	0	0.000289143	0.000603136	0	0	0	0	6.77e-05	0	0	0	0.00148456	0	0	0	0	0	0.000405186	0	0	0.00084317	0.000425351	0	0	0	0	0	0			0.00012866	0.000167371	0	0	0.00036066	0.000293618		k__Bacteria.p__Proteobacteria.c__Alphaproteobacteria.o__Rhodobacterales.f__Hyphomonadaceae	2.22368	-
k__Bacteria	p__Proteobacteria	c__Alphaproteobacteria	o__Rhodobacterales	f__Rhodobacteraceae		0	0.000664011	0	0.00110497	0.000144571	0	0	0	0	0	0.000135345	0	0	0.00106044	0	0	0	0	0	0	0	0	0	0.00084317	0.000425351	0	0	0.00164204	0	0	0.00267827			0.00016365	0.000291056	0	0	0.000358763	0.000551866		k__Bacteria.p__Proteobacteria.c__Alphaproteobacteria.o__Rhodobacterales.f__Rhodobacteraceae	2.46398	-
k__Bacteria	p__Proteobacteria	c__Alphaproteobacteria	o__Rhodospirillales	f__Acetobacteraceae		0	0.000332005	0	0	0	0	0	0	0	0	6.77e-05	0	0	0	0	0	0	0	0	0	0	0	0	0	0.000850702	0	0	0	0	0	0			2.10371e-05	8.50702e-05	0	0	7.68845e-05	0.000269016		k__Bacteria.p__Proteobacteria.c__Alphaproteobacteria.o__Rhodospirillales.f__Acetobacteraceae	1.92978	-
k__Bacteria	p__Proteobacteria	c__Alphaproteobacteria	o__Rhodospirillales	f__Rhodospirillaceae		0	0	0	0	0	0	0	0	0.000661813	0.000304878	0	0	0	0	0	0	0	0	0	0	0	0	0	0	0	0	0	0.000912242	0.000278901	0	0.000334784			5.08785e-05	0.000119114	0	0	0.000163599	0.000292136		k__Bacteria.p__Proteobacteria.c__Alphaproteobacteria.o__Rhodospirillales.f__Rhodospirillaceae	2.07596	-
k__Bacteria	p__Proteobacteria	c__Alphaproteobacteria	o__Rhodospirillales	Other		0	0	0	0	0	0	0	0	0	0.000304878	0	0	0	0	0	0	0	0	0	0	0	0	0	0	0	0	0	0	0	0	0			1.60462e-05	0	0	0	6.99438e-05	0		k__Bacteria.p__Proteobacteria.c__Alphaproteobacteria.o__Rhodospirillales.Other	1.20537	-
k__Bacteria	p__Proteobacteria	c__Alphaproteobacteria	o__Rickettsiales	f__		0	0	0	0	0.000144571	0	0	0	0	0	0.000203018	0.000254001	0	0	0.000296912	0.000655308	0	0.000146349	0	0.000428633	0	0	0	0	0	0.000405515	0	0.000182448	0	0.0016247	0.00368263			8.94821e-05	0.00010166	0	0	0.000168902	0.000175787		k__Bacteria.p__Proteobacteria.c__Alphaproteobacteria.o__Rickettsiales.f__	2.00715	-
k__Bacteria	p__Proteobacteria	c__Alphaproteobacteria	o__Rickettsiales	f__Rickettsiaceae		0	0	0	0	0	0	0	0	0	0	6.77e-05	0	0	0	0	0	0	0	0	0	0	0	0	0	0	0	0	0	0	0	0.000334784			3.56316e-06	0	0	0	1.55314e-05	0		k__Bacteria.p__Proteobacteria.c__Alphaproteobacteria.o__Rickettsiales.f__Rickettsiaceae	0.551834	-
k__Bacteria	p__Proteobacteria	c__Alphaproteobacteria	o__Rickettsiales	Other		0	0	0	0	0	0	0	0	0	0	6.77e-05	0	0	0	0	0	0	0	0	0	0	0	0.000203625	0	0.000425351	0	0	0	0.000278901	0	0			3.56316e-06	9.07877e-05	0	0	1.55314e-05	0.000155545		k__Bacteria.p__Proteobacteria.c__Alphaproteobacteria.o__Rickettsiales.Other	1.95803	-
k__Bacteria	p__Proteobacteria	c__Alphaproteobacteria	o__Sphingomonadales	f__Erythrobacteraceae		0	0	0	0.00110497	0	0	0	0	0	0	0	0	0	0	0	0	0	0	0	0	0	0	0	0	0	0	0	0	0	0	0			5.81564e-05	0	0	0	0.000253498	0		k__Bacteria.p__Proteobacteria.c__Alphaproteobacteria.o__Sphingomonadales.f__Erythrobacteraceae	1.7646	-
k__Bacteria	p__Proteobacteria	c__Alphaproteobacteria	o__Sphingomonadales	f__Sphingomonadaceae		0.00487013	0.00199203	0.000670241	0.00552486	0.00159029	0.0066345	0.000306326	0.00164564	0.00198544	0.0027439	0.00385735	0.00127	0.00120366	0.00212089	0.00653207	0.00573394	0.00126529	0.00204888	0.00170394	0.000857265	0.0028363	0.00102577	0.000610874	0.00168634	0.0017014	0.00486618	0	0.00547345	0.000139451	0	0.0150653			0.00282628	0.0019197	0.00199203	0.00135606	0.002033	0.00190755		k__Bacteria.p__Proteobacteria.c__Alphaproteobacteria.o__Sphingomonadales.f__Sphingomonadaceae	3.45122	-
k__Bacteria	p__Proteobacteria	c__Alphaproteobacteria	o__Sphingomonadales	Other		0	0	0	0	0	0	0	0	0	0	0.000270691	0	0	0	0	0	0	0	0	0	0	0	0	0	0.000425351	0.000405515	0	0	0	0	0.000669568			1.42469e-05	8.30866e-05	0	0	6.21008e-05	0.000175224		k__Bacteria.p__Proteobacteria.c__Alphaproteobacteria.o__Sphingomonadales.Other	1.91953	-
k__Bacteria	p__Proteobacteria	c__Alphaproteobacteria	Other	Other		0	0	0	0	0.000289143	0	0	0.000548546	0.00264725	0	0.000541382	0.000508001	0	0	0.000593824	0.000491481	0	0	0	0	0	0.000128222	0	0.00084317	0.000425351	0.000405515	0	0.000182448	0	0	0.00267827			0.00029577	0.000198471	0	6.4111e-05	0.000618047	0.000281291		k__Bacteria.p__Proteobacteria.c__Alphaproteobacteria.Other.Other	2.47095	-
k__Bacteria	p__Proteobacteria	c__Betaproteobacteria	o__	f__		0.00162338	0.000332005	0	0.00110497	0.000144571	0	0.000153163	0.000548546	0	0.000304878	0.00115044	0.000254001	0	0	0.000296912	0.000491481	0.000140588	0	0	0.000857265	0.00162075	0.000256443	0	0	0.00127605	0	0	0.00109469	0	0	0.00133914			0.00034447	0.00051052	0.000153163	0.000128222	0.000464741	0.000636644		k__Bacteria.p__Proteobacteria.c__Betaproteobacteria.o__.f__	2.70801	-
k__Bacteria	p__Proteobacteria	c__Betaproteobacteria	o__Burkholderiales	f__Alcaligenaceae		0	0.000332005	0	0.00220995	0.000722857	0	0	0	0	0	0.000812073	0	0	0	0	0.000163827	0.00126529	0	0.00170394	0.0012859	0.000405186	0.00153866	0.000407249	0	0.00127605	0.000405515	0.000341763	0.00200693	0	0	0			0.00037947	0.000766726	0	0.000406382	0.000665471	0.000699975		k__Bacteria.p__Proteobacteria.c__Betaproteobacteria.o__Burkholderiales.f__Alcaligenaceae	2.88464	C2	2.70659
k__Bacteria	p__Proteobacteria	c__Betaproteobacteria	o__Burkholderiales	f__Burkholderiaceae		0	0	0	0	0.000144571	0.000603136	0	0	0	0	0.000135345	0	0	0	0	0.000163827	0	0.000146349	0	0	0	0.000128222	0	0	0	0	0	0.000547345	0	0	0.000669568			6.28015e-05	6.75567e-05	0	0	0.00014459	0.00017333		k__Bacteria.p__Proteobacteria.c__Betaproteobacteria.o__Burkholderiales.f__Burkholderiaceae	1.82967	-
k__Bacteria	p__Proteobacteria	c__Betaproteobacteria	o__Burkholderiales	f__Comamonadaceae		0.00324675	0.00166003	0.00134048	0.0110497	0.00433714	0.00361882	0.00260377	0	0.00264725	0.0152439	0.0102863	0.00431801	0.00192585	0.00212089	0.0154394	0.00950197	0.00351469	0.000585394	0.00234292	0.000428633	0.00972447	0.0017951	0.00122175	0.00505902	0.00893237	0.014193	0.000683527	0.0255428	0.000139451	0.00406174	0.0281219			0.00504123	0.00677201	0.00324675	0.00342706	0.00478367	0.00816909		k__Bacteria.p__Proteobacteria.c__Betaproteobacteria.o__Burkholderiales.f__Comamonadaceae	3.83072	-
k__Bacteria	p__Proteobacteria	c__Betaproteobacteria	o__Burkholderiales	f__Oxalobacteraceae		0	0	0	0.00110497	0.000578285	0	0.000612651	0	0.000661813	0.00670732	0.000338364	0.000254001	0	0.00212089	0.000890736	0.000163827	0.000421763	0.000439046	0.000212993	0	0.0028363	0.000384665	0	0	0	0	0	0.0114943	0	0	0.00167392			0.000763508	0.00147152	0.000338364	0	0.00153105	0.00363099		k__Bacteria.p__Proteobacteria.c__Betaproteobacteria.o__Burkholderiales.f__Oxalobacteraceae	3.16777	-
k__Bacteria	p__Proteobacteria	c__Betaproteobacteria	o__Burkholderiales	Other		0	0	0	0	0	0.000603136	0	0	0	0	0.000609055	0	0.000240732	0	0	0	0.000140588	0	0	0	0	0	0.000407249	0	0	0.000405515	0	0.000912242	0	0	0			8.3869e-05	0.000172501	0	0	0.000194192	0.000310003		k__Bacteria.p__Proteobacteria.c__Betaproteobacteria.o__Burkholderiales.Other	2.23679	-
k__Bacteria	p__Proteobacteria	c__Betaproteobacteria	o__Ellin6067	f__		0	0	0	0	0	0	0	0	0	0	0	0	0	0	0	0	0	0	0	0	0	0	0	0	0	0	0	0	0	0	0.000334784			0	0	0	0	0	0		k__Bacteria.p__Proteobacteria.c__Betaproteobacteria.o__Ellin6067.f__	0	-
k__Bacteria	p__Proteobacteria	c__Betaproteobacteria	o__Gallionellales	f__		0	0	0	0	0	0	0	0	0	0	0	0	0	0	0	0	0	0	0	0	0	0	0	0	0	0	0	0.000182448	0	0	0			0	1.82448e-05	0	0	0	5.76951e-05		k__Bacteria.p__Proteobacteria.c__Betaproteobacteria.o__Gallionellales.f__	1.26114	-
k__Bacteria	p__Proteobacteria	c__Betaproteobacteria	o__Gallionellales	f__Gallionellaceae		0	0	0	0	0	0	0	0	0	0	0	0	0	0	0	0	0	0	0	0	0.000405186	0	0	0	0	0	0	0	0	0	0			0	4.05186e-05	0	0	0	0.000128131		k__Bacteria.p__Proteobacteria.c__Betaproteobacteria.o__Gallionellales.f__Gallionellaceae	1.60765	-
k__Bacteria	p__Proteobacteria	c__Betaproteobacteria	o__Methylophilales	f__Methylophilaceae		0	0.000332005	0	0	0.000144571	0	0	0	0	0	6.77e-05	0	0	0	0.000593824	0.000327654	0	0	0	0	0	0	0	0	0	0.00121655	0.000341763	0	0	0	0			7.71449e-05	0.000155831	0	0	0.000163744	0.000387865		k__Bacteria.p__Proteobacteria.c__Betaproteobacteria.o__Methylophilales.f__Methylophilaceae	2.19265	-
k__Bacteria	p__Proteobacteria	c__Betaproteobacteria	o__Methylophilales	Other		0	0	0	0	0	0	0	0	0	0	0	0.000254001	0	0	0	0	0	0	0	0	0	0	0	0	0	0	0	0	0	0	0.000334784			1.33685e-05	0	0	0	5.82718e-05	0		k__Bacteria.p__Proteobacteria.c__Betaproteobacteria.o__Methylophilales.Other	1.12608	-
k__Bacteria	p__Proteobacteria	c__Betaproteobacteria	o__Neisseriales	f__Neisseriaceae		0	0	0	0	0	0	0	0	0	0	0	0	0	0	0	0	0.000281175	0	0	0	0	0	0	0	0	0	0	0.000182448	0	0	0.00167392			1.47987e-05	1.82448e-05	0	0	6.4506e-05	5.76951e-05		k__Bacteria.p__Proteobacteria.c__Betaproteobacteria.o__Neisseriales.f__Neisseriaceae	1.26114	-
k__Bacteria	p__Proteobacteria	c__Betaproteobacteria	o__Procabacteriales	f__Procabacteriaceae		0	0	0	0	0	0	0	0	0.000661813	0.000914634	0.000135345	0	0	0.00106044	0	0.000163827	0.000281175	0.000439046	0.000212993	0	0.000810373	0	0	0	0	0	0	0.00273673	0	0	0.000334784			0.000203646	0.00035471	0	0	0.000331116	0.000874845		k__Bacteria.p__Proteobacteria.c__Betaproteobacteria.o__Procabacteriales.f__Procabacteriaceae	2.54987	-
k__Bacteria	p__Proteobacteria	c__Betaproteobacteria	o__Rhodocyclales	f__Rhodocyclaceae		0	0	0	0	0.00115657	0	0	0	0	0.000304878	6.77e-05	0	0	0	0.000296912	0.000327654	0	0	0	0	0	0	0	0	0	0	0.000683527	0.000547345	0.000557802	0	0			0.000113353	0.000178867	0	0	0.000277546	0.000290211		k__Bacteria.p__Proteobacteria.c__Betaproteobacteria.o__Rhodocyclales.f__Rhodocyclaceae	2.25253	-
k__Bacteria	p__Proteobacteria	c__Betaproteobacteria	Other	Other		0	0	0	0	0.000144571	0	0	0	0	0	0.000203018	0	0	0	0.000593824	0	0.000140588	0	0.000212993	0	0	0.000641108	0.000203625	0.00084317	0	0.000405515	0.000341763	0.000364897	0.000139451	0	0			6.81576e-05	0.000293953	0	0.000272694	0.0001475	0.000285419		k__Bacteria.p__Proteobacteria.c__Betaproteobacteria.Other.Other	2.46828	C2	2.78529
k__Bacteria	p__Proteobacteria	c__Deltaproteobacteria	o__	f__		0	0	0	0	0	0	0	0	0	0	0	0	0	0	0	0	0	0	0	0	0	0	0	0	0	0	0	0	0	0	0.00100435			0	0	0	0	0	0		k__Bacteria.p__Proteobacteria.c__Deltaproteobacteria.o__.f__	0	-
k__Bacteria	p__Proteobacteria	c__Deltaproteobacteria	o__Bdellovibrionales	f__Bacteriovoracaceae		0	0	0	0	0.000144571	0	0	0	0	0	0	0.000254001	0	0	0.000593824	0.000327654	0	0	0	0	0	0	0	0	0	0	0	0	0	0	0.000334784			6.94763e-05	0	0	0	0.000158761	0		k__Bacteria.p__Proteobacteria.c__Deltaproteobacteria.o__Bdellovibrionales.f__Bacteriovoracaceae	1.84184	-
k__Bacteria	p__Proteobacteria	c__Deltaproteobacteria	o__Bdellovibrionales	f__Bdellovibrionaceae		0	0	0	0.00110497	0.000289143	0	0	0	0	0.000609756	0.000812073	0.00127	0	0	0.00178147	0.000655308	0	0	0	0	0	0.000256443	0	0	0	0	0	0.000182448	0	0	0.00569133			0.000343301	4.38891e-05	0	0	0.00054327	9.41558e-05		k__Bacteria.p__Proteobacteria.c__Deltaproteobacteria.o__Bdellovibrionales.f__Bdellovibrionaceae	2.53568	-
k__Bacteria	p__Proteobacteria	c__Deltaproteobacteria	o__Desulfovibrionales	f__Desulfovibrionaceae		0.00162338	0.000332005	0	0	0.00144571	0	0.000612651	0.00109709	0.00132363	0.000304878	0.0007444	0.001016	0.000240732	0.00212089	0.000890736	0.000491481	0.0011247	0.000146349	0.000212993	0.0012859	0.00324149	0.00243621	0.000814498	0.00590219	0.000425351	0.00162206	0.00136705	0.000912242	0.00348626	0.000812348	0			0.000722507	0.00214933	0.000612651	0.00149456	0.000616913	0.00166887		k__Bacteria.p__Proteobacteria.c__Deltaproteobacteria.o__Desulfovibrionales.f__Desulfovibrionaceae	3.3323	C2	2.87694
k__Bacteria	p__Proteobacteria	c__Deltaproteobacteria	o__FAC87	f__		0	0	0	0.00110497	0	0	0	0	0	0	0.000203018	0	0	0	0.000593824	0.000491481	0	0	0	0	0	0	0	0	0	0	0	0	0	0	0.000669568			0.000125963	0	0	0	0.00029391	0		k__Bacteria.p__Proteobacteria.c__Deltaproteobacteria.o__FAC87.f__	2.10024	-
k__Bacteria	p__Proteobacteria	c__Deltaproteobacteria	o__MIZ46	f__		0.00162338	0.000664011	0	0	0.000144571	0	0.000153163	0	0	0	0.000270691	0	0	0	0.00118765	0	0	0.000146349	0	0	0	0	0	0	0	0.000405515	0	0.000364897	0	0	0.000334784			0.000220516	7.70412e-05	0	0	0.000453499	0.000162699		k__Bacteria.p__Proteobacteria.c__Deltaproteobacteria.o__MIZ46.f__	2.34344	-
k__Bacteria	p__Proteobacteria	c__Deltaproteobacteria	o__Myxococcales	f__		0	0	0	0	0.000289143	0	0	0	0.00198544	0	6.77e-05	0.000254001	0	0	0.000593824	0	0	0	0	0	0	0	0	0	0	0	0	0.000182448	0	0	0.00167392			0.0001679	1.82448e-05	0	0	0.000466171	5.76951e-05		k__Bacteria.p__Proteobacteria.c__Deltaproteobacteria.o__Myxococcales.f__	2.22505	-
k__Bacteria	p__Proteobacteria	c__Deltaproteobacteria	o__Myxococcales	f__0319-6G20		0	0	0	0	0	0	0	0	0	0	0	0.000254001	0	0	0	0	0	0	0	0	0	0	0	0	0	0	0	0.000182448	0	0	0			1.33685e-05	1.82448e-05	0	0	5.82718e-05	5.76951e-05		k__Bacteria.p__Proteobacteria.c__Deltaproteobacteria.o__Myxococcales.f__0319_6G20	1.26114	-
k__Bacteria	p__Proteobacteria	c__Deltaproteobacteria	o__Myxococcales	f__Cystobacterineae		0	0	0	0	0	0	0	0	0	0	0	0.000254001	0	0	0	0	0	0	0	0	0	0	0	0	0	0	0	0	0	0	0			1.33685e-05	0	0	0	5.82718e-05	0		k__Bacteria.p__Proteobacteria.c__Deltaproteobacteria.o__Myxococcales.f__Cystobacterineae	1.12608	-
k__Bacteria	p__Proteobacteria	c__Deltaproteobacteria	o__Myxococcales	f__Haliangiaceae		0	0	0	0	0	0	0	0	0	0.000304878	0	0	0	0	0	0	0.000140588	0.000146349	0	0	0	0	0	0	0	0	0	0.000182448	0	0	0			3.11482e-05	1.82448e-05	0	0	8.01733e-05	5.76951e-05		k__Bacteria.p__Proteobacteria.c__Deltaproteobacteria.o__Myxococcales.f__Haliangiaceae	1.49343	-
k__Bacteria	p__Proteobacteria	c__Deltaproteobacteria	o__Myxococcales	f__Polyangiaceae		0	0	0	0	0	0	0	0	0.000661813	0	0	0	0	0	0	0	0	0	0	0	0	0	0	0	0	0	0	0	0	0	0			3.48323e-05	0	0	0	0.00015183	0		k__Bacteria.p__Proteobacteria.c__Deltaproteobacteria.o__Myxococcales.f__Polyangiaceae	1.54198	-
k__Bacteria	p__Proteobacteria	c__Deltaproteobacteria	o__Myxococcales	Other		0	0	0	0	0	0	0	0	0.000661813	0	0	0	0	0	0.000890736	0.000163827	0	0	0	0	0	0	0	0	0	0	0	0	0	0	0.000334784			9.03356e-05	0	0	0	0.000247566	0		k__Bacteria.p__Proteobacteria.c__Deltaproteobacteria.o__Myxococcales.Other	1.95586	-
k__Bacteria	p__Proteobacteria	c__Deltaproteobacteria	o__Spirobacillales	f__		0	0.000332005	0	0	0	0	0	0	0	0	6.77e-05	0.000762002	0	0	0	0.000819135	0	0	0	0	0	0	0	0	0	0	0	0	0	0	0.00100435			0.000104255	0	0	0	0.000253851	0		k__Bacteria.p__Proteobacteria.c__Deltaproteobacteria.o__Spirobacillales.f__	2.0181	-
k__Bacteria	p__Proteobacteria	c__Deltaproteobacteria	o__Syntrophobacterales	f__Syntrophaceae		0	0	0	0	0	0	0	0	0	0	0	0	0	0	0	0	0	0	0	0	0	0	0	0	0	0	0	0.000182448	0	0	0			0	1.82448e-05	0	0	0	5.76951e-05		k__Bacteria.p__Proteobacteria.c__Deltaproteobacteria.o__Syntrophobacterales.f__Syntrophaceae	1.26114	-
k__Bacteria	p__Proteobacteria	c__Deltaproteobacteria	o__Syntrophobacterales	f__Syntrophobacteraceae		0	0	0	0	0	0	0	0	0	0	0	0	0	0	0	0.000327654	0	0	0	0	0	0	0	0	0	0	0	0	0	0	0			1.72449e-05	0	0	0	7.5169e-05	0		k__Bacteria.p__Proteobacteria.c__Deltaproteobacteria.o__Syntrophobacterales.f__Syntrophobacteraceae	1.23666	-
k__Bacteria	p__Proteobacteria	c__Deltaproteobacteria	Other	Other		0	0	0	0	0	0	0	0	0	0	0	0	0	0.00106044	0	0.000163827	0	0	0	0	0	0	0	0	0	0	0	0.000364897	0	0	0.000669568			6.44354e-05	3.64897e-05	0	0	0.000244097	0.000115391		k__Bacteria.p__Proteobacteria.c__Deltaproteobacteria.Other.Other	1.80912	-
k__Bacteria	p__Proteobacteria	c__Epsilonproteobacteria	o__Campylobacterales	f__Campylobacteraceae		0	0.000332005	0	0	0.000289143	0	0	0	0	0	0	0	0	0	0.000890736	0	0.000281175	0	0	0	0.00405186	0.000897551	0	0	0	0.00081103	0	0.00200693	0	0.00243704	0.000669568			9.43715e-05	0.000776738	0	0	0.000223245	0.00132814		k__Bacteria.p__Proteobacteria.c__Epsilonproteobacteria.o__Campylobacterales.f__Campylobacteraceae	2.89027	-
k__Bacteria	p__Proteobacteria	c__Gammaproteobacteria	o__Aeromonadales	f__Succinivibrionaceae		0.00162338	0	0.00134048	0	0.000433714	0	0.000153163	0	0.000661813	0.000609756	0.000879746	0.000254001	0	0.00106044	0.00118765	0.000163827	0.000140588	0	0	0.000428633	0.0028363	0.00307732	0.00101812	0	0.0017014	0.000405515	0.000341763	0.00273673	0.00153396	0.00243704	0			0.000447819	0.00140797	0.000163827	0.00127604	0.000530379	0.00115131		k__Bacteria.p__Proteobacteria.c__Gammaproteobacteria.o__Aeromonadales.f__Succinivibrionaceae	3.14859	C2	2.82784
k__Bacteria	p__Proteobacteria	c__Gammaproteobacteria	o__Alteromonadales	f__[Chromatiaceae]		0	0.000332005	0	0	0	0	0	0	0	0	0.000203018	0	0	0	0	0	0	0	0	0	0	0	0	0	0	0	0	0.00218938	0	0	0			2.81591e-05	0.000218938	0	0	8.70434e-05	0.000692343		k__Bacteria.p__Proteobacteria.c__Gammaproteobacteria.o__Alteromonadales.f___Chromatiaceae_	2.34032	-
k__Bacteria	p__Proteobacteria	c__Gammaproteobacteria	o__Alteromonadales	f__Alteromonadaceae		0	0	0	0	0	0.000603136	0	0	0	0	0.000135345	0	0	0	0	0	0	0	0.000212993	0.000428633	0	0	0	0	0	0	0	0.00145959	0	0	0			5.00776e-05	0.000188822	0	0	0.00014526	0.000466379		k__Bacteria.p__Proteobacteria.c__Gammaproteobacteria.o__Alteromonadales.f__Alteromonadaceae	2.27605	-
k__Bacteria	p__Proteobacteria	c__Gammaproteobacteria	o__Alteromonadales	f__Idiomarinaceae		0	0	0	0	0	0	0	0	0	0	6.77e-05	0	0	0	0	0	0	0	0.000638978	0	0	0	0.000203625	0	0	0	0	0	0	0	0.000334784			3.71936e-05	2.03625e-05	0	0	0.000146552	6.43919e-05		k__Bacteria.p__Proteobacteria.c__Gammaproteobacteria.o__Alteromonadales.f__Idiomarinaceae	1.57047	-
k__Bacteria	p__Proteobacteria	c__Gammaproteobacteria	o__Alteromonadales	f__OM60		0	0	0	0	0	0	0	0	0	0	0.000338364	0.001016	0	0	0	0	0	0	0	0	0	0	0	0	0	0	0	0	0	0	0.000334784			7.12824e-05	0	0	0	0.000241547	0		k__Bacteria.p__Proteobacteria.c__Gammaproteobacteria.o__Alteromonadales.f__OM60	1.85298	-
k__Bacteria	p__Proteobacteria	c__Gammaproteobacteria	o__Alteromonadales	f__Pseudoalteromonadaceae		0	0	0	0	0	0	0	0	0	0	0	0	0	0	0	0	0	0	0	0	0	0.000128222	0	0	0	0	0	0	0	0	0			0	1.28222e-05	0	0	0	4.05474e-05		k__Bacteria.p__Proteobacteria.c__Gammaproteobacteria.o__Alteromonadales.f__Pseudoalteromonadaceae	1.10796	-
k__Bacteria	p__Proteobacteria	c__Gammaproteobacteria	o__Alteromonadales	f__Shewanellaceae		0	0	0	0	0	0	0	0	0.00132363	0	6.77e-05	0.000254001	0	0	0	0.000163827	0	0	0	0	0	0	0	0	0	0	0	0	0	0	0			9.52187e-05	0	0	0	0.00030511	0		k__Bacteria.p__Proteobacteria.c__Gammaproteobacteria.o__Alteromonadales.f__Shewanellaceae	1.97872	-
k__Bacteria	p__Proteobacteria	c__Gammaproteobacteria	o__Alteromonadales	Other		0	0	0	0	0	0	0	0	0	0	0	0	0	0	0	0	0	0	0.000212993	0	0	0	0	0	0	0	0	0	0	0	0			1.12102e-05	0	0	0	4.88639e-05	0		k__Bacteria.p__Proteobacteria.c__Gammaproteobacteria.o__Alteromonadales.Other	1.04961	-
k__Bacteria	p__Proteobacteria	c__Gammaproteobacteria	o__Enterobacteriales	f__Enterobacteriaceae		0	0.000996016	0	0	0.000578285	0	0	0	0.00132363	0.000304878	0.000541382	0.001016	0.000240732	0	0.000593824	0.000655308	0.000140588	0	0.000212993	0	0	0	0	0.00084317	0.000850702	0	0	0.000912242	0	0.000812348	0.0020087			0.00034756	0.000260611	0.000212993	0	0.000415447	0.000420004		k__Bacteria.p__Proteobacteria.c__Gammaproteobacteria.o__Enterobacteriales.f__Enterobacteriaceae	2.54103	-
k__Bacteria	p__Proteobacteria	c__Gammaproteobacteria	o__Legionellales	f__		0	0	0	0	0	0	0	0	0.00132363	0	0.000135345	0	0	0	0	0.000163827	0	0	0	0	0	0	0	0	0	0.00121655	0	0.000547345	0	0	0.00133914			8.54105e-05	0.000176389	0	0	0.000303548	0.00040393		k__Bacteria.p__Proteobacteria.c__Gammaproteobacteria.o__Legionellales.f__	2.24647	-
k__Bacteria	p__Proteobacteria	c__Gammaproteobacteria	o__Legionellales	f__Coxiellaceae		0	0	0	0	0	0	0	0	0	0	6.77e-05	0	0	0	0	0.000491481	0	0	0	0	0	0	0	0	0	0.000405515	0	0	0	0	0.00167392			2.94306e-05	4.05515e-05	0	0	0.00011296	0.000128235		k__Bacteria.p__Proteobacteria.c__Gammaproteobacteria.o__Legionellales.f__Coxiellaceae	1.60801	-
k__Bacteria	p__Proteobacteria	c__Gammaproteobacteria	o__Legionellales	f__Legionellaceae		0	0	0	0	0.000144571	0	0	0	0.00132363	0	0.000135345	0	0	0	0.000296912	0.000491481	0.000281175	0	0	0	0	0	0	0	0	0.00081103	0	0.000182448	0	0	0.00100435			0.00014069	9.93478e-05	0	0	0.00031832	0.000256549		k__Bacteria.p__Proteobacteria.c__Gammaproteobacteria.o__Legionellales.f__Legionellaceae	2.14827	-
k__Bacteria	p__Proteobacteria	c__Gammaproteobacteria	o__Legionellales	Other		0	0	0	0	0	0.000603136	0	0	0	0.000304878	0.000203018	0	0	0	0	0.000491481	0	0	0	0	0	0	0	0	0	0	0	0	0	0	0			8.43428e-05	0	0	0	0.000183232	0		k__Bacteria.p__Proteobacteria.c__Gammaproteobacteria.o__Legionellales.Other	1.92605	-
k__Bacteria	p__Proteobacteria	c__Gammaproteobacteria	o__Methylococcales	f__Crenotrichaceae		0	0	0	0	0	0	0	0	0	0.000304878	0	0	0	0	0	0	0	0	0	0	0	0	0	0	0	0	0	0	0	0	0			1.60462e-05	0	0	0	6.99438e-05	0		k__Bacteria.p__Proteobacteria.c__Gammaproteobacteria.o__Methylococcales.f__Crenotrichaceae	1.20537	-
k__Bacteria	p__Proteobacteria	c__Gammaproteobacteria	o__Oceanospirillales	f__Halomonadaceae		0	0	0	0	0	0	0	0.000548546	0	0	0	0	0	0	0	0.000327654	0	0	0.000212993	0	0	0.000256443	0	0.00084317	0.000425351	0.000405515	0	0	0.000139451	0	0.0020087			5.73259e-05	0.000206993	0	6.97255e-05	0.00014742	0.000281474		k__Bacteria.p__Proteobacteria.c__Gammaproteobacteria.o__Oceanospirillales.f__Halomonadaceae	2.31596	-
k__Bacteria	p__Proteobacteria	c__Gammaproteobacteria	o__Oceanospirillales	f__Oceanospirillaceae		0	0	0	0	0.00245771	0	0	0	0.00132363	0	0.0014888	0.000508001	0	0	0.00118765	0.000491481	0.0033741	0	0.00085197	0.00300043	0	0.00243621	0.00142537	0.00421585	0.00340281	0.00324412	0.000341763	0.00145959	0.00125505	0.000812348	0.00535654			0.000614913	0.00207812	0	0.0019479	0.00096739	0.00139375		k__Bacteria.p__Proteobacteria.c__Gammaproteobacteria.o__Oceanospirillales.f__Oceanospirillaceae	3.31767	C2	2.96223
k__Bacteria	p__Proteobacteria	c__Gammaproteobacteria	o__Oceanospirillales	Other		0	0	0	0	0	0	0	0	0	0	0	0	0	0	0	0	0	0	0	0.000428633	0	0.000128222	0	0	0	0	0	0	0	0	0			0	5.56855e-05	0	0	0	0.000137096		k__Bacteria.p__Proteobacteria.c__Gammaproteobacteria.o__Oceanospirillales.Other	1.74574	C2	3.06338
k__Bacteria	p__Proteobacteria	c__Gammaproteobacteria	o__Pasteurellales	f__Pasteurellaceae		0	0	0	0	0	0	0	0.000548546	0	0.000304878	0	0	0	0	0	0	0	0	0	0	0	0.000128222	0	0	0	0	0	0.000364897	0	0	0			4.49171e-05	4.93119e-05	0	0	0.000140539	0.00011798		k__Bacteria.p__Proteobacteria.c__Gammaproteobacteria.o__Pasteurellales.f__Pasteurellaceae	1.69295	-
k__Bacteria	p__Proteobacteria	c__Gammaproteobacteria	o__Pseudomonadales	f__Moraxellaceae		0.00162338	0.00265604	0.00737265	0.0110497	0.001012	0.00301568	0	0.00109709	0	0.00518293	0.00419571	0.00406401	0.000240732	0.0360551	0.00267221	0.00131062	0.00759173	0.00263428	0.0108626	0.00171453	0.000405186	0.00282087	0.00142537	0.0109612	0.00467886	0.00202758	0.00717703	0.00985222	0.00139451	0.00487409	0.00602611			0.00540192	0.00424574	0.00267221	0.00242422	0.00814955	0.00379329		k__Bacteria.p__Proteobacteria.c__Gammaproteobacteria.o__Pseudomonadales.f__Moraxellaceae	3.73255	-
k__Bacteria	p__Proteobacteria	c__Gammaproteobacteria	o__Pseudomonadales	f__Pseudomonadaceae		0.00162338	0.0059761	0	0.00441989	0.00115657	0.00422195	0.000459488	0.00109709	0.00264725	0.00396341	0.0022332	0.000762002	0.000240732	0.0159067	0.00267221	0.00557012	0.00238999	0.000439046	0.0108626	0.00300043	0.00202593	0.00346198	0.000407249	0.00337268	0.00297746	0.00324412	0.000683527	0.0107645	0.00181286	0	0.00937395			0.00350746	0.00317507	0.00238999	0.00298894	0.00400105	0.00288366		k__Bacteria.p__Proteobacteria.c__Gammaproteobacteria.o__Pseudomonadales.f__Pseudomonadaceae	3.54499	-
k__Bacteria	p__Proteobacteria	c__Gammaproteobacteria	o__Vibrionales	f__Vibrionaceae		0	0	0	0	0	0	0	0	0	0	6.77e-05	0	0	0	0	0	0	0	0	0	0	0	0	0	0	0	0	0	0	0	0			3.56316e-06	0	0	0	1.55314e-05	0		k__Bacteria.p__Proteobacteria.c__Gammaproteobacteria.o__Vibrionales.f__Vibrionaceae	0.551834	-
k__Bacteria	p__Proteobacteria	c__Gammaproteobacteria	o__Xanthomonadales	f__		0	0	0	0	0	0	0	0	0	0	0	0.000254001	0	0	0	0	0	0	0	0	0	0	0	0	0	0	0	0	0	0	0			1.33685e-05	0	0	0	5.82718e-05	0		k__Bacteria.p__Proteobacteria.c__Gammaproteobacteria.o__Xanthomonadales.f__	1.12608	-
k__Bacteria	p__Proteobacteria	c__Gammaproteobacteria	o__Xanthomonadales	f__Sinobacteraceae		0	0	0	0	0	0	0	0	0	0	6.77e-05	0.000254001	0	0	0	0	0	0	0	0	0	0.000128222	0.000407249	0	0	0	0	0	0	0	0			1.69316e-05	5.35471e-05	0	0	5.94666e-05	0.000130648		k__Bacteria.p__Proteobacteria.c__Gammaproteobacteria.o__Xanthomonadales.f__Sinobacteraceae	1.72874	-
k__Bacteria	p__Proteobacteria	c__Gammaproteobacteria	o__Xanthomonadales	f__Xanthomonadaceae		0.00162338	0.000996016	0	0.00220995	0.000289143	0.00241254	0.00137846	0.00109709	0	0.0158537	0.000947418	0.000762002	0.000240732	0.00424178	0.000890736	0.000491481	0.00168705	0.00146349	0.0100106	0.000428633	0.00121556	0.000641108	0.000407249	0	0	0.00243309	0.000683527	0.0131363	0.00613583	0	0.000669568			0.0024524	0.00250813	0.00109709	0.000662318	0.00394653	0.00416238		k__Bacteria.p__Proteobacteria.c__Gammaproteobacteria.o__Xanthomonadales.f__Xanthomonadaceae	3.39935	-
k__Bacteria	p__Proteobacteria	c__Gammaproteobacteria	Other	Other		0	0	0	0	0	0	0	0	0	0	0.000135345	0	0	0	0	0	0	0	0.00085197	0.000428633	0	0	0	0	0	0.000405515	0	0.000364897	0.000418352	0	0.000334784			5.19639e-05	0.00016174	0	0	0.000196195	0.000209428		k__Bacteria.p__Proteobacteria.c__Gammaproteobacteria.Other.Other	2.20882	-
k__Bacteria	p__Proteobacteria	Other	Other	Other		0	0	0.000670241	0.00110497	0.000289143	0.000603136	0	0	0.000661813	0	0.000676727	0.001016	0	0	0.00118765	0.000655308	0.000140588	0	0	0.000428633	0	0.000512886	0	0	0	0.000405515	0	0	0.000418352	0	0.00100435			0.000368715	0.000176539	0.000140588	0	0.000429627	0.000229633		k__Bacteria.p__Proteobacteria.Other.Other.Other	2.56669	-
k__Bacteria	p__Spirochaetes	c__[Leptospirae]	o__[Leptospirales]	f__Leptospiraceae		0	0	0	0	0	0	0	0	0	0	6.77e-05	0	0	0	0	0	0	0	0	0	0	0.000128222	0	0	0	0	0	0	0	0	0			3.56316e-06	1.28222e-05	0	0	1.55314e-05	4.05474e-05		k__Bacteria.p__Spirochaetes.c___Leptospirae_.o___Leptospirales_.f__Leptospiraceae	1.10796	-
k__Bacteria	p__Spirochaetes	c__Spirochaetes	o__M2PT2-76	f__		0	0	0.00201072	0	0.000578285	0.000603136	0	0.000548546	0.000661813	0	0.000473709	0	0.000240732	0	0	0	0.000140588	0	0	0.000857265	0.000405186	0.00397487	0	0	0.00127605	0.00162206	0.00136705	0	0.00195231	0.000812348	0.00435219			0.000276712	0.00114548	0	0.00106666	0.000490317	0.00122552		k__Bacteria.p__Spirochaetes.c__Spirochaetes.o__M2PT2_76.f__	3.05899	C2	2.79859
k__Bacteria	p__Spirochaetes	c__Spirochaetes	o__Sphaerochaetales	f__Sphaerochaetaceae		0	0	0	0	0	0	0	0	0	0	0	0	0	0	0	0	0	0	0	0	0	0.000256443	0	0	0	0	0	0	0	0	0			0	2.56443e-05	0	0	0	8.10944e-05		k__Bacteria.p__Spirochaetes.c__Spirochaetes.o__Sphaerochaetales.f__Sphaerochaetaceae	1.40899	-
k__Bacteria	p__Spirochaetes	c__Spirochaetes	o__Spirochaetales	f__Spirochaetaceae		0	0	0.000670241	0	0.000578285	0	0.000459488	0.00109709	0	0	0.0007444	0.000254001	0.000240732	0.00106044	0.00118765	0	0.00154646	0.000146349	0.000638978	0.00342906	0.000405186	0.00782152	0.00203624	0	0.00467886	0.00324412	0.00683527	0.00182449	0.00167341	0.00324939	0.00267827			0.000453901	0.00319482	0.000254001	0.00264018	0.000489716	0.00259149		k__Bacteria.p__Spirochaetes.c__Spirochaetes.o__Spirochaetales.f__Spirochaetaceae	3.50445	C2	3.17244
k__Bacteria	p__Spirochaetes	c__Spirochaetes	Other	Other		0	0	0	0	0	0.000603136	0	0	0	0	0	0	0	0	0	0	0	0	0	0	0	0.000256443	0	0	0	0	0	0	0	0	0			3.1744e-05	2.56443e-05	0	0	0.000138369	8.10944e-05		k__Bacteria.p__Spirochaetes.c__Spirochaetes.Other.Other	1.50166	-
k__Bacteria	p__SR1	c__	o__	f__		0	0	0	0	0	0.000603136	0	0	0	0.000914634	0.000338364	0	0	0	0.000296912	0.000491481	0.000140588	0	0	0	0	0	0	0	0	0	0	0.000182448	0	0	0.00167392			0.000146585	1.82448e-05	0	0	0.000264159	5.76951e-05		k__Bacteria.p__SR1.c__.o__.f__	2.16609	-
k__Bacteria	p__Tenericutes	c__Mollicutes	o__Acholeplasmatales	f__Acholeplasmataceae		0	0	0	0	0.000144571	0.00120627	0	0	0	0	0	0	0	0	0	0.000163827	0	0	0	0	0	0.00102577	0	0	0.000425351	0.000405515	0	0.000364897	0	0.000812348	0.000669568			7.97195e-05	0.000222154	0	0	0.000277097	0.000339477		k__Bacteria.p__Tenericutes.c__Mollicutes.o__Acholeplasmatales.f__Acholeplasmataceae	2.34665	-
k__Bacteria	p__Tenericutes	c__Mollicutes	o__Anaeroplasmatales	f__		0	0	0	0	0	0	0	0	0	0	0	0	0	0	0	0	0.000140588	0	0	0	0	0.000128222	0.000203625	0	0.000425351	0	0	0.000182448	0	0	0			7.39937e-06	9.39646e-05	0	0	3.22531e-05	0.000142915		k__Bacteria.p__Tenericutes.c__Mollicutes.o__Anaeroplasmatales.f__	1.97296	C2	3.2546
k__Bacteria	p__Tenericutes	c__Mollicutes	o__Anaeroplasmatales	f__Anaeroplasmataceae		0.00162338	0	0	0.00662983	0.000433714	0	0.000153163	0	0	0.000609756	0	0	0.000240732	0	0.000296912	0	0.000562351	0.000146349	0.000212993	0.000857265	0.000810373	0.00282087	0.00183262	0	0.000425351	0.00283861	0.00102529	0.00237183	0.000139451	0.0016247	0.000334784			0.000574167	0.00131217	0.000146349	0.000941278	0.00151729	0.00107623		k__Bacteria.p__Tenericutes.c__Mollicutes.o__Anaeroplasmatales.f__Anaeroplasmataceae	3.11799	C2	2.74093
k__Bacteria	p__Tenericutes	c__Mollicutes	o__RF39	f__		0.00162338	0.000332005	0.000670241	0	0.000144571	0	0	0.00219418	0	0	0.000406036	0.000254001	0.000481464	0.00106044	0.000890736	0	0.000281175	0.000585394	0.00085197	0.00214316	0.00121556	0.00192332	0.00814498	0.00337268	0.000850702	0.00081103	0.00136705	0.00164204	0.00223121	0.000812348	0.00100435			0.000514505	0.00237017	0.000332005	0.00178268	0.000602186	0.00216624		k__Bacteria.p__Tenericutes.c__Mollicutes.o__RF39.f__	3.37478	C2	2.96287
k__Bacteria	p__Tenericutes	c__Mollicutes	o__RsaHF231	f__		0	0	0	0	0	0	0	0	0	0.000304878	0	0	0	0	0	0	0	0	0	0	0	0	0	0	0	0	0	0	0	0	0			1.60462e-05	0	0	0	6.99438e-05	0		k__Bacteria.p__Tenericutes.c__Mollicutes.o__RsaHF231.f__	1.20537	-
k__Bacteria	p__Tenericutes	c__Mollicutes	Other	Other		0	0	0	0	0	0	0	0	0	0	6.77e-05	0	0	0	0.000296912	0	0	0.000292697	0	0	0	0	0	0	0	0	0	0	0	0	0			3.45952e-05	0	0	0	9.2997e-05	0		k__Bacteria.p__Tenericutes.c__Mollicutes.Other.Other	1.53902	-
k__Bacteria	p__Thermi	c__Deinococci	o__Deinococcales	f__Deinococcaceae		0	0	0	0	0	0	0	0	0	0.000304878	0	0	0	0	0	0	0	0	0	0	0	0	0	0	0	0	0.000341763	0	0	0	0			1.60462e-05	3.41763e-05	0	0	6.99438e-05	0.000108075		k__Bacteria.p__Thermi.c__Deinococci.o__Deinococcales.f__Deinococcaceae	1.53373	-
k__Bacteria	p__Thermi	c__Deinococci	o__Thermales	f__Thermaceae		0	0	0	0	0	0	0	0	0	0	0	0	0	0	0	0	0	0	0	0	0	0	0	0	0	0	0	0	0	0	0.000334784			0	0	0	0	0	0		k__Bacteria.p__Thermi.c__Deinococci.o__Thermales.f__Thermaceae	0	-
k__Bacteria	p__TM6	c__SBRH58	o__	f__		0	0	0	0	0	0	0	0	0	0	0	0.000254001	0	0	0	0	0	0	0	0	0	0	0	0	0	0	0	0	0	0	0			1.33685e-05	0	0	0	5.82718e-05	0		k__Bacteria.p__TM6.c__SBRH58.o__.f__	1.12608	-
k__Bacteria	p__TM6	c__SJA-4	o__	f__		0	0.000332005	0	0.00110497	0.000289143	0	0	0	0	0.000609756	0.000473709	0.000254001	0	0	0.000296912	0.000655308	0	0	0	0	0	0.000256443	0	0	0	0.00081103	0	0.000729794	0	0	0.00234349			0.000211358	0.000179727	0	0	0.000311299	0.000321993		k__Bacteria.p__TM6.c__SJA_4.o__.f__	2.32502	-
k__Bacteria	p__TM6	Other	Other	Other		0	0	0	0	0	0	0	0	0	0	0	0	0	0	0	0.000327654	0	0	0	0	0	0.000128222	0.000203625	0	0	0	0	0	0	0	0.000669568			1.72449e-05	3.31847e-05	0	0	7.5169e-05	7.21817e-05		k__Bacteria.p__TM6.Other.Other.Other	1.52094	-
k__Bacteria	p__TM7	c__	o__	f__		0	0.000332005	0	0	0	0	0	0	0	0.000304878	0	0	0	0	0	0	0	0	0	0	0	0	0	0	0	0.000405515	0	0.000912242	0	0	0			3.35202e-05	0.000131776	0	0	0.000100507	0.000302394		k__Bacteria.p__TM7.c__.o__.f__	2.11984	-
k__Bacteria	p__TM7	c__SC3	o__	f__		0	0.000664011	0.00134048	0.00773481	0.00289143	0.000603136	0	0.000548546	0.00198544	0.000304878	0.0029776	0.002286	0.00120366	0	0.00564133	0.00409568	0	0	0	0	0	0.00115399	0.000407249	0.00168634	0.0017014	0.00283861	0.000341763	0.00164204	0.000139451	0.000812348	0.00669568			0.00169879	0.000991084	0.000664011	0.000780621	0.00216581	0.000960544		k__Bacteria.p__TM7.c__SC3.o__.f__	3.23014	-
k__Bacteria	p__TM7	c__TM7-1	o__	f__		0	0.000664011	0	0.00220995	0.000289143	0.00180941	0	0	0	0.000914634	0.000879746	0.000762002	0.000722195	0.00212089	0.000890736	0.00147444	0	0.000146349	0	0	0.000810373	0	0.000203625	0.00084317	0	0.00283861	0.000341763	0.00364897	0	0	0.00803482			0.000678079	0.000868651	0.000664011	0.000272694	0.000750778	0.0013061		k__Bacteria.p__TM7.c__TM7_1.o__.f__	2.93885	-
k__Bacteria	p__TM7	c__TM7-3	o__	f__		0	0	0	0	0.000144571	0.000603136	0	0	0	0.00152439	0	0	0	0	0	0.000163827	0	0	0	0	0	0	0.000203625	0	0	0	0	0.000364897	0	0	0			0.000128207	5.68522e-05	0	0	0.000366892	0.000125738		k__Bacteria.p__TM7.c__TM7_3.o__.f__	2.10791	-
k__Bacteria	p__TM7	c__TM7-3	o__CW040	f__		0	0	0	0	0	0	0	0	0	0.00243902	0	0	0	0	0	0.000163827	0	0	0	0	0	0	0	0	0	0	0	0	0	0	0			0.000136992	0	0	0	0.000558724	0		k__Bacteria.p__TM7.c__TM7_3.o__CW040.f__	2.1367	-
k__Bacteria	p__TM7	c__TM7-3	o__CW040	f__F16		0.00324675	0.00464807	0.0113941	0.00441989	0.00419257	0	0.000306326	0.00164564	0	0.00670732	0.00270691	0.00279401	0.00240732	0.00212089	0.00504751	0.000982962	0.00435822	0.00453681	0.0112886	0.00600086	0.00769854	0.00384665	0.00773773	0.00758853	0.00850702	0.00364964	0.00546822	0.0060208	0.00557802	0.00243704	0.00301306			0.00383178	0.0062096	0.00324675	0.00601083	0.00322133	0.00166321		k__Bacteria.p__TM7.c__TM7_3.o__CW040.f__F16	3.79306	C2	3.01145
k__Bacteria	p__TM7	c__TM7-3	o__CW040	Other		0	0	0	0	0	0	0	0	0	0	0	0	0	0	0	0	0	0	0.000638978	0	0	0	0	0	0	0	0	0	0	0	0			3.36304e-05	0	0	0	0.000146592	0		k__Bacteria.p__TM7.c__TM7_3.o__CW040.Other	1.52673	-
k__Bacteria	p__TM7	c__TM7-3	o__EW055	f__		0	0	0	0	0	0	0	0	0	0	0	0	0	0	0	0	0	0	0	0	0.000405186	0	0	0	0	0.000405515	0	0	0	0	0			0	8.10701e-05	0	0	0	0.000170911		k__Bacteria.p__TM7.c__TM7_3.o__EW055.f__	1.90886	C2	2.75527
k__Bacteria	p__TM7	c__TM7-3	o__I025	f__		0	0	0	0	0	0	0	0	0	0	0	0	0	0	0	0	0	0	0	0	0	0	0	0	0	0	0	0	0	0	0.000334784			0	0	0	0	0	0		k__Bacteria.p__TM7.c__TM7_3.o__I025.f__	0	-
k__Bacteria	p__TM7	c__TM7-3	o__I025	f__Rs-045		0.00162338	0.00199203	0	0	0.00130114	0.000603136	0	0.00109709	0	0	0.000135345	0.00279401	0.00409244	0	0	0.000327654	0.000140588	0.000585394	0.00234292	0.00214316	0	0.00115399	0.00549786	0	0.00127605	0	0.00649351	0.00127714	0.000278901	0	0.00167392			0.000896586	0.00181206	0.000327654	0.00121502	0.00118139	0.00232901		k__Bacteria.p__TM7.c__TM7_3.o__I025.f__Rs_045	3.25817	-
k__Bacteria	p__TM7	c__TM7-3	o__I025	Other		0	0	0.000670241	0	0.000144571	0	0	0	0	0.000609756	0	0	0	0	0	0	0.000140588	0.000146349	0.000212993	0.000428633	0	0	0.000203625	0	0	0.000405515	0	0	0.000139451	0	0			0.000101289	0.000117722	0	0	0.000201872	0.000173363		k__Bacteria.p__TM7.c__TM7_3.o__I025.Other	2.07086	-
k__Bacteria	p__TM7	c__TM7-3	Other	Other		0	0.000332005	0.000670241	0.00110497	0.000289143	0	0	0	0	0.00121951	0.000473709	0.000508001	0	0.00106044	0.000593824	0.000327654	0	0.000292697	0	0	0	0	0	0	0	0.00121655	0	0.00164204	0	0	0.00234349			0.000361695	0.000285858	0.000292697	0	0.000409488	0.00061093		k__Bacteria.p__TM7.c__TM7_3.Other.Other	2.55834	-
k__Bacteria	p__TM7	Other	Other	Other		0	0	0	0	0	0.000603136	0	0	0.000661813	0.00182927	0	0	0	0	0.000296912	0	0	0	0	0	0	0	0	0	0	0	0	0.000547345	0	0	0			0.00017848	5.47345e-05	0	0	0.000449129	0.000173086		k__Bacteria.p__TM7.Other.Other.Other	2.25159	-
k__Bacteria	p__Verrucomicrobia	c__[Pedosphaerae]	o__[Pedosphaerales]	f__		0	0	0	0	0	0	0	0	0	0.000609756	0	0	0	0	0	0	0	0	0	0	0	0	0	0	0	0	0	0	0	0	0			3.20924e-05	0	0	0	0.000139888	0		k__Bacteria.p__Verrucomicrobia.c___Pedosphaerae_.o___Pedosphaerales_.f__	1.5064	-
k__Bacteria	p__Verrucomicrobia	c__[Spartobacteria]	o__[Chthoniobacterales]	f__[Chthoniobacteraceae]		0	0	0	0	0	0	0	0	0.000661813	0	0	0	0	0	0	0	0	0	0	0	0	0	0	0	0	0	0	0.000364897	0	0	0			3.48323e-05	3.64897e-05	0	0	0.00015183	0.000115391		k__Bacteria.p__Verrucomicrobia.c___Spartobacteria_.o___Chthoniobacterales_.f___Chthoniobacteraceae_	1.56217	-
k__Bacteria	p__Verrucomicrobia	c__Opitutae	o__[Cerasicoccales]	f__[Cerasicoccaceae]		0	0	0.000670241	0	0.000144571	0	0	0	0	0	0	0	0	0	0	0	0	0	0	0.000857265	0	0.000128222	0	0	0	0	0	0.000182448	0	0	0.000334784			4.28848e-05	0.000116793	0	0	0.000155489	0.000268375		k__Bacteria.p__Verrucomicrobia.c__Opitutae.o___Cerasicoccales_.f___Cerasicoccaceae_	2.06742	-
k__Bacteria	p__Verrucomicrobia	c__Opitutae	o__HA64	f__		0	0	0	0	0	0	0	0	0	0	0	0	0	0	0	0	0	0	0	0	0	0	0	0	0	0	0	0	0.000139451	0	0			0	1.39451e-05	0	0	0	4.40983e-05		k__Bacteria.p__Verrucomicrobia.c__Opitutae.o__HA64.f__	1.14442	-
k__Bacteria	p__Verrucomicrobia	c__Opitutae	o__Opitutales	f__Opitutaceae		0	0	0	0	0.000289143	0	0	0	0	0.00152439	0.000135345	0	0	0	0	0	0	0	0	0	0	0	0	0	0.000425351	0	0	0.000547345	0	0	0			0.000102573	9.72696e-05	0	0	0.000351646	0.000207068		k__Bacteria.p__Verrucomicrobia.c__Opitutae.o__Opitutales.f__Opitutaceae	2.01103	-
k__Bacteria	p__Verrucomicrobia	c__Verruco-5	o__WCHB1-41	f__RFP12		0	0	0	0	0.000578285	0.000603136	0	0.00164564	0	0	0.000135345	0	0.000240732	0.00106044	0.000890736	0.000327654	0.000843526	0.000146349	0.000425985	0.000857265	0	0.00307732	0.000814498	0.00168634	0.00127605	0.00121655	0.00170882	0	0.0011156	0	0			0.000363044	0.00117524	0.000146349	0.00116607	0.000466553	0.000892741		k__Bacteria.p__Verrucomicrobia.c__Verruco_5.o__WCHB1_41.f__RFP12	3.07013	C2	2.74744
k__Bacteria	p__Verrucomicrobia	c__Verruco-5	Other	Other		0	0	0	0	0.000289143	0	0	0	0	0	0	0	0	0	0	0	0	0	0	0	0	0	0	0	0	0	0	0	0	0	0			1.52181e-05	0	0	0	6.6334e-05	0		k__Bacteria.p__Verrucomicrobia.c__Verruco_5.Other.Other	1.18236	-
k__Bacteria	p__Verrucomicrobia	c__Verrucomicrobiae	o__Verrucomicrobiales	f__Verrucomicrobiaceae		0.00324675	0.000664011	0.00268096	0.00662983	0.00245771	0	0.000306326	0	0.00132363	0.00335366	0.000812073	0.000508001	0.000240732	0.00106044	0.000890736	0.000982962	0.00154646	0.000585394	0.000425985	0.00514359	0.00526742	0.00307732	0.00244349	0.00421585	0.00297746	0.00324412	0.00410116	0.00237183	0.00641473	0.0016247	0.00167392			0.00145872	0.0039257	0.000890736	0.00367264	0.00162624	0.00134531		k__Bacteria.p__Verrucomicrobia.c__Verrucomicrobiae.o__Verrucomicrobiales.f__Verrucomicrobiaceae	3.59392	C2	3.13419
k__Bacteria	p__Verrucomicrobia	Other	Other	Other		0	0	0	0	0	0	0	0	0	0	0	0	0	0	0	0.000163827	0	0	0	0	0	0	0	0	0	0.00121655	0	0	0.000278901	0	0			8.62247e-06	0.000149545	0	0	3.75845e-05	0.000385015		k__Bacteria.p__Verrucomicrobia.Other.Other.Other	2.17477	-
k__Bacteria	p__WPS-2	c__	o__	f__		0	0	0.000670241	0	0	0	0	0	0	0	0	0	0	0	0	0	0	0	0	0	0	0	0	0	0	0	0	0	0	0	0			3.52758e-05	0	0	0	0.000153764	0		k__Bacteria.p__WPS_2.c__.o__.f__	1.54748	-
k__Bacteria	p__WS5	c__	o__	f__		0	0	0	0	0	0	0	0	0.000661813	0	0	0	0	0	0	0	0	0	0	0	0	0	0	0	0	0	0	0	0	0	0			3.48323e-05	0	0	0	0.00015183	0		k__Bacteria.p__WS5.c__.o__.f__	1.54198	-
Unclassified	Other	Other	Other	Other		0	0	0	0	0.000144571	0.000603136	0	0	0.000661813	0	0	0	0	0	0	0	0	0	0	0	0	0.000128222	0	0	0	0	0	0.000182448	0.000139451	0	0			7.41853e-05	4.50121e-05	0	0	0.000199737	7.37216e-05		Unclassified.Other.Other.Other.Other	1.87032	-
Genus level (L6)
k__Archaea	p__Euryarchaeota	c__[Parvarchaea]	o__WCHD3-30	f__	g__	0	0	0	0	0.000144571	0	0	0	0	0	6.76727e-05	0	0	0	0	0	0	0	0	0	0	0	0	0	0	0	0	0	0	0	0.000669568			1.11707e-05	0	0	0	3.5831e-05	0		k__Archaea.p__Euryarchaeota.c___Parvarchaea_.o__WCHD3_30.f__.g__	1.04814	-
k__Archaea	p__Euryarchaeota	c__[Parvarchaea]	o__YLA114	f__	g__	0	0	0	0	0	0	0	0	0	0	0	0	0	0	0	0	0	0	0	0	0.000405186	0	0	0	0	0	0	0	0	0	0			0	4.05186e-05	0	0	0	0.000128131		k__Archaea.p__Euryarchaeota.c___Parvarchaea_.o__YLA114.f__.g__	1.60765	-
k__Archaea	p__Euryarchaeota	c__Methanobacteria	o__Methanobacteriales	f__Methanobacteriaceae	g__Methanobrevibacter	0.00162338	0	0	0.00220994	0.000867428	0	0	0.000548546	0	0	6.76727e-05	0.000508001	0	0.00212089	0	0	0.000140588	0.000439046	0.000425985	0.0012859	0.000810373	0.000384665	0.000407249	0.00252951	0.000425351	0.00121655	0	0.000729794	0.000139451	0	0.000669568			0.00047113	0.000792884	6.76727e-05	0.000577572	0.000726867	0.000741529		k__Archaea.p__Euryarchaeota.c__Methanobacteria.o__Methanobacteriales.f__Methanobacteriaceae.g__Methanobrevibacter	2.89921	-
k__Archaea	p__Euryarchaeota	c__Methanobacteria	o__Methanobacteriales	f__Methanobacteriaceae	g__Methanosphaera	0	0	0	0	0	0	0	0	0	0	0	0	0	0.00106045	0	0	0	0	0	0	0	0	0	0	0	0	0	0	0	0	0			5.58129e-05	0	0	0	0.000243283	0		k__Archaea.p__Euryarchaeota.c__Methanobacteria.o__Methanobacteriales.f__Methanobacteriaceae.g__Methanosphaera	1.74673	-
k__Archaea	p__Euryarchaeota	c__Methanomicrobia	o__Methanomicrobiales	f__Methanocorpusculaceae	g__Methanocorpusculum	0	0	0	0	0	0	0	0	0	0	0	0	0	0	0	0	0	0	0	0	0	0.000128222	0	0.00168634	0	0	0	0	0.000139451	0	0			0	0.000195401	0	0	0	0.000526816		k__Archaea.p__Euryarchaeota.c__Methanomicrobia.o__Methanomicrobiales.f__Methanocorpusculaceae.g__Methanocorpusculum	2.29093	C2	3.06962
k__Archaea	p__Euryarchaeota	c__Methanomicrobia	o__Methanomicrobiales	f__Methanoregulaceae	g__Candidatus Methanoregula	0	0	0	0	0	0	0	0	0	0.000304878	0	0	0	0	0	0	0	0	0	0	0	0	0	0	0	0	0	0	0	0	0			1.60462e-05	0	0	0	6.99438e-05	0		k__Archaea.p__Euryarchaeota.c__Methanomicrobia.o__Methanomicrobiales.f__Methanoregulaceae.g__CandidatusMethanoregula	1.20537	-
k__Archaea	p__Euryarchaeota	c__Methanomicrobia	o__Methanosarcinales	f__Methanosarcinaceae	g__Methanimicrococcus	0	0	0	0	0	0	0	0	0	0	0	0	0	0	0	0	0	0	0	0	0	0	0	0	0.000425351	0	0	0	0	0	0			0	4.25351e-05	0	0	0	0.000134508		k__Archaea.p__Euryarchaeota.c__Methanomicrobia.o__Methanosarcinales.f__Methanosarcinaceae.g__Methanimicrococcus	1.62875	-
k__Bacteria	Other	Other	Other	Other	Other	0.00974026	0.00166003	0.00737265	0.00773481	0.00448171	0.00542823	0.00275693	0.00603401	0.0119126	0.00426829	0.00757935	0.00711201	0.00288878	0.00318134	0.0121734	0.0103211	0.00576409	0.00204888	0.00511182	0.00857265	0.000405186	0.0105142	0.00855223	0.00590219	0.00638026	0.00446067	0.0075188	0.00821018	0.0172919	0.00568643	0.0241045			0.00618791	0.00778082	0.00576409	0.00786449	0.00318635	0.00435023		k__Bacteria.Other.Other.Other.Other.Other	3.89103	-
k__Bacteria	p__AC1	c__HDBW-WB69	o__	f__	g__	0	0	0	0	0	0.000603136	0	0	0	0	0	0	0	0	0	0	0	0	0	0	0	0	0	0	0	0	0	0	0	0	0			3.1744e-05	0	0	0	0.000138369	0		k__Bacteria.p__AC1.c__HDBW_WB69.o__.f__.g__	1.50166	-
k__Bacteria	p__Acidobacteria	c__	o__	f__	g__	0	0	0	0	0	0	0	0	0	0	0	0	0	0	0	0	0	0	0	0	0	0.000256443	0	0	0	0	0	0	0	0	0.000334784			0	2.56443e-05	0	0	0	8.10944e-05		k__Bacteria.p__Acidobacteria.c__.o__.f__.g__	1.40899	-
k__Bacteria	p__Acidobacteria	c__Acidobacteria	o__Acidobacteriales	f__Acidobacteriaceae	g__	0	0	0	0	0	0.00120627	0	0	0	0	6.76727e-05	0	0	0	0	0	0	0	0	0	0	0	0	0	0	0	0	0	0	0	0			6.70498e-05	0	0	0	0.000276311	0		k__Bacteria.p__Acidobacteria.c__Acidobacteria.o__Acidobacteriales.f__Acidobacteriaceae.g__	1.82641	-
k__Bacteria	p__Acidobacteria	c__Acidobacteria-6	o__iii1-15	f__	g__	0	0	0	0	0	0	0	0	0	0.000609756	0	0	0	0	0	0	0	0	0	0	0	0	0	0	0	0.000405515	0	0	0	0	0.000669568			3.20924e-05	4.05515e-05	0	0	0.000139888	0.000128235		k__Bacteria.p__Acidobacteria.c__Acidobacteria_6.o__iii1_15.f__.g__	1.60801	-
k__Bacteria	p__Acidobacteria	c__Acidobacteria-6	o__iii1-15	f__mb2424	g__	0	0	0	0	0.000144571	0	0.000153163	0	0	0	0.000203018	0	0	0	0	0.000655308	0	0	0	0	0	0	0	0	0	0	0	0.000182448	0	0	0.000334784			6.08453e-05	1.82448e-05	0	0	0.000157174	5.76953e-05		k__Bacteria.p__Acidobacteria.c__Acidobacteria_6.o__iii1_15.f__mb2424.g__	1.78423	-
k__Bacteria	p__Acidobacteria	c__Chloracidobacteria	o__	f__	g__	0	0	0	0	0	0	0	0	0.000661813	0.000304878	0	0.000508001	0	0	0	0.000163827	0	0	0	0	0	0	0	0	0	0.000405515	0	0	0	0	0.000669568			8.62379e-05	4.05515e-05	0	0	0.000193585	0.000128235		k__Bacteria.p__Acidobacteria.c__Chloracidobacteria.o__.f__.g__	1.9357	-
k__Bacteria	p__Acidobacteria	c__Holophagae	o__Holophagales	f__Holophagaceae	g__	0	0	0	0	0	0	0	0	0	0	0	0	0	0	0	0	0	0	0	0	0	0	0	0	0	0	0	0.000364897	0	0	0			0	3.64897e-05	0	0	0	0.000115391		k__Bacteria.p__Acidobacteria.c__Holophagae.o__Holophagales.f__Holophagaceae.g__	1.56217	-
k__Bacteria	p__Acidobacteria	c__iii1-8	o__32-20	f__	g__	0	0	0	0	0	0	0	0	0	0	0	0	0	0	0	0	0	0	0	0	0	0	0	0	0	0	0	0	0	0	0.000334784			0	0	0	0	0	0		k__Bacteria.p__Acidobacteria.c__iii1_8.o__32_20.f__.g__	0	-
k__Bacteria	p__Acidobacteria	c__Solibacteres	o__Solibacterales	f__Solibacteraceae	g__Candidatus Solibacter	0	0	0	0	0	0	0	0	0	0	0	0.000508001	0	0	0	0	0	0	0	0	0	0	0	0	0	0	0	0	0	0	0			2.67369e-05	0	0	0	0.000116543	0		k__Bacteria.p__Acidobacteria.c__Solibacteres.o__Solibacterales.f__Solibacteraceae.g__CandidatusSolibacter	1.42711	-
k__Bacteria	p__Actinobacteria	c__	o__	f__	g__	0	0	0	0	0	0	0	0	0	0	0	0.000762002	0	0	0	0	0	0	0	0	0	0	0	0	0	0	0	0.000912242	0	0	0			4.01053e-05	9.12242e-05	0	0	0.000174815	0.000288476		k__Bacteria.p__Actinobacteria.c__.o__.f__.g__	1.96011	-
k__Bacteria	p__Actinobacteria	c__Acidimicrobiia	o__Acidimicrobiales	f__C111	g__	0	0	0	0	0	0	0	0	0	0.00121951	0	0.000254001	0	0	0	0	0	0	0.000212993	0	0	0	0	0	0	0.000405515	0	0.000364897	0	0	0.000334784			8.87634e-05	7.70412e-05	0	0	0.000283568	0.000162699		k__Bacteria.p__Actinobacteria.c__Acidimicrobiia.o__Acidimicrobiales.f__C111.g__	1.94823	-
k__Bacteria	p__Actinobacteria	c__Acidimicrobiia	o__Acidimicrobiales	f__Microthrixaceae	g__	0	0	0	0	0.000144571	0	0	0	0	0	0	0.000254001	0	0	0	0	0	0	0	0	0	0	0	0	0	0	0	0	0	0	0			2.09775e-05	0	0	0	6.54285e-05	0		k__Bacteria.p__Actinobacteria.c__Acidimicrobiia.o__Acidimicrobiales.f__Microthrixaceae.g__	1.32175	-
k__Bacteria	p__Actinobacteria	c__Acidimicrobiia	o__Acidimicrobiales	Other	Other	0	0	0	0	0	0	0	0	0	0	0	0	0	0	0	0	0	0	0	0	0	0	0	0	0	0	0	0.000547345	0	0	0			0	5.47345e-05	0	0	0	0.000173086		k__Bacteria.p__Actinobacteria.c__Acidimicrobiia.o__Acidimicrobiales.Other.Other	1.73826	-
k__Bacteria	p__Actinobacteria	c__Actinobacteria	o__Actinomycetales	f__	g__	0	0	0	0	0.000289143	0	0	0	0	0.00213415	0.000203018	0.000254001	0	0.00106045	0.000296912	0	0	0.000146349	0	0	0	0	0	0	0	0	0	0.000729794	0	0	0.00167392			0.000230738	7.29794e-05	0	0	0.000525277	0.000230781		k__Bacteria.p__Actinobacteria.c__Actinobacteria.o__Actinomycetales.f__.g__	2.36312	-
k__Bacteria	p__Actinobacteria	c__Actinobacteria	o__Actinomycetales	f__ACK-M1	g__	0	0	0	0.00220994	0	0	0	0	0	0	0.000676727	0.000762002	0	0	0	0	0	0	0	0	0	0	0	0	0	0	0.000341763	0	0	0	0.00334784			0.000192035	3.41763e-05	0	0	0.000538609	0.000108075		k__Bacteria.p__Actinobacteria.c__Actinobacteria.o__Actinomycetales.f__ACK_M1.g__	2.28338	-
k__Bacteria	p__Actinobacteria	c__Actinobacteria	o__Actinomycetales	f__Actinomycetaceae	g__	0	0.00199203	0.000670241	0.00110497	0.000867428	0	0	0	0	0	0.000338364	0.000508001	0.000240732	0	0	0	0.000843526	0	0.00191693	0.000857265	0	0.000641108	0.000203625	0	0.00255211	0.00121655	0.000683527	0.000547345	0	0	0			0.000446433	0.000670152	0	0.000594227	0.000642077	0.000778629		k__Bacteria.p__Actinobacteria.c__Actinobacteria.o__Actinomycetales.f__Actinomycetaceae.g__	2.82617	-
k__Bacteria	p__Actinobacteria	c__Actinobacteria	o__Actinomycetales	f__Actinomycetaceae	g__Actinomyces	0	0	0	0	0	0	0	0	0	0	0	0	0	0	0	0	0	0.000146349	0	0	0	0	0	0	0.000425351	0	0	0	0	0	0			7.70256e-06	4.25351e-05	0	0	3.35747e-05	0.000134508		k__Bacteria.p__Actinobacteria.c__Actinobacteria.o__Actinomycetales.f__Actinomycetaceae.g__Actinomyces	1.62875	-
k__Bacteria	p__Actinobacteria	c__Actinobacteria	o__Actinomycetales	f__Actinomycetaceae	g__Arcanobacterium	0	0.00365206	0	0.00441989	0.00231314	0.000603136	0	0.0170049	0	0.000304878	0.00135345	0.001524	0.00842561	0.00106045	0.00207838	0	0.00323352	0.00453681	0.00212993	0.00300043	0.000405186	0.00371843	0.000203625	0.00168634	0.00212675	0.00202758	0.00410116	0.00145959	0.000697253	0.00812348	0.000669568			0.00277054	0.00194263	0.001524	0.00185696	0.00407002	0.00134208		k__Bacteria.p__Actinobacteria.c__Actinobacteria.o__Actinomycetales.f__Actinomycetaceae.g__Arcanobacterium	3.44256	-
k__Bacteria	p__Actinobacteria	c__Actinobacteria	o__Actinomycetales	f__Actinomycetaceae	Other	0	0	0	0	0	0	0	0.000548546	0	0	6.76727e-05	0	0	0	0	0	0.000140588	0	0	0	0	0	0.000407249	0	0	0	0	0	0	0	0			3.98319e-05	4.07249e-05	0	0	0.000128041	0.000128783		k__Bacteria.p__Actinobacteria.c__Actinobacteria.o__Actinomycetales.f__Actinomycetaceae.Other	1.60986	-
k__Bacteria	p__Actinobacteria	c__Actinobacteria	o__Actinomycetales	f__Actinosynnemataceae	g__Saccharothrix	0	0	0	0	0.000144571	0	0	0	0	0	0	0	0	0	0	0	0	0	0	0	0	0	0	0	0	0	0	0	0	0	0			7.60902e-06	0	0	0	3.31669e-05	0		k__Bacteria.p__Actinobacteria.c__Actinobacteria.o__Actinomycetales.f__Actinosynnemataceae.g__Saccharothrix	0.881328	-
k__Bacteria	p__Actinobacteria	c__Actinobacteria	o__Actinomycetales	f__Beutenbergiaceae	g__	0	0	0	0	0.000144571	0	0	0	0	0	0	0	0	0	0	0	0	0	0	0	0	0	0	0	0	0	0	0	0	0	0			7.60902e-06	0	0	0	3.31669e-05	0		k__Bacteria.p__Actinobacteria.c__Actinobacteria.o__Actinomycetales.f__Beutenbergiaceae.g__	0.881328	-
k__Bacteria	p__Actinobacteria	c__Actinobacteria	o__Actinomycetales	f__Bogoriellaceae	g__Georgenia	0	0	0	0	0	0	0	0	0	0	0	0	0	0	0	0	0	0	0	0	0	0	0	0	0	0	0	0	0	0	0.000669568			0	0	0	0	0	0		k__Bacteria.p__Actinobacteria.c__Actinobacteria.o__Actinomycetales.f__Bogoriellaceae.g__Georgenia	0	-
k__Bacteria	p__Actinobacteria	c__Actinobacteria	o__Actinomycetales	f__Brevibacteriaceae	g__Brevibacterium	0	0	0	0	0.000144571	0.000603136	0	0.000548546	0	0	6.76727e-05	0	0	0.00212089	0	0	0.000421763	0.000292697	0	0	0	0.000128222	0.000203625	0	0	0	0	0	0	0.000812348	0.000334784			0.000221015	3.31846e-05	0	0	0.00050132	7.21815e-05		k__Bacteria.p__Actinobacteria.c__Actinobacteria.o__Actinomycetales.f__Brevibacteriaceae.g__Brevibacterium	2.34442	-
k__Bacteria	p__Actinobacteria	c__Actinobacteria	o__Actinomycetales	f__Cellulomonadaceae	g__Actinotalea	0	0	0	0	0	0	0	0	0	0	0	0	0	0.00106045	0	0	0	0	0	0	0	0	0	0	0	0	0	0	0	0	0			5.58129e-05	0	0	0	0.000243283	0		k__Bacteria.p__Actinobacteria.c__Actinobacteria.o__Actinomycetales.f__Cellulomonadaceae.g__Actinotalea	1.74673	-
k__Bacteria	p__Actinobacteria	c__Actinobacteria	o__Actinomycetales	f__Cellulomonadaceae	g__Cellulomonas	0	0	0	0	0	0	0.000153163	0	0.000661813	0	0	0	0	0	0	0	0	0	0	0	0	0	0	0	0	0	0	0	0	0	0			4.28935e-05	0	0	0	0.00015393	0		k__Bacteria.p__Actinobacteria.c__Actinobacteria.o__Actinomycetales.f__Cellulomonadaceae.g__Cellulomonas	1.63239	-
k__Bacteria	p__Actinobacteria	c__Actinobacteria	o__Actinomycetales	f__Cellulomonadaceae	g__Pseudoclavibacter	0	0	0	0	0	0	0	0	0	0	6.76727e-05	0.000254001	0	0	0	0	0	0.000146349	0.000212993	0.000428633	0	0.000128222	0	0	0	0.000405515	0.000341763	0.000547345	0	0	0			3.58429e-05	0.000185148	0	6.41108e-05	7.86942e-05	0.000220656		k__Bacteria.p__Actinobacteria.c__Actinobacteria.o__Actinomycetales.f__Cellulomonadaceae.g__Pseudoclavibacter	2.26752	-
k__Bacteria	p__Actinobacteria	c__Actinobacteria	o__Actinomycetales	f__Corynebacteriaceae	g__Corynebacterium	0.295455	0.0215803	0.154826	0.192265	0.00867428	0.484318	0.537908	0.0499177	0.818001	0.00304878	0.00575218	0.0330201	0.00144439	0.0498409	0.00445368	0.00311271	0.0404892	0.0133177	0.0374867	0.0595799	0.00324149	0.00602641	0.00488699	0.0118044	0.0672054	0.0174371	0.0543404	0.0116767	0.00195231	0.115353	0.0204218			0.144995	0.0238151	0.0374867	0.0117405	0.229942	0.0258239		k__Bacteria.p__Actinobacteria.c__Actinobacteria.o__Actinomycetales.f__Corynebacteriaceae.g__Corynebacterium	5.16135	-
k__Bacteria	p__Actinobacteria	c__Actinobacteria	o__Actinomycetales	f__Dermabacteraceae	g__Brachybacterium	0	0	0.00402145	0	0	0.000603136	0.000153163	0	0	0	6.76727e-05	0	0	0.00106045	0	0	0.00449881	0.000731743	0	0.0012859	0	0.000128222	0	0	0.000850702	0	0	0.000364897	0	0	0			0.000586127	0.000262972	0	0	0.00133199	0.000451575		k__Bacteria.p__Actinobacteria.c__Actinobacteria.o__Actinomycetales.f__Dermabacteraceae.g__Brachybacterium	2.76799	-
k__Bacteria	p__Actinobacteria	c__Actinobacteria	o__Actinomycetales	f__Dermacoccaceae	g__Dermacoccus	0	0	0	0	0	0	0	0	0	0	0	0	0	0	0	0	0	0	0	0	0	0	0	0	0	0	0	0.000182448	0	0	0			0	1.82448e-05	0	0	0	5.76953e-05		k__Bacteria.p__Actinobacteria.c__Actinobacteria.o__Actinomycetales.f__Dermacoccaceae.g__Dermacoccus	1.26114	-
k__Bacteria	p__Actinobacteria	c__Actinobacteria	o__Actinomycetales	f__Dermatophilaceae	g__	0	0	0	0	0.000722857	0	0	0	0	0	0	0	0	0	0	0	0	0	0	0	0	0	0	0	0	0.00162206	0.000341763	0	0	0	0			3.80451e-05	0.000196382	0	0	0.000165835	0.000512317		k__Bacteria.p__Actinobacteria.c__Actinobacteria.o__Actinomycetales.f__Dermatophilaceae.g__	2.2931	-
k__Bacteria	p__Actinobacteria	c__Actinobacteria	o__Actinomycetales	f__Dermatophilaceae	Other	0	0.000332005	0	0	0.000289143	0	0	0	0	0	0	0	0	0.00106045	0	0	0	0	0	0	0	0	0	0	0	0	0	0	0	0	0			8.85049e-05	0	0	0	0.000254902	0		k__Bacteria.p__Actinobacteria.c__Actinobacteria.o__Actinomycetales.f__Dermatophilaceae.Other	1.94697	-
k__Bacteria	p__Actinobacteria	c__Actinobacteria	o__Actinomycetales	f__Dietziaceae	g__Dietzia	0	0.000664011	0	0	0.000289143	0.00120627	0	0.00109709	0	0	0.000203018	0.000508001	0	0.00318134	0.000296912	0	0.000140588	0	0.000638978	0	0.0028363	0.000256443	0.00122175	0.00084317	0.000850702	0.000405515	0.000683527	0	0	0	0.00100435			0.000432913	0.000709741	0.000140588	0.000544521	0.000765896	0.000858423		k__Bacteria.p__Actinobacteria.c__Actinobacteria.o__Actinomycetales.f__Dietziaceae.g__Dietzia	2.8511	-
k__Bacteria	p__Actinobacteria	c__Actinobacteria	o__Actinomycetales	f__Frankiaceae	g__Frankia	0	0	0	0	0	0	0	0	0	0	0	0	0	0	0	0	0	0	0.000212993	0	0	0	0	0	0	0	0	0	0	0	0			1.12101e-05	0	0	0	4.88638e-05	0		k__Bacteria.p__Actinobacteria.c__Actinobacteria.o__Actinomycetales.f__Frankiaceae.g__Frankia	1.04961	-
k__Bacteria	p__Actinobacteria	c__Actinobacteria	o__Actinomycetales	f__Intrasporangiaceae	g__Arsenicicoccus	0	0	0	0	0	0.000603136	0	0	0	0	0	0	0	0	0	0	0	0	0	0	0	0	0	0	0	0	0	0	0	0	0			3.1744e-05	0	0	0	0.000138369	0		k__Bacteria.p__Actinobacteria.c__Actinobacteria.o__Actinomycetales.f__Intrasporangiaceae.g__Arsenicicoccus	1.50166	-
k__Bacteria	p__Actinobacteria	c__Actinobacteria	o__Actinomycetales	f__Intrasporangiaceae	g__Terracoccus	0	0	0	0	0	0	0	0	0	0.000609756	0	0	0	0	0	0	0.000140588	0	0	0	0	0	0	0	0	0	0	0.000182448	0	0	0			3.94918e-05	1.82448e-05	0	0	0.000141801	5.76953e-05		k__Bacteria.p__Actinobacteria.c__Actinobacteria.o__Actinomycetales.f__Intrasporangiaceae.g__Terracoccus	1.59651	-
k__Bacteria	p__Actinobacteria	c__Actinobacteria	o__Actinomycetales	f__Intrasporangiaceae	Other	0	0	0	0	0	0.000603136	0	0	0	0	0	0	0	0	0	0	0.000140588	0.000146349	0	0.000428633	0	0	0	0	0.000425351	0	0	0.00127714	0	0	0			4.68459e-05	0.000213112	0	0	0.00014206	0.000413866		k__Bacteria.p__Actinobacteria.c__Actinobacteria.o__Actinomycetales.f__Intrasporangiaceae.Other	2.32861	-
k__Bacteria	p__Actinobacteria	c__Actinobacteria	o__Actinomycetales	f__Kineosporiaceae	g__Kineococcus	0	0	0	0	0	0	0	0	0	0	0	0	0	0	0	0	0	0	0	0	0	0	0	0	0	0	0	0	0	0	0			0	0	0	0	0	0		k__Bacteria.p__Actinobacteria.c__Actinobacteria.o__Actinomycetales.f__Kineosporiaceae.g__Kineococcus	0	-
k__Bacteria	p__Actinobacteria	c__Actinobacteria	o__Actinomycetales	f__Kineosporiaceae	Other	0	0	0	0	0	0	0	0	0.000661813	0	0	0	0	0	0	0	0	0	0	0	0	0	0	0	0	0	0	0	0	0	0			3.48323e-05	0	0	0	0.00015183	0		k__Bacteria.p__Actinobacteria.c__Actinobacteria.o__Actinomycetales.f__Kineosporiaceae.Other	1.54198	-
k__Bacteria	p__Actinobacteria	c__Actinobacteria	o__Actinomycetales	f__Microbacteriaceae	g__Agrococcus	0	0	0	0	0.000289143	0	0	0	0	0	0	0	0	0	0	0	0	0	0	0.000428633	0	0	0	0	0	0	0	0	0	0	0			1.5218e-05	4.28633e-05	0	0	6.63339e-05	0.000135546		k__Bacteria.p__Actinobacteria.c__Actinobacteria.o__Actinomycetales.f__Microbacteriaceae.g__Agrococcus	1.63209	-
k__Bacteria	p__Actinobacteria	c__Actinobacteria	o__Actinomycetales	f__Microbacteriaceae	g__Candidatus Aquiluna	0	0	0	0	0	0	0	0	0	0	0.000203018	0	0	0	0	0	0	0	0	0	0	0.000128222	0	0	0	0	0	0	0	0	0.000334784			1.06852e-05	1.28222e-05	0	0	4.65756e-05	4.05472e-05		k__Bacteria.p__Actinobacteria.c__Actinobacteria.o__Actinomycetales.f__Microbacteriaceae.g__CandidatusAquiluna	1.10796	-
k__Bacteria	p__Actinobacteria	c__Actinobacteria	o__Actinomycetales	f__Microbacteriaceae	g__Candidatus Rhodoluna	0	0	0	0	0	0	0	0	0	0	0	0	0	0	0.000296912	0.000163827	0	0	0	0	0	0	0	0	0	0	0.000341763	0.000182448	0	0	0.00100435			2.42494e-05	5.24212e-05	0	0	7.59471e-05	0.000116719		k__Bacteria.p__Actinobacteria.c__Actinobacteria.o__Actinomycetales.f__Microbacteriaceae.g__CandidatusRhodoluna	1.71951	-
k__Bacteria	p__Actinobacteria	c__Actinobacteria	o__Actinomycetales	f__Microbacteriaceae	g__Leucobacter	0	0	0	0	0	0	0	0	0	0	0	0	0	0	0	0	0	0	0	0	0	0	0	0	0	0	0	0	0	0	0			0	0	0	0	0	0		k__Bacteria.p__Actinobacteria.c__Actinobacteria.o__Actinomycetales.f__Microbacteriaceae.g__Leucobacter	0	-
k__Bacteria	p__Actinobacteria	c__Actinobacteria	o__Actinomycetales	f__Microbacteriaceae	g__Microbacterium	0	0	0	0	0	0	0	0	0	0	0	0	0	0	0	0.000163827	0	0	0	0	0	0	0	0.00084317	0	0	0	0	0	0	0			8.62247e-06	8.4317e-05	0	0	3.75845e-05	0.000266634		k__Bacteria.p__Actinobacteria.c__Actinobacteria.o__Actinomycetales.f__Microbacteriaceae.g__Microbacterium	1.92592	-
k__Bacteria	p__Actinobacteria	c__Actinobacteria	o__Actinomycetales	f__Microbacteriaceae	g__Salinibacterium	0	0	0	0	0	0	0	0	0	0	6.76727e-05	0	0	0	0	0	0	0	0	0	0	0	0	0	0	0	0	0	0	0	0.000334784			3.56172e-06	0	0	0	1.55252e-05	0		k__Bacteria.p__Actinobacteria.c__Actinobacteria.o__Actinomycetales.f__Microbacteriaceae.g__Salinibacterium	0.551834	-
k__Bacteria	p__Actinobacteria	c__Actinobacteria	o__Actinomycetales	f__Microbacteriaceae	g__Yonghaparkia	0	0	0	0	0	0	0	0	0	0.000914634	0	0	0	0	0	0	0	0	0	0	0	0	0	0	0	0	0	0	0	0	0			4.81386e-05	0	0	0	0.000209831	0		k__Bacteria.p__Actinobacteria.c__Actinobacteria.o__Actinomycetales.f__Microbacteriaceae.g__Yonghaparkia	1.68249	-
k__Bacteria	p__Actinobacteria	c__Actinobacteria	o__Actinomycetales	f__Microbacteriaceae	Other	0	0.000332005	0.000670241	0	0.000722857	0	0	0.000548546	0	0	0.000541382	0.002286	0	0	0.000593824	0.000655308	0	0.000146349	0.00191693	0	0.000810373	0.000384665	0.000203625	0	0.000425351	0.00121655	0	0.000547345	0	0.000812348	0.00502176			0.000442813	0.00035879	0.000146349	0.000294145	0.000652104	0.000410869		k__Bacteria.p__Actinobacteria.c__Actinobacteria.o__Actinomycetales.f__Microbacteriaceae.Other	2.64622	-
k__Bacteria	p__Actinobacteria	c__Actinobacteria	o__Actinomycetales	f__Micrococcaceae	g__	0	0	0.00134048	0	0.000144571	0	0	0	0	0.000304878	0	0	0	0	0	0	0	0	0	0	0	0	0	0	0	0	0	0.000912242	0	0	0.000334784			9.42069e-05	9.12242e-05	0	0	0.000311102	0.000288476		k__Bacteria.p__Actinobacteria.c__Actinobacteria.o__Actinomycetales.f__Micrococcaceae.g__	1.97408	-
k__Bacteria	p__Actinobacteria	c__Actinobacteria	o__Actinomycetales	f__Micrococcaceae	g__Arthrobacter	0	0.000996016	0	0	0.000144571	0.000603136	0.000153163	0	0	0.000304878	0	0	0	0	0	0	0	0	0.000425985	0	0	0.000128222	0	0	0	0.000405515	0	0	0	0.000812348	0			0.000138303	5.33737e-05	0	0	0.000269894	0.000130126		k__Bacteria.p__Actinobacteria.c__Actinobacteria.o__Actinomycetales.f__Micrococcaceae.g__Arthrobacter	2.14083	-
k__Bacteria	p__Actinobacteria	c__Actinobacteria	o__Actinomycetales	f__Micrococcaceae	g__Kocuria	0	0	0.019437	0	0	0.00723764	0	0	0.00397088	0	0.000203018	0.001016	0	0.0106045	0	0.00131062	0.0281175	0.000292697	0	0.00342906	0	0.000128222	0.000407249	0	0.00297746	0	0.000341763	0	0	0	0			0.00379946	0.000728375	0	6.41108e-05	0.00773733	0.0013173		k__Bacteria.p__Actinobacteria.c__Actinobacteria.o__Actinomycetales.f__Micrococcaceae.g__Kocuria	3.57972	-
k__Bacteria	p__Actinobacteria	c__Actinobacteria	o__Actinomycetales	f__Micrococcaceae	g__Micrococcus	0	0	0	0	0	0	0	0	0	0	0	0	0	0	0	0	0.000140588	0	0.000212993	0	0	0	0	0	0.000425351	0	0	0.000182448	0	0	0			1.86095e-05	6.07799e-05	0	0	5.70335e-05	0.000140344		k__Bacteria.p__Actinobacteria.c__Actinobacteria.o__Actinomycetales.f__Micrococcaceae.g__Micrococcus	1.78376	-
k__Bacteria	p__Actinobacteria	c__Actinobacteria	o__Actinomycetales	f__Micrococcaceae	g__Renibacterium	0	0.000664011	0	0	0.000144571	0	0	0	0	0	0.00196251	0.000254001	0	0	0.000890736	0.000163827	0	0.000146349	0	0	0.000405186	0.000256443	0	0	0.000425351	0.000405515	0	0.00182448	0	0	0			0.000222421	0.000331698	0	0.000128222	0.000487595	0.000558153		k__Bacteria.p__Actinobacteria.c__Actinobacteria.o__Actinomycetales.f__Micrococcaceae.g__Renibacterium	2.52074	-
k__Bacteria	p__Actinobacteria	c__Actinobacteria	o__Actinomycetales	f__Micrococcaceae	Other	0	0	0	0	0.000144571	0	0	0.000548546	0	0.000304878	0.000270691	0.000254001	0.000240732	0	0.000593824	0.000327654	0.00196823	0.000146349	0.000638978	0	0	0	0.000203625	0	0	0.000405515	0	0.00200693	0	0	0.000334784			0.000286234	0.000261607	0.000146349	0	0.000460521	0.000627986		k__Bacteria.p__Actinobacteria.c__Actinobacteria.o__Actinomycetales.f__Micrococcaceae.Other	2.45672	-
k__Bacteria	p__Actinobacteria	c__Actinobacteria	o__Actinomycetales	f__Mycobacteriaceae	g__Mycobacterium	0	0	0	0	0	0	0	0	0	0	0	0	0	0	0	0	0	0	0	0	0	0	0	0	0	0	0	0.000364897	0	0	0.000334784			0	3.64897e-05	0	0	0	0.000115391		k__Bacteria.p__Actinobacteria.c__Actinobacteria.o__Actinomycetales.f__Mycobacteriaceae.g__Mycobacterium	1.56217	-
k__Bacteria	p__Actinobacteria	c__Actinobacteria	o__Actinomycetales	f__Nakamurellaceae	g__	0	0	0	0	0	0	0	0	0	0	0	0	0	0	0	0	0	0	0	0	0	0	0	0	0	0	0	0.000364897	0	0	0			0	3.64897e-05	0	0	0	0.000115391		k__Bacteria.p__Actinobacteria.c__Actinobacteria.o__Actinomycetales.f__Nakamurellaceae.g__	1.56217	-
k__Bacteria	p__Actinobacteria	c__Actinobacteria	o__Actinomycetales	f__Nocardiaceae	g__Rhodococcus	0	0	0	0	0	0	0	0	0	0.000914634	6.76727e-05	0	0	0	0.000593824	0.000163827	0	0	0.000212993	0	0	0.000128222	0	0	0	0.000405515	0	0.000364897	0	0	0.00100435			0.000102787	8.98633e-05	0	0	0.000243268	0.000160996		k__Bacteria.p__Actinobacteria.c__Actinobacteria.o__Actinomycetales.f__Nocardiaceae.g__Rhodococcus	2.01194	-
k__Bacteria	p__Actinobacteria	c__Actinobacteria	o__Actinomycetales	f__Nocardioidaceae	g__Nocardioides	0	0	0	0	0	0	0	0	0	0.000914634	0	0	0	0	0	0	0	0	0	0	0	0	0	0	0	0	0	0	0	0	0			4.81386e-05	0	0	0	0.000209831	0		k__Bacteria.p__Actinobacteria.c__Actinobacteria.o__Actinomycetales.f__Nocardioidaceae.g__Nocardioides	1.68249	-
k__Bacteria	p__Actinobacteria	c__Actinobacteria	o__Actinomycetales	f__Nocardiopsaceae	g__	0	0	0	0	0	0	0	0	0	0	0	0	0	0	0	0	0	0	0	0	0	0	0.000203625	0	0	0	0	0	0	0	0			0	2.03625e-05	0	0	0	6.43917e-05		k__Bacteria.p__Actinobacteria.c__Actinobacteria.o__Actinomycetales.f__Nocardiopsaceae.g__	1.30883	-
k__Bacteria	p__Actinobacteria	c__Actinobacteria	o__Actinomycetales	f__Nocardiopsaceae	Other	0	0	0	0	0	0	0	0	0	0	0	0	0	0	0	0	0	0	0	0	0	0	0.000203625	0	0	0	0	0	0	0	0			0	2.03625e-05	0	0	0	6.43917e-05		k__Bacteria.p__Actinobacteria.c__Actinobacteria.o__Actinomycetales.f__Nocardiopsaceae.Other	1.30883	-
k__Bacteria	p__Actinobacteria	c__Actinobacteria	o__Actinomycetales	f__Propionibacteriaceae	g__	0	0	0.00134048	0	0	0	0	0	0	0	0	0	0	0	0	0	0.000281175	0	0	0	0.000405186	0	0	0	0	0	0	0	0	0	0			8.53504e-05	4.05186e-05	0	0	0.000310693	0.000128131		k__Bacteria.p__Actinobacteria.c__Actinobacteria.o__Actinomycetales.f__Propionibacteriaceae.g__	1.93121	-
k__Bacteria	p__Actinobacteria	c__Actinobacteria	o__Actinomycetales	f__Propionibacteriaceae	g__Propionibacterium	0	0	0	0	0	0	0	0	0	0.000609756	0	0	0	0	0	0	0.000140588	0	0	0	0	0	0	0	0	0	0	0	0	0	0			3.94918e-05	0	0	0	0.000141801	0		k__Bacteria.p__Actinobacteria.c__Actinobacteria.o__Actinomycetales.f__Propionibacteriaceae.g__Propionibacterium	1.59651	-
k__Bacteria	p__Actinobacteria	c__Actinobacteria	o__Actinomycetales	f__Streptosporangiaceae	g__	0	0	0	0	0	0	0	0	0	0	0	0	0	0	0	0	0.000140588	0	0	0	0	0	0	0	0	0	0	0	0	0	0			7.39935e-06	0	0	0	3.2253e-05	0		k__Bacteria.p__Actinobacteria.c__Actinobacteria.o__Actinomycetales.f__Streptosporangiaceae.g__	0.869195	-
k__Bacteria	p__Actinobacteria	c__Actinobacteria	o__Actinomycetales	f__Yaniellaceae	g__Yaniella	0	0	0	0	0	0	0	0	0	0	0	0	0	0.00106045	0	0	0	0	0.000212993	0	0	0	0	0	0	0	0	0	0	0	0			6.7023e-05	0	0	0	0.000245466	0		k__Bacteria.p__Actinobacteria.c__Actinobacteria.o__Actinomycetales.f__Yaniellaceae.g__Yaniella	1.82622	-
k__Bacteria	p__Actinobacteria	c__Actinobacteria	o__Actinomycetales	Other	Other	0.00324675	0.00298805	0.00335121	0.00552486	0.000289143	0.0168878	0.00627968	0.00274273	0.0119126	0.00121951	0.00101509	0.001524	0.000240732	0.0106045	0.000890736	0.00196592	0.00590468	0.00102444	0.00425985	0.0025718	0	0.000641108	0.000814498	0.00505902	0.00467886	0.00364964	0.00239234	0.00237183	0.000139451	0.0016247	0.00435219			0.00430907	0.00223185	0.00298805	0.00238209	0.00446376	0.00182728		k__Bacteria.p__Actinobacteria.c__Actinobacteria.o__Actinomycetales.Other.Other	3.63438	-
k__Bacteria	p__Actinobacteria	c__Actinobacteria	o__Bifidobacteriales	f__Bifidobacteriaceae	g__	0	0.000664011	0.000670241	0	0.000144571	0	0	0	0	0	6.76727e-05	0	0	0	0	0	0.000140588	0.000146349	0.000425985	0.000857265	0.000810373	0.000256443	0.00101812	0.00084317	0.000425351	0	0.000683527	0.000182448	0.000836703	0	0			0.000118917	0.00059134	0	0.00074695	0.000219795	0.000347937		k__Bacteria.p__Actinobacteria.c__Actinobacteria.o__Bifidobacteriales.f__Bifidobacteriaceae.g__	2.77184	C2	2.86377
k__Bacteria	p__Actinobacteria	c__Actinobacteria	o__Bifidobacteriales	f__Bifidobacteriaceae	g__Bifidobacterium	0.0438312	0.0119522	0.0113941	0.0198895	0.0185051	0.00723764	0.00168479	0.0153593	0	0.00609756	0.0123164	0.0292101	0.017092	0.0116649	0.0163302	0.000491481	0.0334599	0.0266354	0.0790202	0.0454351	0.0530794	0.0316707	0.0370597	0.0640809	0.0638026	0.0381184	0.0416951	0.0173326	0.0310975	0.00974817	0.0117174			0.0190617	0.0423372	0.0153593	0.0399068	0.0184539	0.0147947		k__Bacteria.p__Actinobacteria.c__Actinobacteria.o__Bifidobacteriales.f__Bifidobacteriaceae.g__Bifidobacterium	4.62672	C2	4.011
k__Bacteria	p__Actinobacteria	c__Actinobacteria	o__Bifidobacteriales	f__Bifidobacteriaceae	Other	0	0	0	0	0	0	0	0.00109709	0	0.000609756	6.76727e-05	0.000254001	0	0	0.000296912	0	0.000140588	0	0.00106496	0	0	0	0.000407249	0	0.000850702	0	0	0	0.000278901	0	0			0.000185841	0.000153685	0	0	0.000352008	0.000285022		k__Bacteria.p__Actinobacteria.c__Actinobacteria.o__Bifidobacteriales.f__Bifidobacteriaceae.Other	2.26915	-
k__Bacteria	p__Actinobacteria	c__Actinobacteria	o__Bifidobacteriales	Other	Other	0	0	0	0	0	0	0	0	0	0	0	0	0	0	0	0	0	0	0	0	0	0	0	0	0	0	0	0	0.000139451	0	0			0	1.39451e-05	0	0	0	4.40981e-05		k__Bacteria.p__Actinobacteria.c__Actinobacteria.o__Bifidobacteriales.Other.Other	1.14442	-
k__Bacteria	p__Actinobacteria	c__Actinobacteria	Other	Other	Other	0	0	0	0	0	0	0	0	0	0	0	0	0	0	0	0	0.000281175	0.000146349	0	0	0	0	0	0	0	0	0.000341763	0.000182448	0	0	0			2.25013e-05	5.24212e-05	0	0	7.10468e-05	0.000116719		k__Bacteria.p__Actinobacteria.c__Actinobacteria.Other.Other.Other	1.71951	-
k__Bacteria	p__Actinobacteria	c__MB-A2-108	o__0319-7L14	f__	g__	0	0	0	0	0	0	0	0	0	0	0	0	0	0	0	0	0	0	0	0	0	0	0	0	0	0	0	0	0	0	0			0	0	0	0	0	0		k__Bacteria.p__Actinobacteria.c__MB_A2_108.o__0319_7L14.f__.g__	0	-
k__Bacteria	p__Actinobacteria	c__Rubrobacteria	o__Rubrobacterales	f__Rubrobacteraceae	g__Rubrobacter	0	0	0	0	0	0	0	0	0	0	0.000203018	0	0	0	0	0	0	0	0	0	0	0	0	0	0	0	0	0	0	0	0			1.06852e-05	0	0	0	4.65756e-05	0		k__Bacteria.p__Actinobacteria.c__Rubrobacteria.o__Rubrobacterales.f__Rubrobacteraceae.g__Rubrobacter	1.02878	-
k__Bacteria	p__Actinobacteria	c__Thermoleophilia	o__Gaiellales	f__AK1AB1_02E	g__	0	0	0	0	0	0	0	0	0	0	0	0	0	0	0	0	0	0	0	0	0.000405186	0	0	0	0	0	0	0	0	0	0			0	4.05186e-05	0	0	0	0.000128131		k__Bacteria.p__Actinobacteria.c__Thermoleophilia.o__Gaiellales.f__AK1AB1_02E.g__	1.60765	-
k__Bacteria	p__Actinobacteria	c__Thermoleophilia	o__Gaiellales	f__Gaiellaceae	g__	0	0	0	0	0	0	0.000153163	0	0	0	0	0	0	0	0	0	0	0	0	0	0	0	0	0	0	0	0	0	0	0	0			8.0612e-06	0	0	0	3.5138e-05	0		k__Bacteria.p__Actinobacteria.c__Thermoleophilia.o__Gaiellales.f__Gaiellaceae.g__	0.9064	-
k__Bacteria	p__Actinobacteria	c__Thermoleophilia	o__Solirubrobacterales	f__	g__	0	0	0	0	0	0.000603136	0	0	0	0	6.76727e-05	0	0	0	0	0.000163827	0.000140588	0	0	0	0	0	0	0	0	0	0	0	0	0	0			5.13276e-05	0	0	0	0.000142381	0		k__Bacteria.p__Actinobacteria.c__Thermoleophilia.o__Solirubrobacterales.f__.g__	1.71036	-
k__Bacteria	p__Actinobacteria	c__Thermoleophilia	o__Solirubrobacterales	f__Patulibacteraceae	g__	0	0	0	0	0	0	0	0	0.000661813	0	0	0	0	0	0	0	0	0	0	0	0	0	0	0	0	0	0	0	0	0	0			3.48323e-05	0	0	0	0.00015183	0		k__Bacteria.p__Actinobacteria.c__Thermoleophilia.o__Solirubrobacterales.f__Patulibacteraceae.g__	1.54198	-
k__Bacteria	p__Actinobacteria	c__Thermoleophilia	o__Solirubrobacterales	f__Solirubrobacteraceae	g__	0	0	0	0	0	0	0	0	0.000661813	0	0	0	0	0	0	0	0	0	0	0	0	0	0	0	0	0	0	0	0	0	0			3.48323e-05	0	0	0	0.00015183	0		k__Bacteria.p__Actinobacteria.c__Thermoleophilia.o__Solirubrobacterales.f__Solirubrobacteraceae.g__	1.54198	-
k__Bacteria	p__Actinobacteria	c__Thermoleophilia	o__Solirubrobacterales	Other	Other	0	0	0	0.00110497	0	0	0	0	0	0	0	0	0	0	0	0	0	0	0	0	0	0	0	0	0	0	0	0	0	0	0			5.81564e-05	0	0	0	0.000253498	0		k__Bacteria.p__Actinobacteria.c__Thermoleophilia.o__Solirubrobacterales.Other.Other	1.7646	-
k__Bacteria	p__Actinobacteria	Other	Other	Other	Other	0	0	0	0	0	0	0.000153163	0	0.000661813	0	0	0	0	0	0	0	0	0	0	0	0	0	0	0	0	0	0	0.000182448	0	0	0			4.28935e-05	1.82448e-05	0	0	0.00015393	5.76953e-05		k__Bacteria.p__Actinobacteria.Other.Other.Other.Other	1.63239	-
k__Bacteria	p__Armatimonadetes	c__[Fimbriimonadetes]	o__[Fimbriimonadales]	f__[Fimbriimonadaceae]	g__Fimbriimonas	0	0	0	0	0	0	0	0	0	0	0	0.000254001	0	0	0	0	0	0	0.000212993	0	0	0	0	0	0	0.000405515	0	0.000729794	0	0.000812348	0.000669568			2.45786e-05	0.000113531	0	0	7.39384e-05	0.000251252		k__Bacteria.p__Armatimonadetes.c___Fimbriimonadetes_.o___Fimbriimonadales_.f___Fimbriimonadaceae_.g__Fimbriimonas	2.05511	-
k__Bacteria	p__Bacteroidetes	c__Bacteroidia	o__Bacteroidales	f__	g__	0.0178571	0.00132802	0.036193	0.00331492	0.0164811	0.0193004	0.00199112	0.0191991	0.00264725	0.00152439	0.00900047	0.00279401	0.00433317	0.0148462	0.0115796	0.0024574	0.0171517	0.00365872	0.0102236	0.0407201	0.0141815	0.0524426	0.0390959	0.0126476	0.0301999	0.0405515	0.0345181	0.0228061	0.0768373	0.0105605	0.0190827			0.0103095	0.0364001	0.00900047	0.036807	0.00921463	0.018916		k__Bacteria.p__Bacteroidetes.c__Bacteroidia.o__Bacteroidales.f__.g__	4.5611	C2	4.13016
k__Bacteria	p__Bacteroidetes	c__Bacteroidia	o__Bacteroidales	f__[Barnesiellaceae]	g__	0	0	0.000670241	0	0.000722857	0	0.000306326	0.00109709	0	0	0	0	0	0	0	0.000491481	0.000421763	0	0	0.000428633	0.00121556	0.000769329	0.000407249	0	0	0	0.000341763	0.000912242	0.00251011	0	0			0.000195251	0.000658489	0	0.000417941	0.000330345	0.000769747		k__Bacteria.p__Bacteroidetes.c__Bacteroidia.o__Bacteroidales.f___Barnesiellaceae_.g__	2.81855	C2	2.76825
k__Bacteria	p__Bacteroidetes	c__Bacteroidia	o__Bacteroidales	f__[Odoribacteraceae]	g__Odoribacter	0	0	0	0	0	0	0	0	0	0	0	0	0	0	0	0.000327654	0	0	0	0	0	0.000512886	0	0	0	0	0.000341763	0	0.000139451	0	0.00100435			1.72449e-05	9.941e-05	0	0	7.5169e-05	0.000182719		k__Bacteria.p__Bacteroidetes.c__Bacteroidia.o__Bacteroidales.f___Odoribacteraceae_.g__Odoribacter	1.99743	-
k__Bacteria	p__Bacteroidetes	c__Bacteroidia	o__Bacteroidales	f__[Paraprevotellaceae]	g__[Prevotella]	0	0.000332005	0.0180965	0.00441989	0.00245771	0.00120627	0.000153163	0.000548546	0.00198544	0.000609756	0.00175949	0	0.000722195	0.00318134	0.00385986	0.000491481	0.00238999	0.000731743	0.000638978	0.00428633	0.000810373	0.00871907	0.00712686	0.00252951	0.00340281	0.0105434	0.00615174	0.00620325	0.0218937	0.0016247	0.00167392			0.00229391	0.00716671	0.000731743	0.0061775	0.00404707	0.00593509		k__Bacteria.p__Bacteroidetes.c__Bacteroidia.o__Bacteroidales.f___Paraprevotellaceae_.g___Prevotella_	3.85532	C2	3.40286
k__Bacteria	p__Bacteroidetes	c__Bacteroidia	o__Bacteroidales	f__[Paraprevotellaceae]	g__CF231	0.00324675	0.000664011	0.00938338	0.00441989	0.00925257	0.00542823	0.00107214	0.00383982	0.000661813	0.00579268	0.00378967	0	0.00288878	0.00212089	0.00593824	0	0.00970055	0.00102444	0.00149095	0.0120017	0.00526742	0.0188486	0.0240277	0.00252951	0.00467886	0.026764	0.020164	0.0166028	0.0485288	0.00243704	0.0020087			0.00372183	0.0179413	0.00324675	0.0177257	0.00316386	0.0136111		k__Bacteria.p__Bacteroidetes.c__Bacteroidia.o__Bacteroidales.f___Paraprevotellaceae_.g__CF231	4.25385	C2	3.87151
k__Bacteria	p__Bacteroidetes	c__Bacteroidia	o__Bacteroidales	f__[Paraprevotellaceae]	g__Paraprevotella	0	0	0	0	0	0	0	0	0	0	0	0	0	0	0	0	0	0	0	0	0	0.000256443	0	0	0	0	0	0	0	0	0			0	2.56443e-05	0	0	0	8.10944e-05		k__Bacteria.p__Bacteroidetes.c__Bacteroidia.o__Bacteroidales.f___Paraprevotellaceae_.g__Paraprevotella	1.40899	-
k__Bacteria	p__Bacteroidetes	c__Bacteroidia	o__Bacteroidales	f__[Paraprevotellaceae]	g__YRC22	0.00487013	0	0.00134048	0.00220994	0.00144571	0.00120627	0.000153163	0.00109709	0	0.000304878	0.00101509	0.000762002	0	0.00106045	0.00326603	0	0.000984114	0.000292697	0.00149095	0.00385769	0.00324149	0.0047442	0.00264712	0	0.00425351	0.00364964	0.00512645	0.000729794	0.00543857	0	0.00133914			0.00113153	0.00336885	0.00101509	0.00375366	0.00123866	0.00180172		k__Bacteria.p__Bacteroidetes.c__Bacteroidia.o__Bacteroidales.f___Paraprevotellaceae_.g__YRC22	3.52748	C2	3.10937
k__Bacteria	p__Bacteroidetes	c__Bacteroidia	o__Bacteroidales	f__[Paraprevotellaceae]	Other	0	0	0	0	0	0	0	0	0	0	0	0	0	0.00106045	0	0	0	0	0	0.000428633	0	0	0	0	0	0.000405515	0	0	0.00195231	0	0			5.58129e-05	0.000278646	0	0	0.000243283	0.00061312		k__Bacteria.p__Bacteroidetes.c__Bacteroidia.o__Bacteroidales.f___Paraprevotellaceae_.Other	2.44505	-
k__Bacteria	p__Bacteroidetes	c__Bacteroidia	o__Bacteroidales	f__Bacteroidaceae	g__	0	0	0	0	0	0	0	0	0	0.000914634	0	0	0	0	0	0	0	0	0	0	0	0	0	0	0	0	0	0	0	0	0			4.81386e-05	0	0	0	0.000209831	0		k__Bacteria.p__Bacteroidetes.c__Bacteroidia.o__Bacteroidales.f__Bacteroidaceae.g__	1.68249	-
k__Bacteria	p__Bacteroidetes	c__Bacteroidia	o__Bacteroidales	f__Bacteroidaceae	g__5-7N15	0.012987	0.00232404	0.0435657	0.0220994	0.0218303	0.0120627	0.00321642	0.0115195	0.00132363	0.0128049	0.0159708	0.00736601	0.00505537	0.00636267	0.0344418	0.00212975	0.0170111	0.00497585	0.0140575	0.0351479	0.0311994	0.0583408	0.0586439	0.0151771	0.0297746	0.0632603	0.0598086	0.0457946	0.0486682	0.0154346	0.0237697			0.013216	0.0445815	0.0120627	0.0472314	0.0111817	0.0161174		k__Bacteria.p__Bacteroidetes.c__Bacteroidia.o__Bacteroidales.f__Bacteroidaceae.g__5_7N15	4.64915	C2	4.19744
k__Bacteria	p__Bacteroidetes	c__Bacteroidia	o__Bacteroidales	f__Bacteroidaceae	g__Bacteroides	0.00162338	0.000332005	0.00938338	0.00441989	0.00274686	0.00241255	0.000612651	0.00109709	0.000661813	0.00121951	0.00331596	0.000762002	0	0.00530223	0.00207838	0.000655308	0.00463939	0.000439046	0.000425985	0.00471496	0.00567261	0.0146173	0.0116066	0.00168634	0.00723097	0.0109489	0.00820232	0.00893997	0.018268	0.0203087	0.00435219			0.00221723	0.0091888	0.00121951	0.00857115	0.00235855	0.00488055		k__Bacteria.p__Bacteroidetes.c__Bacteroidia.o__Bacteroidales.f__Bacteroidaceae.g__Bacteroides	3.96326	C2	3.56563
k__Bacteria	p__Bacteroidetes	c__Bacteroidia	o__Bacteroidales	f__Bacteroidaceae	g__BF311	0	0	0	0	0	0	0	0	0	0	0	0	0	0	0	0	0.000140588	0	0	0.000428633	0	0.000128222	0	0	0.000425351	0	0	0	0	0	0			7.39935e-06	9.82205e-05	0	0	3.2253e-05	0.000177832		k__Bacteria.p__Bacteroidetes.c__Bacteroidia.o__Bacteroidales.f__Bacteroidaceae.g__BF311	1.9922	-
k__Bacteria	p__Bacteroidetes	c__Bacteroidia	o__Bacteroidales	f__Bacteroidaceae	Other	0	0	0.000670241	0	0	0	0	0	0	0	0	0	0.000481464	0	0.000296912	0	0.000140588	0	0	0.00171453	0	0.000641108	0.001629	0	0	0.000405515	0.00136705	0	0.00306791	0	0.000334784			8.36424e-05	0.000882512	0	0.000523311	0.000190908	0.00103609		k__Bacteria.p__Bacteroidetes.c__Bacteroidia.o__Bacteroidales.f__Bacteroidaceae.Other	2.94572	C2	2.80774
k__Bacteria	p__Bacteroidetes	c__Bacteroidia	o__Bacteroidales	f__BS11	g__	0	0	0	0	0.000289143	0	0.000306326	0.000548546	0	0	6.76727e-05	0	0	0	0	0	0.000702938	0.000146349	0	0.000428633	0	0.000897551	0.000203625	0	0	0.000405515	0.00205058	0.000364897	0.000557802	0	0			0.000108472	0.00049086	0	0.000385206	0.000207485	0.000617789		k__Bacteria.p__Bacteroidetes.c__Bacteroidia.o__Bacteroidales.f__BS11.g__	2.69096	C2	2.72704
k__Bacteria	p__Bacteroidetes	c__Bacteroidia	o__Bacteroidales	f__Marinilabiaceae	g__	0	0	0	0	0	0.00180941	0	0	0	0	6.76727e-05	0	0	0	0	0	0	0	0	0	0	0.000128222	0	0	0	0	0	0	0	0	0			9.87938e-05	1.28222e-05	0	0	0.000414534	4.05472e-05		k__Bacteria.p__Bacteroidetes.c__Bacteroidia.o__Bacteroidales.f__Marinilabiaceae.g__	1.99474	-
k__Bacteria	p__Bacteroidetes	c__Bacteroidia	o__Bacteroidales	f__p-2534-18B5	g__	0	0	0	0	0.00115657	0.00120627	0.000153163	0.00438837	0	0	0.000609055	0.000254001	0.000240732	0	0.00415677	0.000163827	0.0011247	0.000731743	0.00106496	0.00300043	0.00162075	0.0047442	0.000203625	0.00084317	0.00595491	0.00283861	0.0037594	0.000547345	0.000139451	0	0.00167392			0.00080264	0.00236519	0.000240732	0.00222968	0.00130314	0.00202536		k__Bacteria.p__Bacteroidetes.c__Bacteroidia.o__Bacteroidales.f__p_2534_18B5.g__	3.37387	C2	2.96697
k__Bacteria	p__Bacteroidetes	c__Bacteroidia	o__Bacteroidales	f__Porphyromonadaceae	g__	0	0.000664011	0	0	0.00173486	0.00603136	0	0	0.00132363	0.000304878	0.00101509	0.000254001	0	0.00106045	0.000296912	0	0.000421763	0.000146349	0.00191693	0	0	0.00141044	0.000203625	0	0.00127605	0.000405515	0.000341763	0.00328407	0.000278901	0	0.00167392			0.000798433	0.000720037	0.000296912	0.000310332	0.00140914	0.0010338		k__Bacteria.p__Bacteroidetes.c__Bacteroidia.o__Bacteroidales.f__Porphyromonadaceae.g__	2.90224	-
k__Bacteria	p__Bacteroidetes	c__Bacteroidia	o__Bacteroidales	f__Porphyromonadaceae	g__Dysgonomonas	0	0	0	0.00110497	0	0	0	0	0	0	0	0	0	0	0	0	0	0	0	0	0	0	0	0	0	0	0	0	0	0	0			5.81564e-05	0	0	0	0.000253498	0		k__Bacteria.p__Bacteroidetes.c__Bacteroidia.o__Bacteroidales.f__Porphyromonadaceae.g__Dysgonomonas	1.7646	-
k__Bacteria	p__Bacteroidetes	c__Bacteroidia	o__Bacteroidales	f__Porphyromonadaceae	g__Paludibacter	0.00487013	0	0.00201072	0.00110497	0.00245771	0.00361882	0.000612651	0.00219419	0.000661813	0.0054878	0.000947418	0	0.000481464	0.00106045	0.00178147	0.000655308	0.00463939	0.000585394	0.00106496	0.00171453	0.00121556	0.0148737	0.00468336	0	0.00297746	0.0081103	0.00854409	0.00766284	0.00753033	0.0016247	0.00167392			0.00180182	0.00573122	0.00106496	0.00610685	0.00168383	0.00449911		k__Bacteria.p__Bacteroidetes.c__Bacteroidia.o__Bacteroidales.f__Porphyromonadaceae.g__Paludibacter	3.75825	C2	3.35361
k__Bacteria	p__Bacteroidetes	c__Bacteroidia	o__Bacteroidales	f__Porphyromonadaceae	g__Parabacteroides	0	0	0	0	0.000578285	0	0	0	0	0.00152439	0.000203018	0	0	0	0	0	0.000281175	0	0.000638978	0	0.000405186	0.00243621	0.00101812	0.00168634	0.000850702	0.00081103	0	0.000729794	0.000976154	0	0.000669568			0.000169781	0.000891354	0	0.000830866	0.000382903	0.000737973		k__Bacteria.p__Bacteroidetes.c__Bacteroidia.o__Bacteroidales.f__Porphyromonadaceae.g__Parabacteroides	2.95005	C2	2.85782
k__Bacteria	p__Bacteroidetes	c__Bacteroidia	o__Bacteroidales	f__Porphyromonadaceae	g__Porphyromonas	0.012987	0.00265604	0.00201072	0	0.00346971	0.00120627	0	0.0126166	0	0	0.00859444	0	0	0.00212089	0.000296912	0	0	0	0	0	0	0.000897551	0.000203625	0	0	0	0.000341763	0.000364897	0	0.138099	0.00535655			0.00241887	0.000180784	0	0	0.00421449	0.000292534		k__Bacteria.p__Bacteroidetes.c__Bacteroidia.o__Bacteroidales.f__Porphyromonadaceae.g__Porphyromonas	3.38361	-
k__Bacteria	p__Bacteroidetes	c__Bacteroidia	o__Bacteroidales	f__Porphyromonadaceae	Other	0.00487013	0	0	0	0	0	0	0.00109709	0	0	0.0014888	0	0	0	0	0	0	0	0	0	0	0.000128222	0	0	0	0	0	0.000364897	0.000278901	0.00812348	0.00100435			0.000392422	7.7202e-05	0	0	0.0011598	0.000136534		k__Bacteria.p__Bacteroidetes.c__Bacteroidia.o__Bacteroidales.f__Porphyromonadaceae.Other	2.59375	-
k__Bacteria	p__Bacteroidetes	c__Bacteroidia	o__Bacteroidales	f__Prevotellaceae	g__Prevotella	0.00162338	0.000664011	0.00603217	0.00220994	0.00159028	0.00120627	0.00137847	0.00603401	0	0.00152439	0.00358665	0.000254001	0.00192585	0.00318134	0.0139549	0	0.00210881	0.00102444	0.00106496	0.00900129	0.00688817	0.0123093	0.00875585	0.00674536	0.00680561	0.0154096	0.0105947	0.00748039	0.0157579	0.0138099	0.00502176			0.0025981	0.00997481	0.00159028	0.00887857	0.003239	0.00345561		k__Bacteria.p__Bacteroidetes.c__Bacteroidia.o__Bacteroidales.f__Prevotellaceae.g__Prevotella	3.9989	C2	3.57252
k__Bacteria	p__Bacteroidetes	c__Bacteroidia	o__Bacteroidales	f__Prevotellaceae	Other	0	0	0	0.00110497	0	0	0	0	0	0	0	0	0	0	0	0	0	0	0	0	0	0	0.000203625	0	0.000425351	0	0	0	0.000139451	0	0			5.81564e-05	7.68426e-05	0	0	0.000253498	0.000142511		k__Bacteria.p__Bacteroidetes.c__Bacteroidia.o__Bacteroidales.f__Prevotellaceae.Other	1.8856	-
k__Bacteria	p__Bacteroidetes	c__Bacteroidia	o__Bacteroidales	f__Rikenellaceae	g__	0.00649351	0.000332005	0.0147453	0.00662983	0.00896342	0.0066345	0.00214428	0.00493692	0.00132363	0.00640244	0.0029776	0.00127	0.00168512	0.00636267	0.00475059	0.000655308	0.00787291	0.00190253	0.00362087	0.0124303	0.0060778	0.0269265	0.0205661	0.00252951	0.00552956	0.0162206	0.0205058	0.0118591	0.0467159	0.00731113	0.00468698			0.00472123	0.0169361	0.00475059	0.0143255	0.00358802	0.0129731		k__Bacteria.p__Bacteroidetes.c__Bacteroidia.o__Bacteroidales.f__Rikenellaceae.g__	4.22881	C2	3.81032
k__Bacteria	p__Bacteroidetes	c__Bacteroidia	o__Bacteroidales	f__Rikenellaceae	Other	0	0	0	0	0	0.00180941	0	0	0	0	0.000270691	0	0	0	0	0	0.000140588	0	0	0	0	0.000384665	0	0	0	0	0	0	0.000557802	0.000812348	0			0.000116878	9.42467e-05	0	0	0.000415495	0.000202837		k__Bacteria.p__Bacteroidetes.c__Bacteroidia.o__Bacteroidales.f__Rikenellaceae.Other	2.06773	-
k__Bacteria	p__Bacteroidetes	c__Bacteroidia	o__Bacteroidales	f__S24-7	g__	0	0.000664011	0.00938338	0.00773481	0.00506	0.00542823	0.000306326	0.00329128	0.000661813	0.0027439	0.00392502	0.000254001	0.00216659	0.00106045	0.00831354	0.000491481	0.00393645	0.00146349	0.00149095	0.00642949	0.00810373	0.00897551	0.00977398	0.00168634	0.00850702	0.0186537	0.0037594	0.00656814	0.0231488	0.0016247	0.00334784			0.00307241	0.00956061	0.00216659	0.00830537	0.00291957	0.00654353		k__Bacteria.p__Bacteroidetes.c__Bacteroidia.o__Bacteroidales.f__S24_7.g__	3.98049	C2	3.53919
k__Bacteria	p__Bacteroidetes	c__Bacteroidia	o__Bacteroidales	Other	Other	0.00487013	0.000332005	0.00737265	0.00220994	0.00260228	0.00241255	0	0.00274273	0	0.00152439	0.0029776	0.001016	0.000481464	0.00212089	0.00148456	0	0.00379587	0.000292697	0.00106496	0.00385769	0.000810373	0.0103859	0.00590511	0.00168634	0.00297746	0.0052717	0.0109364	0.00875753	0.0259378	0.00812348	0.00133914			0.0019632	0.00765264	0.00152439	0.0055884	0.00189647	0.00731222		k__Bacteria.p__Bacteroidetes.c__Bacteroidia.o__Bacteroidales.Other.Other	3.88381	C2	3.49333
k__Bacteria	p__Bacteroidetes	c__Flavobacteriia	o__	f__	g__	0	0	0	0	0	0	0	0	0	0	0	0	0	0.00106045	0	0.000163827	0	0	0	0	0	0.000256443	0	0	0	0	0	0	0	0	0			6.44354e-05	2.56443e-05	0	0	0.000244097	8.10944e-05		k__Bacteria.p__Bacteroidetes.c__Flavobacteriia.o__.f__.g__	1.80912	-
k__Bacteria	p__Bacteroidetes	c__Flavobacteriia	o__Flavobacteriales	f__Cryomorphaceae	g__	0	0	0	0	0.000144571	0.000603136	0	0	0	0	6.76727e-05	0.000254001	0	0	0.000296912	0	0	0	0	0	0	0	0	0	0	0.00162206	0.000341763	0	0.000139451	0	0.0020087			7.19102e-05	0.000210327	0	0	0.000156999	0.00050826		k__Bacteria.p__Bacteroidetes.c__Flavobacteriia.o__Flavobacteriales.f__Cryomorphaceae.g__	2.3229	-
k__Bacteria	p__Bacteroidetes	c__Flavobacteriia	o__Flavobacteriales	f__Cryomorphaceae	g__Fluviicola	0	0	0	0	0	0	0	0	0	0	6.76727e-05	0.000254001	0	0	0	0	0	0	0	0	0	0	0	0	0	0	0	0	0	0	0.00133914			1.69302e-05	0	0	0	5.94652e-05	0		k__Bacteria.p__Bacteroidetes.c__Flavobacteriia.o__Flavobacteriales.f__Cryomorphaceae.g__Fluviicola	1.2287	-
k__Bacteria	p__Bacteroidetes	c__Flavobacteriia	o__Flavobacteriales	f__Cryomorphaceae	Other	0	0	0	0	0	0	0	0	0.000661813	0	0	0	0	0	0	0	0	0	0	0	0	0	0	0	0.000425351	0.000405515	0	0	0	0	0			3.48323e-05	8.30866e-05	0	0	0.00015183	0.000175224		k__Bacteria.p__Bacteroidetes.c__Flavobacteriia.o__Flavobacteriales.f__Cryomorphaceae.Other	1.91953	-
k__Bacteria	p__Bacteroidetes	c__Flavobacteriia	o__Flavobacteriales	f__Flavobacteriaceae	g__Capnocytophaga	0	0	0	0	0	0	0	0	0	0.000304878	0	0	0	0	0	0	0	0	0	0	0	0	0	0	0	0	0	0	0	0	0			1.60462e-05	0	0	0	6.99438e-05	0		k__Bacteria.p__Bacteroidetes.c__Flavobacteriia.o__Flavobacteriales.f__Flavobacteriaceae.g__Capnocytophaga	1.20537	-
k__Bacteria	p__Bacteroidetes	c__Flavobacteriia	o__Flavobacteriales	f__Flavobacteriaceae	g__Chryseobacterium	0	0.000332005	0.000670241	0.00220994	0.00115657	0.00120627	0	0	0.000661813	0.000304878	0.00216553	0.001016	0.000481464	0	0.00385986	0.00294889	0	0	0	0	0.000405186	0.000641108	0	0.00084317	0.00127605	0.00567721	0.000683527	0.00182448	0.000139451	0	0.00100435			0.000895445	0.00114902	0.000481464	0.000662317	0.00113236	0.00169175		k__Bacteria.p__Bacteroidetes.c__Flavobacteriia.o__Flavobacteriales.f__Flavobacteriaceae.g__Chryseobacterium	3.06033	-
k__Bacteria	p__Bacteroidetes	c__Flavobacteriia	o__Flavobacteriales	f__Flavobacteriaceae	g__Elizabethkingia	0	0	0	0	0.000578285	0	0	0	0.00132363	0	0.000609055	0.000508001	0.000240732	0	0.000593824	0.000491481	0	0	0.000212993	0	0	0.000128222	0	0.00168634	0	0	0	0.000912242	0	0.000812348	0.00133914			0.000239895	0.00027268	0	0	0.00035897	0.000572405		k__Bacteria.p__Bacteroidetes.c__Flavobacteriia.o__Flavobacteriales.f__Flavobacteriaceae.g__Elizabethkingia	2.43565	-
k__Bacteria	p__Bacteroidetes	c__Flavobacteriia	o__Flavobacteriales	f__Flavobacteriaceae	g__Flavobacterium	0.00324675	0.000996016	0.000670241	0.00331492	0.00144571	0.00180941	0	0	0.00397088	0.00670732	0.00263924	0.00609601	0.00144439	0.00424178	0.00623515	0.00344037	0.000281175	0.000146349	0.000638978	0	0.000405186	0.000769329	0.000407249	0.00252951	0.00127605	0.0081103	0.000341763	0.0063857	0	0.0016247	0.0321393			0.00249077	0.00202251	0.00180941	0.000588289	0.00219399	0.00288124		k__Bacteria.p__Bacteroidetes.c__Flavobacteriia.o__Flavobacteriales.f__Flavobacteriaceae.g__Flavobacterium	3.39633	-
k__Bacteria	p__Bacteroidetes	c__Flavobacteriia	o__Flavobacteriales	f__Flavobacteriaceae	g__Gelidibacter	0	0	0	0	0	0	0	0	0	0	0	0	0	0	0	0	0	0	0	0	0	0	0	0	0	0	0	0.000364897	0	0	0.000669568			0	3.64897e-05	0	0	0	0.000115391		k__Bacteria.p__Bacteroidetes.c__Flavobacteriia.o__Flavobacteriales.f__Flavobacteriaceae.g__Gelidibacter	1.56217	-
k__Bacteria	p__Bacteroidetes	c__Flavobacteriia	o__Flavobacteriales	f__Flavobacteriaceae	g__Myroides	0	0.000664011	0	0	0	0	0	0	0	0	0	0	0	0	0.000593824	0	0	0	0.00127796	0	0	0.000512886	0	0	0	0	0	0	0.000139451	0	0			0.000133463	6.52337e-05	0	0	0.00034061	0.00016328		k__Bacteria.p__Bacteroidetes.c__Flavobacteriia.o__Flavobacteriales.f__Flavobacteriaceae.g__Myroides	2.12536	-
k__Bacteria	p__Bacteroidetes	c__Flavobacteriia	o__Flavobacteriales	f__Flavobacteriaceae	g__Sejongia	0.00162338	0.000664011	0	0	0.000289143	0	0	0.000548546	0	0	0.00175949	0.000508001	0	0.00106045	0.00207838	0.00147444	0	0.000292697	0	0	0	0.000256443	0	0	0.000850702	0.0182482	0.000341763	0.00310162	0	0	0.000669568			0.000542028	0.00227987	0.000289143	0.000128222	0.000704605	0.00569155		k__Bacteria.p__Bacteroidetes.c__Flavobacteriia.o__Flavobacteriales.f__Flavobacteriaceae.g__Sejongia	3.35791	-
k__Bacteria	p__Bacteroidetes	c__Flavobacteriia	o__Flavobacteriales	f__Flavobacteriaceae	g__Wautersiella	0	0	0	0	0	0	0	0	0	0	0	0	0	0	0	0	0.000562351	0	0	0	0	0	0	0	0	0.000405515	0	0	0	0	0			2.95974e-05	4.05515e-05	0	0	0.000129012	0.000128235		k__Bacteria.p__Bacteroidetes.c__Flavobacteriia.o__Flavobacteriales.f__Flavobacteriaceae.g__Wautersiella	1.60801	-
k__Bacteria	p__Bacteroidetes	c__Flavobacteriia	o__Flavobacteriales	f__Flavobacteriaceae	Other	0	0.000332005	0	0.00110497	0.000144571	0	0	0.00109709	0	0.00182927	0.000135345	0	0	0.00106045	0.00207838	0.000327654	0.000140588	0	0.00191693	0.000428633	0.00121556	0.000641108	0	0.00084317	0.000425351	0.00405515	0.000341763	0.00145959	0	0	0.00167392			0.000535119	0.000941032	0.000140588	0.00053487	0.000735056	0.00119258		k__Bacteria.p__Bacteroidetes.c__Flavobacteriia.o__Flavobacteriales.f__Flavobacteriaceae.Other	2.9736	-
k__Bacteria	p__Bacteroidetes	c__Sphingobacteriia	o__Sphingobacteriales	f__	g__	0.00162338	0.000332005	0.00201072	0.00220994	0.000289143	0.000603136	0	0	0	0.00182927	0.00101509	0.000254001	0	0	0.00118765	0.000819135	0	0	0	0	0	0.000384665	0	0	0.000850702	0.00162206	0.000341763	0.00127714	0	0	0.00301306			0.000640709	0.000447633	0.000289143	0.000170882	0.00077613	0.000600636		k__Bacteria.p__Bacteroidetes.c__Sphingobacteriia.o__Sphingobacteriales.f__.g__	2.80666	-
k__Bacteria	p__Bacteroidetes	c__Sphingobacteriia	o__Sphingobacteriales	f__Chitinophagaceae	g__	0	0	0	0.00110497	0	0.00120627	0	0	0	0.00213415	0.000609055	0	0.000481464	0	0	0.00163827	0	0	0	0	0	0.000384665	0.000203625	0.00084317	0.000850702	0.000405515	0	0.000547345	0	0	0.0103783			0.000377588	0.000323502	0	0.000294145	0.000658636	0.000340188		k__Bacteria.p__Bacteroidetes.c__Sphingobacteriia.o__Sphingobacteriales.f__Chitinophagaceae.g__	2.57702	-
k__Bacteria	p__Bacteroidetes	c__Sphingobacteriia	o__Sphingobacteriales	f__Chitinophagaceae	g__Chitinophaga	0	0	0	0	0	0	0.000153163	0	0	0	0	0	0	0	0	0	0.000140588	0	0	0	0	0	0	0	0	0	0	0	0	0	0			1.54606e-05	0	0	0	4.63574e-05	0		k__Bacteria.p__Bacteroidetes.c__Sphingobacteriia.o__Sphingobacteriales.f__Chitinophagaceae.g__Chitinophaga	1.18923	-
k__Bacteria	p__Bacteroidetes	c__Sphingobacteriia	o__Sphingobacteriales	f__Chitinophagaceae	g__Sediminibacterium	0	0	0	0	0	0	0	0	0	0	0	0	0.000240732	0	0	0	0	0	0	0	0	0	0	0	0	0	0	0	0	0	0.000334784			1.26701e-05	0	0	0	5.52277e-05	0		k__Bacteria.p__Bacteroidetes.c__Sphingobacteriia.o__Sphingobacteriales.f__Chitinophagaceae.g__Sediminibacterium	1.10278	-
k__Bacteria	p__Bacteroidetes	c__Sphingobacteriia	o__Sphingobacteriales	f__Cyclobacteriaceae	g__	0	0	0	0	0	0	0	0	0	0	0	0.000254001	0	0	0	0	0	0	0	0	0	0	0.000203625	0	0	0	0	0	0	0	0			1.33684e-05	2.03625e-05	0	0	5.82717e-05	6.43917e-05		k__Bacteria.p__Bacteroidetes.c__Sphingobacteriia.o__Sphingobacteriales.f__Cyclobacteriaceae.g__	1.30883	-
k__Bacteria	p__Bacteroidetes	c__Sphingobacteriia	o__Sphingobacteriales	f__Ekhidnaceae	g__	0	0	0	0	0	0	0	0	0	0	0	0	0	0	0	0	0	0	0	0	0	0	0	0	0	0	0	0	0	0	0.000334784			0	0	0	0	0	0		k__Bacteria.p__Bacteroidetes.c__Sphingobacteriia.o__Sphingobacteriales.f__Ekhidnaceae.g__	0	-
k__Bacteria	p__Bacteroidetes	c__Sphingobacteriia	o__Sphingobacteriales	f__Flammeovirgaceae	g__A4	0	0	0.000670241	0.00110497	0	0	0	0	0	0	0	0	0	0	0	0	0	0	0	0	0	0	0	0	0	0	0	0	0	0	0.00301306			9.34323e-05	0	0	0	0.000289091	0		k__Bacteria.p__Bacteroidetes.c__Sphingobacteriia.o__Sphingobacteriales.f__Flammeovirgaceae.g__A4	1.9705	-
k__Bacteria	p__Bacteroidetes	c__Sphingobacteriia	o__Sphingobacteriales	f__Flexibacteraceae	g__	0	0.000332005	0.000670241	0.00110497	0.000144571	0	0	0	0.000661813	0	0.000338364	0.00127	0.000240732	0	0.00148456	0.000982962	0	0	0	0	0.00121556	0.000897551	0	0	0.000425351	0.000405515	0	0.000547345	0	0	0.000669568			0.000380538	0.000349132	0.000144571	0.000202758	0.000496847	0.000435788		k__Bacteria.p__Bacteroidetes.c__Sphingobacteriia.o__Sphingobacteriales.f__Flexibacteraceae.g__	2.5804	-
k__Bacteria	p__Bacteroidetes	c__Sphingobacteriia	o__Sphingobacteriales	f__Flexibacteraceae	g__Arcicella	0	0.000332005	0	0.00220994	0.000144571	0.000603136	0	0	0	0	0.000473709	0.000762002	0	0	0.000296912	0.000163827	0	0	0	0	0	0.000128222	0	0.00252951	0	0	0	0	0	0	0.00267827			0.000262427	0.000265773	0	0	0.000526535	0.000796416		k__Bacteria.p__Bacteroidetes.c__Sphingobacteriia.o__Sphingobacteriales.f__Flexibacteraceae.g__Arcicella	2.42451	-
k__Bacteria	p__Bacteroidetes	c__Sphingobacteriia	o__Sphingobacteriales	f__Flexibacteraceae	g__Dyadobacter	0	0	0	0	0	0	0	0	0	0	0	0	0	0	0	0	0	0	0	0	0	0	0	0	0	0.00364964	0	0	0	0	0			0	0.000364964	0	0	0	0.00115412		k__Bacteria.p__Bacteroidetes.c__Sphingobacteriia.o__Sphingobacteriales.f__Flexibacteraceae.g__Dyadobacter	2.56225	-
k__Bacteria	p__Bacteroidetes	c__Sphingobacteriia	o__Sphingobacteriales	f__Flexibacteraceae	g__Emticicia	0	0	0	0	0	0.000603136	0	0	0	0	0	0	0	0	0	0	0	0	0	0	0	0	0	0	0	0	0	0	0	0	0.000334784			3.1744e-05	0	0	0	0.000138369	0		k__Bacteria.p__Bacteroidetes.c__Sphingobacteriia.o__Sphingobacteriales.f__Flexibacteraceae.g__Emticicia	1.50166	-
k__Bacteria	p__Bacteroidetes	c__Sphingobacteriia	o__Sphingobacteriales	f__Flexibacteraceae	g__Flectobacillus	0	0	0	0	0	0.000603136	0	0	0	0	0	0	0	0	0.000296912	0	0.000140588	0	0	0	0	0	0	0	0	0	0	0	0	0	0.00133914			5.47703e-05	0	0	0	0.000151786	0		k__Bacteria.p__Bacteroidetes.c__Sphingobacteriia.o__Sphingobacteriales.f__Flexibacteraceae.g__Flectobacillus	1.73855	-
k__Bacteria	p__Bacteroidetes	c__Sphingobacteriia	o__Sphingobacteriales	f__Flexibacteraceae	g__Hymenobacter	0	0	0	0	0	0	0	0	0	0	0	0	0	0	0	0	0	0	0	0	0	0	0	0	0	0.000405515	0	0.000182448	0	0	0.000334784			0	5.87963e-05	0	0	0	0.000134643		k__Bacteria.p__Bacteroidetes.c__Sphingobacteriia.o__Sphingobacteriales.f__Flexibacteraceae.g__Hymenobacter	1.76935	C2	2.77872
k__Bacteria	p__Bacteroidetes	c__Sphingobacteriia	o__Sphingobacteriales	f__Flexibacteraceae	g__Spirosoma	0	0	0	0	0	0	0	0	0	0	0	0	0	0	0.000296912	0	0	0	0	0	0	0	0	0	0	0	0	0.000547345	0	0	0			1.5627e-05	5.47345e-05	0	0	6.81163e-05	0.000173086		k__Bacteria.p__Bacteroidetes.c__Sphingobacteriia.o__Sphingobacteriales.f__Flexibacteraceae.g__Spirosoma	1.73826	-
k__Bacteria	p__Bacteroidetes	c__Sphingobacteriia	o__Sphingobacteriales	f__Flexibacteraceae	Other	0	0	0	0	0	0	0	0	0	0.00121951	0.000270691	0.000254001	0	0	0.000296912	0.000163827	0	0	0.000212993	0.00171453	0	0	0	0	0	0	0	0.000364897	0	0	0.00133914			0.00012726	0.000207943	0	0	0.000286517	0.00054164		k__Bacteria.p__Bacteroidetes.c__Sphingobacteriia.o__Sphingobacteriales.f__Flexibacteraceae.Other	2.31794	-
k__Bacteria	p__Bacteroidetes	c__Sphingobacteriia	o__Sphingobacteriales	f__Saprospiraceae	g__	0	0	0	0	0.000144571	0	0	0	0	0	0.000473709	0.000254001	0	0	0.000593824	0	0	0	0	0	0	0	0	0	0	0	0	0.000182448	0	0.000812348	0.00100435			7.71634e-05	1.82448e-05	0	0	0.000174693	5.76953e-05		k__Bacteria.p__Bacteroidetes.c__Sphingobacteriia.o__Sphingobacteriales.f__Saprospiraceae.g__	1.88741	-
k__Bacteria	p__Bacteroidetes	c__Sphingobacteriia	o__Sphingobacteriales	f__Saprospiraceae	g__Haliscomenobacter	0	0	0	0	0	0	0	0	0	0	0	0	0	0	0	0	0	0	0	0	0	0	0	0	0	0	0	0	0	0	0.000334784			0	0	0	0	0	0		k__Bacteria.p__Bacteroidetes.c__Sphingobacteriia.o__Sphingobacteriales.f__Saprospiraceae.g__Haliscomenobacter	0	-
k__Bacteria	p__Bacteroidetes	c__Sphingobacteriia	o__Sphingobacteriales	f__Saprospiraceae	Other	0	0	0	0	0.000144571	0	0	0	0	0	0	0	0	0	0	0	0	0	0	0	0	0.000256443	0	0	0	0	0	0	0	0	0			7.60902e-06	2.56443e-05	0	0	3.31669e-05	8.10944e-05		k__Bacteria.p__Bacteroidetes.c__Sphingobacteriia.o__Sphingobacteriales.f__Saprospiraceae.Other	1.40899	-
k__Bacteria	p__Bacteroidetes	c__Sphingobacteriia	o__Sphingobacteriales	f__Sphingobacteriaceae	g__	0	0	0	0	0.000144571	0	0	0.00164564	0	0	6.76727e-05	0	0	0	0	0	0	0	0.000212993	0	0	0	0	0	0	0	0.000341763	0.000729794	0	0.000812348	0			0.000108993	0.000107156	0	0	0.000376627	0.000243716		k__Bacteria.p__Bacteroidetes.c__Sphingobacteriia.o__Sphingobacteriales.f__Sphingobacteriaceae.g__	2.03741	-
k__Bacteria	p__Bacteroidetes	c__Sphingobacteriia	o__Sphingobacteriales	f__Sphingobacteriaceae	g__Pedobacter	0	0.000332005	0	0	0	0	0	0	0	0.00243902	0.000270691	0	0.000240732	0	0.000890736	0.000982962	0	0	0.000212993	0	0.000810373	0	0	0	0	0.000405515	0	0.00255428	0	0	0.000334784			0.000282586	0.000377017	0	0	0.000599909	0.000811314		k__Bacteria.p__Bacteroidetes.c__Sphingobacteriia.o__Sphingobacteriales.f__Sphingobacteriaceae.g__Pedobacter	2.57636	-
k__Bacteria	p__Bacteroidetes	c__Sphingobacteriia	o__Sphingobacteriales	f__Sphingobacteriaceae	g__Sphingobacterium	0	0	0	0	0	0	0	0.000548546	0	0	0	0	0	0	0	0.000163827	0	0	0	0	0	0	0	0.00084317	0	0	0	0	0	0	0			3.74933e-05	8.4317e-05	0	0	0.000129322	0.000266634		k__Bacteria.p__Bacteroidetes.c__Sphingobacteriia.o__Sphingobacteriales.f__Sphingobacteriaceae.g__Sphingobacterium	1.92592	-
k__Bacteria	p__Bacteroidetes	c__Sphingobacteriia	o__Sphingobacteriales	f__Sphingobacteriaceae	Other	0	0	0	0.00220994	0.000144571	0	0	0	0	0	0.000338364	0.000762002	0	0	0.000593824	0.000982962	0	0	0	0	0	0	0	0	0.000425351	0	0	0	0	0	0.00100435			0.000264825	4.25351e-05	0	0	0.000557087	0.000134508		k__Bacteria.p__Bacteroidetes.c__Sphingobacteriia.o__Sphingobacteriales.f__Sphingobacteriaceae.Other	2.42296	-
k__Bacteria	p__Bacteroidetes	c__Sphingobacteriia	o__Sphingobacteriales	Other	Other	0	0	0	0	0	0	0	0	0	0	0.000541382	0	0	0	0	0	0	0	0	0	0	0	0	0	0.000425351	0	0.000341763	0	0	0	0.000669568			2.84938e-05	7.67114e-05	0	0	0.000124202	0.000162918		k__Bacteria.p__Bacteroidetes.c__Sphingobacteriia.o__Sphingobacteriales.Other.Other	1.88486	-
k__Bacteria	p__Bacteroidetes	Other	Other	Other	Other	0	0	0.00268097	0.00110497	0.000144571	0	0	0.00109709	0.000661813	0.00152439	0.000270691	0.002286	0	0	0	0.000163827	0.000140588	0	0.000212993	0	0	0.00166688	0.000203625	0	0.00127605	0	0.000683527	0.000912242	0.00153396	0	0.00334784			0.000541469	0.000627628	0.000144571	0.000443576	0.000823788	0.000679992		k__Bacteria.p__Bacteroidetes.Other.Other.Other.Other	2.7977	-
k__Bacteria	p__Chlamydiae	c__Chlamydiia	o__Chlamydiales	f__	g__	0.00649351	0	0	0	0	0	0	0	0	0	0.000676727	0.001016	0	0	0	0.000163827	0	0	0	0	0	0	0	0	0	0.00081103	0	0	0	0	0.000334784			0.000439477	8.1103e-05	0	0	0.00149095	0.00025647		k__Bacteria.p__Chlamydiae.c__Chlamydiia.o__Chlamydiales.f__.g__	2.64294	-
k__Bacteria	p__Chlamydiae	c__Chlamydiia	o__Chlamydiales	f__Parachlamydiaceae	g__	0	0	0	0	0	0	0	0	0	0	0	0	0	0	0	0	0	0	0	0	0	0	0	0	0	0	0	0	0	0	0.000334784			0	0	0	0	0	0		k__Bacteria.p__Chlamydiae.c__Chlamydiia.o__Chlamydiales.f__Parachlamydiaceae.g__	0	-
k__Bacteria	p__Chlamydiae	c__Chlamydiia	o__Chlamydiales	f__Parachlamydiaceae	g__Candidatus Protochlamydia	0	0	0	0	0	0	0	0	0	0	6.76727e-05	0	0	0	0	0	0	0	0	0	0	0	0	0	0	0	0	0	0	0	0			3.56172e-06	0	0	0	1.55252e-05	0		k__Bacteria.p__Chlamydiae.c__Chlamydiia.o__Chlamydiales.f__Parachlamydiaceae.g__CandidatusProtochlamydia	0.551834	-
k__Bacteria	p__Chlamydiae	c__Chlamydiia	o__Chlamydiales	f__Rhabdochlamydiaceae	g__Candidatus Rhabdochlamydia	0	0	0	0	0	0	0	0	0	0	0.000338364	0	0.000240732	0	0	0.000655308	0	0	0	0	0	0	0	0	0	0	0	0	0	0	0.00167392			6.49686e-05	0	0	0	0.00017024	0		k__Bacteria.p__Chlamydiae.c__Chlamydiia.o__Chlamydiales.f__Rhabdochlamydiaceae.g__CandidatusRhabdochlamydia	1.8127	-
k__Bacteria	p__Chlamydiae	c__Chlamydiia	o__Chlamydiales	f__Simkaniaceae	g__	0	0	0	0	0	0	0	0	0	0	0	0.000254001	0	0	0	0	0	0	0	0	0	0	0	0	0	0	0	0.000364897	0	0	0			1.33684e-05	3.64897e-05	0	0	5.82717e-05	0.000115391		k__Bacteria.p__Chlamydiae.c__Chlamydiia.o__Chlamydiales.f__Simkaniaceae.g__	1.56217	-
k__Bacteria	p__Chlamydiae	c__Chlamydiia	o__Chlamydiales	Other	Other	0	0.000664011	0	0.00110497	0.000433714	0	0	0	0.00132363	0.000609756	0.000879746	0	0.000240732	0	0.000296912	0.000491481	0	0	0.000212993	0	0	0	0	0	0	0	0	0.000547345	0	0	0.00502176			0.000329365	5.47345e-05	0.000212993	0	0.000416307	0.000173086		k__Bacteria.p__Chlamydiae.c__Chlamydiia.o__Chlamydiales.Other.Other	2.51768	C1	2.93159
k__Bacteria	p__Chlorobi	c__OPB56	o__	f__	g__	0	0	0	0	0.000144571	0	0	0	0.000661813	0	0.000338364	0.000508001	0	0	0	0	0	0	0	0	0	0	0	0	0	0	0	0	0	0	0.000669568			8.69868e-05	0	0	0	0.00019546	0		k__Bacteria.p__Chlorobi.c__OPB56.o__.f__.g__	1.93945	-
k__Bacteria	p__Chloroflexi	c__Anaerolineae	o__Anaerolineales	f__Anaerolinaceae	g__SHD-231	0	0	0.000670241	0	0	0	0	0	0	0	0	0	0	0	0	0	0	0	0	0	0	0	0	0	0	0	0	0	0	0	0			3.52759e-05	0	0	0	0.000153764	0		k__Bacteria.p__Chloroflexi.c__Anaerolineae.o__Anaerolineales.f__Anaerolinaceae.g__SHD_231	1.54748	-
k__Bacteria	p__Chloroflexi	c__Anaerolineae	o__Caldilineales	f__Caldilineaceae	g__	0	0	0	0	0	0	0	0	0	0	0	0	0	0	0	0	0	0	0.000212993	0	0	0	0	0	0	0	0	0	0	0	0			1.12101e-05	0	0	0	4.88638e-05	0		k__Bacteria.p__Chloroflexi.c__Anaerolineae.o__Caldilineales.f__Caldilineaceae.g__	1.04961	-
k__Bacteria	p__Chloroflexi	c__Anaerolineae	o__SBR1031	f__A4b	g__	0	0	0	0	0	0	0	0	0	0	0	0	0	0	0	0.000163827	0	0	0	0	0	0	0	0	0	0	0	0	0	0	0			8.62247e-06	0	0	0	3.75845e-05	0		k__Bacteria.p__Chloroflexi.c__Anaerolineae.o__SBR1031.f__A4b.g__	0.935632	-
k__Bacteria	p__Chloroflexi	c__Ellin6529	o__	f__	g__	0	0	0	0	0	0	0	0	0	0.000304878	0	0.000254001	0	0	0	0	0	0	0	0	0	0	0	0	0	0	0	0	0	0	0			2.94147e-05	0	0	0	8.85148e-05	0		k__Bacteria.p__Chloroflexi.c__Ellin6529.o__.f__.g__	1.46856	-
k__Bacteria	p__Chloroflexi	c__Thermomicrobia	o__JG30-KF-CM45	f__	g__	0	0	0	0	0	0	0	0	0	0	0	0	0	0	0.000593824	0	0	0.000146349	0.000212993	0	0	0	0	0	0	0.000405515	0	0	0	0	0			5.01666e-05	4.05515e-05	0	0	0.000143681	0.000128235		k__Bacteria.p__Chloroflexi.c__Thermomicrobia.o__JG30_KF_CM45.f__.g__	1.70041	-
k__Bacteria	p__Cyanobacteria	c__4C0d-2	o__MLE1-12	f__	g__	0	0	0	0	0.000144571	0	0	0	0	0.000609756	6.76727e-05	0.000254001	0	0	0.00207838	0.000655308	0.000140588	0	0.000425985	0	0.000405186	0	0	0	0	0.000405515	0	0.000547345	0	0	0.000334784			0.00023033	0.000135805	0	0	0.000494647	0.000222055		k__Bacteria.p__Cyanobacteria.c__4C0d_2.o__MLE1_12.f__.g__	2.36235	-
k__Bacteria	p__Cyanobacteria	c__4C0d-2	o__SM1D11	f__	g__	0	0	0	0	0	0	0	0	0	0	0	0	0	0	0	0	0	0	0	0	0	0	0	0	0	0.000405515	0	0	0	0	0.000334784			0	4.05515e-05	0	0	0	0.000128235		k__Bacteria.p__Cyanobacteria.c__4C0d_2.o__SM1D11.f__.g__	1.60801	-
k__Bacteria	p__Cyanobacteria	c__4C0d-2	o__YS2	f__	g__	0	0.000664011	0.000670241	0	0.000433714	0	0.000153163	0.00219419	0.000661813	0	0.000270691	0	0.000481464	0.00106045	0.00118765	0.000163827	0.000421763	0	0.000425985	0.0025718	0.000810373	0.00320554	0.001629	0.00337268	0.00340281	0.00121655	0.00170882	0	0.0011156	0	0.00100435			0.000462576	0.00190332	0.000421763	0.00166891	0.000553519	0.00118193		k__Bacteria.p__Cyanobacteria.c__4C0d_2.o__YS2.f__.g__	3.27951	C2	2.86966
k__Bacteria	p__Cyanobacteria	c__Chloroplast	o__Chlorophyta	f__	g__	0	0	0	0	0	0	0	0	0	0	0	0	0	0	0	0	0	0	0.000638978	0	0	0	0	0	0	0	0	0	0	0	0			3.36304e-05	0	0	0	0.000146592	0		k__Bacteria.p__Cyanobacteria.c__Chloroplast.o__Chlorophyta.f__.g__	1.52673	-
k__Bacteria	p__Cyanobacteria	c__Chloroplast	o__Chlorophyta	f__Chlamydomonadaceae	g__	0	0	0	0	0	0	0	0	0	0	6.76727e-05	0	0	0	0	0	0	0	0	0	0	0	0	0	0	0	0	0	0	0	0			3.56172e-06	0	0	0	1.55252e-05	0		k__Bacteria.p__Cyanobacteria.c__Chloroplast.o__Chlorophyta.f__Chlamydomonadaceae.g__	0.551834	-
k__Bacteria	p__Cyanobacteria	c__Chloroplast	o__Cryptophyta	f__	g__	0	0	0	0	0.000144571	0	0	0	0.000661813	0.000304878	0.000135345	0	0	0	0	0.000163827	0	0.000292697	0	0	0	0.000256443	0	0	0	0	0	0	0	0.000812348	0			8.96385e-05	2.56443e-05	0	0	0.000171596	8.10944e-05		k__Bacteria.p__Cyanobacteria.c__Chloroplast.o__Cryptophyta.f__.g__	1.95249	-
k__Bacteria	p__Cyanobacteria	c__Chloroplast	o__Stramenopiles	f__	g__	0	0	0	0	0	0	0	0	0	0	0	0	0	0	0	0	0	0.000146349	0	0	0	0	0	0	0	0	0	0	0	0	0.000334784			7.70256e-06	0	0	0	3.35747e-05	0		k__Bacteria.p__Cyanobacteria.c__Chloroplast.o__Stramenopiles.f__.g__	0.886636	-
k__Bacteria	p__Cyanobacteria	c__Chloroplast	o__Streptophyta	f__	g__	0	0	0	0	0.000144571	0	0	0	0	0	0	0.000254001	0	0	0	0	0.000281175	0	0	0	0	0.000384665	0	0	0	0	0	0	0	0	0.000334784			3.57762e-05	3.84665e-05	0	0	8.82414e-05	0.000121642		k__Bacteria.p__Cyanobacteria.c__Chloroplast.o__Streptophyta.f__.g__	1.58508	-
k__Bacteria	p__Cyanobacteria	c__Chloroplast	Other	Other	Other	0	0	0	0	0.000144571	0	0	0	0	0	0.000135345	0	0	0	0	0.000327654	0	0	0	0	0	0	0	0	0	0	0	0.000182448	0	0	0			3.19774e-05	1.82448e-05	0	0	8.40462e-05	5.76953e-05		k__Bacteria.p__Cyanobacteria.c__Chloroplast.Other.Other.Other	1.50484	-
k__Bacteria	p__Cyanobacteria	c__Nostocophycideae	o__Stigonematales	f__Rivulariaceae	g__Calothrix	0	0	0	0	0	0	0	0	0	0.00396341	0	0	0	0	0	0	0	0	0	0	0	0	0	0	0	0	0	0	0	0	0			0.000208601	0	0	0	0.00090927	0		k__Bacteria.p__Cyanobacteria.c__Nostocophycideae.o__Stigonematales.f__Rivulariaceae.g__Calothrix	2.31932	-
k__Bacteria	p__Cyanobacteria	c__Oscillatoriophycideae	o__Chroococcales	f__Microcystaceae	g__Microcystis	0	0	0	0	0	0	0	0	0	0	0	0	0	0	0	0	0	0	0	0	0	0	0	0	0	0	0	0	0.000278901	0	0			0	2.78901e-05	0	0	0	8.81963e-05		k__Bacteria.p__Cyanobacteria.c__Oscillatoriophycideae.o__Chroococcales.f__Microcystaceae.g__Microcystis	1.44545	-
k__Bacteria	p__Cyanobacteria	c__Oscillatoriophycideae	o__Chroococcales	f__Xenococcaceae	g__	0	0	0	0	0.000578285	0	0	0	0	0	0	0	0	0	0	0	0	0	0	0	0	0	0	0	0	0	0	0	0	0	0			3.04361e-05	0	0	0	0.000132668	0		k__Bacteria.p__Cyanobacteria.c__Oscillatoriophycideae.o__Chroococcales.f__Xenococcaceae.g__	1.48339	-
k__Bacteria	p__Cyanobacteria	c__Synechococcophycideae	o__Synechococcales	f__Chamaesiphonaceae	g__	0	0	0	0	0	0	0	0	0	0	0	0	0	0	0	0	0	0	0	0	0.000405186	0	0	0	0	0	0	0	0	0	0			0	4.05186e-05	0	0	0	0.000128131		k__Bacteria.p__Cyanobacteria.c__Synechococcophycideae.o__Synechococcales.f__Chamaesiphonaceae.g__	1.60765	-
k__Bacteria	p__Cyanobacteria	c__Synechococcophycideae	o__Synechococcales	f__Synechococcaceae	g__Prochlorococcus	0	0	0	0.00220994	0.000144571	0	0	0	0	0	0.000270691	0	0	0	0.000296912	0.000491481	0	0	0	0	0	0.000128222	0.000203625	0	0	0	0	0	0	0	0.00100435			0.000179663	3.31846e-05	0	0	0.000510688	7.21815e-05		k__Bacteria.p__Cyanobacteria.c__Synechococcophycideae.o__Synechococcales.f__Synechococcaceae.g__Prochlorococcus	2.25446	-
k__Bacteria	p__Elusimicrobia	c__Elusimicrobia	o__Elusimicrobiales	f__	g__	0	0	0	0	0.000144571	0	0	0	0	0	0	0	0	0	0	0	0	0	0	0	0	0	0	0	0	0	0	0	0	0	0			7.60902e-06	0	0	0	3.31669e-05	0		k__Bacteria.p__Elusimicrobia.c__Elusimicrobia.o__Elusimicrobiales.f__.g__	0.881328	-
k__Bacteria	p__Elusimicrobia	c__Elusimicrobia	o__Elusimicrobiales	f__Elusimicrobiaceae	g__	0	0	0	0	0	0	0	0	0	0	0	0	0	0	0	0.000163827	0	0	0.000212993	0	0	0.000256443	0	0.00084317	0	0	0	0	0	0	0			1.98326e-05	0.000109961	0	0	5.99684e-05	0.000269935		k__Bacteria.p__Elusimicrobia.c__Elusimicrobia.o__Elusimicrobiales.f__Elusimicrobiaceae.g__	2.04124	-
k__Bacteria	p__Fibrobacteres	c__Fibrobacteria	o__258ds10	f__	g__	0	0	0	0	0	0	0	0	0	0	0	0	0	0	0	0	0	0	0.000212993	0	0	0	0	0	0	0	0	0.000182448	0	0	0			1.12101e-05	1.82448e-05	0	0	4.88638e-05	5.76953e-05		k__Bacteria.p__Fibrobacteres.c__Fibrobacteria.o__258ds10.f__.g__	1.26114	-
k__Bacteria	p__Fibrobacteres	c__Fibrobacteria	o__Fibrobacterales	f__Fibrobacteraceae	g__Fibrobacter	0	0	0	0	0	0	0	0	0	0	0	0	0	0	0	0	0	0	0.000212993	0	0	0	0	0.00084317	0	0	0	0	0	0	0			1.12101e-05	8.4317e-05	0	0	4.88638e-05	0.000266634		k__Bacteria.p__Fibrobacteres.c__Fibrobacteria.o__Fibrobacterales.f__Fibrobacteraceae.g__Fibrobacter	1.92592	-
k__Bacteria	p__Firmicutes	c__Bacilli	o__	f__	g__	0	0	0	0	0	0	0.000153163	0	0	0	0	0	0	0	0	0	0	0	0	0	0	0	0	0	0	0	0	0	0	0	0			8.0612e-06	0	0	0	3.5138e-05	0		k__Bacteria.p__Firmicutes.c__Bacilli.o__.f__.g__	0.9064	-
k__Bacteria	p__Firmicutes	c__Bacilli	o__Bacillales	f__Bacillaceae	g__	0	0	0	0	0	0	0	0	0	0	0	0	0	0	0	0	0	0	0.000212993	0	0	0	0	0	0.000425351	0	0	0	0	0	0			1.12101e-05	4.25351e-05	0	0	4.88638e-05	0.000134508		k__Bacteria.p__Firmicutes.c__Bacilli.o__Bacillales.f__Bacillaceae.g__	1.62875	-
k__Bacteria	p__Firmicutes	c__Bacilli	o__Bacillales	f__Bacillaceae	g__Bacillus	0	0	0	0	0	0	0	0	0	0	0	0	0	0.00106045	0	0	0.000140588	0	0.000425985	0	0	0	0	0	0	0	0	0	0	0	0			8.56325e-05	0	0	0	0.000256737	0		k__Bacteria.p__Firmicutes.c__Bacilli.o__Bacillales.f__Bacillaceae.g__Bacillus	1.93264	-
k__Bacteria	p__Firmicutes	c__Bacilli	o__Bacillales	f__Bacillaceae	g__Natronobacillus	0	0.000332005	0	0	0	0.00120627	0	0	0	0	0	0	0	0	0	0	0	0	0	0.000428633	0	0	0	0	0	0	0	0	0	0	0.000334784			8.0962e-05	4.28633e-05	0	0	0.000282919	0.000135546		k__Bacteria.p__Firmicutes.c__Bacilli.o__Bacillales.f__Bacillaceae.g__Natronobacillus	1.90828	-
k__Bacteria	p__Firmicutes	c__Bacilli	o__Bacillales	f__Bacillaceae	Other	0	0	0	0	0	0	0	0	0	0.00213415	0	0	0	0	0	0	0	0	0.00191693	0.000857265	0	0.000384665	0	0	0.000425351	0	0	0	0	0	0.00100435			0.000213215	0.000166728	0	0	0.000639681	0.000295487		k__Bacteria.p__Firmicutes.c__Bacilli.o__Bacillales.f__Bacillaceae.Other	2.32882	-
k__Bacteria	p__Firmicutes	c__Bacilli	o__Bacillales	f__Listeriaceae	g__Brochothrix	0	0.000332005	0	0	0.000722857	0	0	0	0.00198544	0	0	0	0	0.00318134	0	0.00360419	0	0	0	0	0.000405186	0	0	0.00168634	0	0	0	0.000364897	0	0	0			0.000517149	0.000245642	0	0	0.00112063	0.000531002		k__Bacteria.p__Firmicutes.c__Bacilli.o__Bacillales.f__Listeriaceae.g__Brochothrix	2.71362	-
k__Bacteria	p__Firmicutes	c__Bacilli	o__Bacillales	f__Paenibacillaceae	g__Paenibacillus	0	0	0	0	0	0	0	0	0	0	0.000135345	0	0	0	0	0	0	0	0	0	0	0	0	0	0	0	0	0	0	0	0			7.12345e-06	0	0	0	3.10504e-05	0		k__Bacteria.p__Firmicutes.c__Bacilli.o__Bacillales.f__Paenibacillaceae.g__Paenibacillus	0.852688	-
k__Bacteria	p__Firmicutes	c__Bacilli	o__Bacillales	f__Paenibacillaceae	Other	0	0	0	0	0	0	0	0	0	0	0	0	0	0	0	0	0.000562351	0	0	0	0	0	0	0	0	0	0	0	0	0	0			2.95974e-05	0	0	0	0.000129012	0		k__Bacteria.p__Firmicutes.c__Bacilli.o__Bacillales.f__Paenibacillaceae.Other	1.47125	-
k__Bacteria	p__Firmicutes	c__Bacilli	o__Bacillales	f__Planococcaceae	g__	0	0.000996016	0	0.00662983	0	0.00904704	0	0	0	0	0.00284225	0.000254001	0.000722195	0	0.000593824	0	0	0	0.000212993	0	0	0	0	0.00252951	0.000425351	0	0	0	0.0121322	0	0			0.00112096	0.00150871	0	0	0.00249426	0.00381529		k__Bacteria.p__Firmicutes.c__Bacilli.o__Bacillales.f__Planococcaceae.g__	3.1786	-
k__Bacteria	p__Firmicutes	c__Bacilli	o__Bacillales	f__Planococcaceae	g__Kurthia	0	0	0	0	0	0	0	0	0	0	0	0	0	0	0	0	0	0	0	0	0	0	0	0	0	0	0	0	0.000836703	0	0			0	8.36703e-05	0	0	0	0.000264589		k__Bacteria.p__Firmicutes.c__Bacilli.o__Bacillales.f__Planococcaceae.g__Kurthia	1.92257	-
k__Bacteria	p__Firmicutes	c__Bacilli	o__Bacillales	f__Planococcaceae	g__Planomicrobium	0	0.000996016	0	0	0	0	0	0.000548546	0	0	0	0	0	0	0	0	0	0.000146349	0.00085197	0.000857265	0	0	0	0	0.000425351	0	0.000341763	0	0.000139451	0	0			0.000133836	0.000176383	0	0	0.000307309	0.000286931		k__Bacteria.p__Firmicutes.c__Bacilli.o__Bacillales.f__Planococcaceae.g__Planomicrobium	2.24646	-
k__Bacteria	p__Firmicutes	c__Bacilli	o__Bacillales	f__Planococcaceae	g__Rummeliibacillus	0	0	0.00201072	0	0	0	0	0	0	0	0.000270691	0	0	0	0	0	0.000562351	0	0	0.000428633	0.00445705	0.000128222	0	0	0	0	0	0	0.00725143	0	0			0.000149672	0.00122653	0	0	0.00047181	0.00252993		k__Bacteria.p__Firmicutes.c__Bacilli.o__Bacillales.f__Planococcaceae.g__Rummeliibacillus	3.08868	-
k__Bacteria	p__Firmicutes	c__Bacilli	o__Bacillales	f__Planococcaceae	g__Solibacillus	0.00649351	0.000332005	0	0.00331492	0.003036	0.0229192	0	0	0	0.00152439	0.0044664	0.001016	0	0	0.00475059	0	0.000702938	0.000731743	0.00681576	0.000857265	0.000405186	0.00397487	0.000610874	0.0370995	0.00255211	0.00081103	0.0037594	0	0.000836703	0	0.00368262			0.00295281	0.00509069	0.000731743	0.000846984	0.00535135	0.0113348		k__Bacteria.p__Firmicutes.c__Bacilli.o__Bacillales.f__Planococcaceae.g__Solibacillus	3.70678	-
k__Bacteria	p__Firmicutes	c__Bacilli	o__Bacillales	f__Planococcaceae	g__Sporosarcina	0	0	0	0	0.000289143	0	0	0	0	0	0	0	0	0	0	0	0.000140588	0	0.000638978	0.000428633	0	0	0	0.00084317	0.00127605	0	0	0	0	0	0			5.62478e-05	0.000254786	0	0	0.000158386	0.000456291		k__Bacteria.p__Firmicutes.c__Bacilli.o__Bacillales.f__Planococcaceae.g__Sporosarcina	2.40617	-
k__Bacteria	p__Firmicutes	c__Bacilli	o__Bacillales	f__Planococcaceae	Other	0	0.000332005	0	0	0	0.00482509	0	0	0	0	0.000270691	0	0	0	0	0	0	0	0.000212993	0.000428633	0	0.000384665	0	0	0	0	0	0	0.00390462	0	0			0.000296883	0.000471791	0	0	0.00110141	0.00121801		k__Bacteria.p__Firmicutes.c__Bacilli.o__Bacillales.f__Planococcaceae.Other	2.67375	-
k__Bacteria	p__Firmicutes	c__Bacilli	o__Bacillales	f__Staphylococcaceae	g__	0	0.000664011	0.00603217	0.00110497	0.000433714	0.00241255	0	0.00219419	0	0	0.000135345	0.00406401	0.000240732	0.00530223	0	0.000163827	0.00351469	0.00131714	0.00106496	0.00385769	0	0.0017951	0.000610874	0.00084317	0.00127605	0.00162206	0.00136705	0.00127714	0.000418352	0	0.000334784			0.00150761	0.00130675	0.000664011	0.0012766	0.00190966	0.00105655		k__Bacteria.p__Firmicutes.c__Bacilli.o__Bacillales.f__Staphylococcaceae.g__	3.17829	-
k__Bacteria	p__Firmicutes	c__Bacilli	o__Bacillales	f__Staphylococcaceae	g__Jeotgalicoccus	0.00649351	0.0142762	0.0127346	0.00662983	0.00722857	0.022316	0.000306326	0.00658256	0.000661813	0.00396341	0.00392502	0.0447041	0.000722195	0.100742	0.00415677	0.00114679	0.0420357	0.0146349	0.0334398	0.0111444	0.00162075	0.0035902	0.00264712	0.00758853	0.0233943	0.00648824	0.0105947	0.00383142	0.000836703	0.0016247	0.0117174			0.0171948	0.00717364	0.00662983	0.00515983	0.0244106	0.00672239		k__Bacteria.p__Firmicutes.c__Bacilli.o__Bacillales.f__Staphylococcaceae.g__Jeotgalicoccus	4.2354	-
k__Bacteria	p__Firmicutes	c__Bacilli	o__Bacillales	f__Staphylococcaceae	g__Macrococcus	0	0	0	0	0	0	0.000153163	0	0	0	0	0	0	0	0	0	0	0	0	0	0	0	0	0	0.000425351	0	0	0	0	0	0			8.0612e-06	4.25351e-05	0	0	3.5138e-05	0.000134508		k__Bacteria.p__Firmicutes.c__Bacilli.o__Bacillales.f__Staphylococcaceae.g__Macrococcus	1.62875	-
k__Bacteria	p__Firmicutes	c__Bacilli	o__Bacillales	f__Staphylococcaceae	g__Staphylococcus	0.0957792	0.607902	0.0549598	0.0629834	0.398728	0.03076	0.404503	0.40373	0.0311052	0.583537	0.554307	0.239776	0.70077	0.18982	0.286223	0.835682	0.16758	0.61803	0.187433	0.021003	0.190438	0.0314143	0.243535	0.00421585	0.00212675	0.0194647	0.0546822	0.099252	0.00432297	0.144598	0.0947439			0.339664	0.0670454	0.286223	0.0262086	0.251551	0.0851885		k__Bacteria.p__Firmicutes.c__Bacilli.o__Bacillales.f__Staphylococcaceae.g__Staphylococcus	5.53105	C1	5.11831
k__Bacteria	p__Firmicutes	c__Bacilli	o__Bacillales	f__Staphylococcaceae	Other	0	0.000332005	0	0	0.000289143	0	0	0.00658256	0	0	0.000338364	0	0.00553683	0.00106045	0	0.000327654	0.000562351	0.000146349	0.000425985	0	0.00121556	0.000384665	0.000407249	0	0	0.000405515	0	0	0	0	0			0.000821141	0.000241299	0.000146349	0	0.00187431	0.000390668		k__Bacteria.p__Firmicutes.c__Bacilli.o__Bacillales.f__Staphylococcaceae.Other	2.91442	-
k__Bacteria	p__Firmicutes	c__Bacilli	o__Bacillales	Other	Other	0	0	0.00134048	0	0.000578285	0.00180941	0.000153163	0.0126166	0	0.000304878	0.000135345	0	0.0168512	0.00318134	0.000296912	0.000327654	0.000562351	0.000292697	0.000425985	0.000428633	0.0028363	0.000512886	0.00142537	0	0.00127605	0.000405515	0.00102529	0	0.000139451	0	0			0.00204612	0.00080495	0.000304878	0.000470759	0.0045949	0.000876043		k__Bacteria.p__Firmicutes.c__Bacilli.o__Bacillales.Other.Other	3.31093	-
k__Bacteria	p__Firmicutes	c__Bacilli	o__Exiguobacterales	f__Exiguobacteraceae	g__Exiguobacterium	0	0	0	0	0	0	0	0	0	0	0	0.001778	0	0	0	0	0	0	0	0	0	0	0	0	0	0	0	0	0	0	0			9.35791e-05	0	0	0	0.000407902	0		k__Bacteria.p__Firmicutes.c__Bacilli.o__Exiguobacterales.f__Exiguobacteraceae.g__Exiguobacterium	1.97118	-
k__Bacteria	p__Firmicutes	c__Bacilli	o__Gemellales	f__Gemellaceae	g__	0	0	0	0	0	0	0	0	0	0	0	0	0	0	0	0	0	0	0	0	0	0	0	0	0	0	0	0	0	0	0.000669568			0	0	0	0	0	0		k__Bacteria.p__Firmicutes.c__Bacilli.o__Gemellales.f__Gemellaceae.g__	0	-
k__Bacteria	p__Firmicutes	c__Bacilli	o__Herpetosiphonales	f__Herpetosiphonaceae	g__Herpetosiphon	0	0.00132802	0	0	0	0	0	0	0	0	6.76727e-05	0	0	0	0	0	0	0	0	0	0	0	0	0.00084317	0	0	0	0	0	0	0			7.34576e-05	8.4317e-05	0	0	0.000304202	0.000266634		k__Bacteria.p__Firmicutes.c__Bacilli.o__Herpetosiphonales.f__Herpetosiphonaceae.g__Herpetosiphon	1.92592	-
k__Bacteria	p__Firmicutes	c__Bacilli	o__Lactobacillales	f__Aerococcaceae	g__	0.038961	0.0753652	0.00938338	0.0950276	0.0578285	0.0512666	0.000918977	0.0378497	0.00198544	0.0246951	0.0611762	0.130302	0.0647569	0.123012	0.0329572	0.00917431	0.068185	0.0641007	0.157827	0.0647235	0.00405186	0.108475	0.0160863	0.0978078	0.185453	0.0640714	0.0714286	0.0810071	0.00892484	0.0601137	0.0974222			0.058146	0.070203	0.0578285	0.0680761	0.0440846	0.054523		k__Bacteria.p__Firmicutes.c__Bacilli.o__Lactobacillales.f__Aerococcaceae.g__	4.84636	-
k__Bacteria	p__Firmicutes	c__Bacilli	o__Lactobacillales	f__Aerococcaceae	g__Aerococcus	0.00974026	0.00398406	0.060992	0.0950276	0.0686714	0.0518697	0.000765814	0.0164564	0.00529451	0.0125	0.00859444	0.114808	0.00288878	0.0275716	0.0288005	0.00704456	0.262337	0.0532709	0.0134185	0.0231462	0.0299838	0.00371843	0.00203625	0.0168634	0.0319013	0.0081103	0.0191388	0.00948732	0.000557802	0.00649878	0.00903917			0.0444229	0.0144944	0.0164564	0.0131754	0.0623472	0.0114326		k__Bacteria.p__Firmicutes.c__Bacilli.o__Lactobacillales.f__Aerococcaceae.g__Aerococcus	4.64761	-
k__Bacteria	p__Firmicutes	c__Bacilli	o__Lactobacillales	f__Aerococcaceae	g__Alkalibacterium	0	0	0	0	0	0	0	0	0	0	0	0	0	0	0	0	0	0	0.00234292	0	0	0.000256443	0	0	0.000850702	0	0.000341763	0	0	0	0			0.000123311	0.000144891	0	0	0.000537502	0.000278154		k__Bacteria.p__Firmicutes.c__Bacilli.o__Lactobacillales.f__Aerococcaceae.g__Alkalibacterium	2.16104	-
k__Bacteria	p__Firmicutes	c__Bacilli	o__Lactobacillales	f__Aerococcaceae	g__Alloiococcus	0	0	0	0	0.000144571	0	0	0	0	0	0	0.000508001	0.000240732	0	0	0.000163827	0	0	0	0	0	0.000128222	0	0	0	0.000405515	0.000683527	0.000182448	0	0	0			5.56385e-05	0.000139971	0	0	0.000130158	0.00023225		k__Bacteria.p__Firmicutes.c__Bacilli.o__Lactobacillales.f__Aerococcaceae.g__Alloiococcus	2.14604	-
k__Bacteria	p__Firmicutes	c__Bacilli	o__Lactobacillales	f__Aerococcaceae	g__Facklamia	0.0178571	0.0335325	0.00670241	0.0729282	0.0177823	0.0144753	0	0.00658256	0.000661813	0.0231707	0.0196928	0.0868682	0.0204622	0.0424178	0.0252375	0.00147444	0.0196823	0.0267818	0.0415335	0.012859	0.00931929	0.0129504	0.00509061	0.044688	0.0603998	0.0174371	0.0218729	0.0235359	0.00348626	0.0113729	0.0411784			0.0251497	0.0211639	0.0196928	0.0151938	0.022993	0.0181366		k__Bacteria.p__Firmicutes.c__Bacilli.o__Lactobacillales.f__Aerococcaceae.g__Facklamia	4.40053	-
k__Bacteria	p__Firmicutes	c__Bacilli	o__Lactobacillales	f__Aerococcaceae	Other	0.00811688	0.0215803	0.000670241	0.00331492	0.0159028	0	0	0.0246846	0	0.000609756	0.00142113	0.00406401	0.00938854	0.00530223	0	0	0.00618586	0.00278062	0.00404686	0.0025718	0.00121556	0.00192332	0.000203625	0.00084317	0.000850702	0.0105434	0.00478469	0.00164204	0.000418352	0.00568643	0.00234349			0.00568783	0.00249966	0.00331492	0.0014288	0.00740917	0.00312181		k__Bacteria.p__Firmicutes.c__Bacilli.o__Lactobacillales.f__Aerococcaceae.Other	3.75495	-
k__Bacteria	p__Firmicutes	c__Bacilli	o__Lactobacillales	f__Carnobacteriaceae	g__Carnobacterium	0	0.000332005	0	0	0	0	0	0	0.000661813	0	0	0	0	0	0	0.00114679	0	0.000146349	0	0	0	0	0	0	0	0	0	0.000547345	0	0	0			0.000120366	5.47345e-05	0	0	0.000299026	0.000173086		k__Bacteria.p__Firmicutes.c__Bacilli.o__Lactobacillales.f__Carnobacteriaceae.g__Carnobacterium	2.0805	-
k__Bacteria	p__Firmicutes	c__Bacilli	o__Lactobacillales	f__Carnobacteriaceae	g__Desemzia	0	0	0.00201072	0	0	0	0	0	0	0	0	0	0	0	0	0	0.000843526	0	0	0	0	0	0	0	0	0	0	0	0	0	0			0.000150224	0	0	0	0.000490225	0		k__Bacteria.p__Firmicutes.c__Bacilli.o__Lactobacillales.f__Carnobacteriaceae.g__Desemzia	2.17674	-
k__Bacteria	p__Firmicutes	c__Bacilli	o__Lactobacillales	f__Carnobacteriaceae	g__Trichococcus	0.00974026	0.00962815	0	0.0165746	0.0134451	0.00422195	0.000612651	0.00493692	0.000661813	0.0118902	0.0131962	0.0421641	0.0132403	0.0169671	0.00771971	0.000327654	0.00281175	0.0147812	0.0202343	0.00942992	0.00162075	0.0169252	0.00244349	0.0463744	0.0395576	0.0081103	0.012987	0.0113118	0.00125506	0.00243704	0.00669568			0.0106923	0.0150016	0.00974026	0.0103709	0.00990488	0.0156804		k__Bacteria.p__Firmicutes.c__Bacilli.o__Lactobacillales.f__Carnobacteriaceae.g__Trichococcus	4.17614	-
k__Bacteria	p__Firmicutes	c__Bacilli	o__Lactobacillales	f__Enterococcaceae	g__Enterococcus	0.00649351	0.00332005	0	0.00552486	0.00144571	0.00241255	0	0	0.00132363	0.0054878	0.0014888	0.00508001	0.00216659	0	0.00267221	0.000819135	0.000281175	0.000878092	0.00191693	0	0.000810373	0.00282087	0	0.00337268	0.00340281	0.00446067	0.000341763	0.00164204	0.000557802	0.000812348	0.00100435			0.00217427	0.0017409	0.0014888	0.0012262	0.00209129	0.00164258		k__Bacteria.p__Firmicutes.c__Bacilli.o__Lactobacillales.f__Enterococcaceae.g__Enterococcus	3.33731	-
k__Bacteria	p__Firmicutes	c__Bacilli	o__Lactobacillales	f__Enterococcaceae	g__Tetragenococcus	0	0	0.000670241	0	0	0.00120627	0	0	0	0	0	0	0	0	0	0	0.00168705	0	0	0	0	0	0	0	0	0	0	0	0	0	0			0.000187556	0	0	0	0.000476217	0		k__Bacteria.p__Firmicutes.c__Bacilli.o__Lactobacillales.f__Enterococcaceae.g__Tetragenococcus	2.27313	-
k__Bacteria	p__Firmicutes	c__Bacilli	o__Lactobacillales	f__Enterococcaceae	g__Vagococcus	0	0	0	0	0	0	0	0	0	0	0	0	0	0	0	0	0	0	0	0	0	0	0	0	0	0	0	0	0.000976154	0	0			0	9.76154e-05	0	0	0	0.000308687		k__Bacteria.p__Firmicutes.c__Bacilli.o__Lactobacillales.f__Enterococcaceae.g__Vagococcus	1.98952	-
k__Bacteria	p__Firmicutes	c__Bacilli	o__Lactobacillales	f__Enterococcaceae	Other	0	0.000996016	0	0.00220994	0.000433714	0.00120627	0	0	0	0.000304878	0.000338364	0.000254001	0.000722195	0	0.00118765	0	0	0.000146349	0.00106496	0	0	0.000641108	0	0	0	0.00121655	0.000683527	0.000182448	0.000139451	0	0			0.000466544	0.000286308	0.000254001	6.97253e-05	0.000612059	0.000420479		k__Bacteria.p__Firmicutes.c__Bacilli.o__Lactobacillales.f__Enterococcaceae.Other	2.66889	-
k__Bacteria	p__Firmicutes	c__Bacilli	o__Lactobacillales	f__Lactobacillaceae	g__	0	0.000332005	0.000670241	0	0.000144571	0	0	0	0	0	6.76727e-05	0.000508001	0	0	0.000890736	0	0.000140588	0	0	0	0.000810373	0.000128222	0	0	0	0.000405515	0.000683527	0	0.000976154	0	0.00368262			0.000144938	0.000300379	0	6.41108e-05	0.000264264	0.000388072		k__Bacteria.p__Firmicutes.c__Bacilli.o__Lactobacillales.f__Lactobacillaceae.g__	2.47767	-
k__Bacteria	p__Firmicutes	c__Bacilli	o__Lactobacillales	f__Lactobacillaceae	g__Lactobacillus	0.00162338	0.000664011	0.000670241	0.00110497	0.000722857	0	0	0.000548546	0	0	0.00142113	0.00584201	0.000240732	0	0.00148456	0	0.0011247	0.000731743	0.00212993	0.000857265	0.000405186	0.00153866	0.000610874	0.00084317	0.00255211	0.000405515	0.00102529	0.000729794	0.000557802	0	0.00167392			0.000963621	0.000952566	0.000670241	0.000786482	0.00134732	0.000654003		k__Bacteria.p__Firmicutes.c__Bacilli.o__Lactobacillales.f__Lactobacillaceae.g__Lactobacillus	2.98391	-
k__Bacteria	p__Firmicutes	c__Bacilli	o__Lactobacillales	f__Lactobacillaceae	g__Pediococcus	0	0.000332005	0.000670241	0	0.000722857	0	0	0	0	0	0	0.000508001	0	0	0.00148456	0	0.000281175	0	0	0	0.000405186	0.000384665	0.000407249	0	0	0	0	0	0	0	0.000669568			0.000210465	0.00011971	0	0	0.000393093	0.000192841		k__Bacteria.p__Firmicutes.c__Bacilli.o__Lactobacillales.f__Lactobacillaceae.g__Pediococcus	2.32318	-
k__Bacteria	p__Firmicutes	c__Bacilli	o__Lactobacillales	f__Lactobacillaceae	Other	0	0	0	0	0.000144571	0	0	0	0	0.000914634	0	0.000254001	0	0	0.000593824	0	0	0	0.000212993	0	0	0.000256443	0	0	0	0	0	0	0.000139451	0	0.00234349			0.00011158	3.95894e-05	0	0	0.000245336	8.78992e-05		k__Bacteria.p__Firmicutes.c__Bacilli.o__Lactobacillales.f__Lactobacillaceae.Other	2.04759	-
k__Bacteria	p__Firmicutes	c__Bacilli	o__Lactobacillales	f__Leuconostocaceae	g__Leuconostoc	0	0	0.000670241	0.00110497	0	0	0.000153163	0	0	0	0.000270691	0	0	0	0	0	0	0	0	0	0.000810373	0.00115399	0.000407249	0	0	0.000405515	0.000683527	0	0.000278901	0	0.00267827			0.00011574	0.000373956	0	0.000342208	0.000289866	0.000403494		k__Bacteria.p__Firmicutes.c__Bacilli.o__Lactobacillales.f__Leuconostocaceae.g__Leuconostoc	2.57282	C2	2.75777
k__Bacteria	p__Firmicutes	c__Bacilli	o__Lactobacillales	f__Leuconostocaceae	g__Weissella	0	0	0.00402145	0.00220994	0	0	0	0	0	0	0.000203018	0.000762002	0	0.00212089	0.000296912	0	0.00210881	0.000146349	0	0.0012859	0.000810373	0.000256443	0	0	0.000425351	0	0	0	0	0	0			0.000624704	0.000277806	0	0	0.00113817	0.000445366		k__Bacteria.p__Firmicutes.c__Bacilli.o__Lactobacillales.f__Leuconostocaceae.g__Weissella	2.79567	-
k__Bacteria	p__Firmicutes	c__Bacilli	o__Lactobacillales	f__Streptococcaceae	g__Lactococcus	0	0.000664011	0	0	0	0	0	0	0	0.000304878	0.000135345	0.000254001	0	0	0.000593824	0	0	0	0	0	0	0	0	0	0	0.0158151	0	0.000182448	0	0	0			0.00010274	0.00159975	0	0	0.000206662	0.00499509		k__Bacteria.p__Firmicutes.c__Bacilli.o__Lactobacillales.f__Streptococcaceae.g__Lactococcus	3.20405	-
k__Bacteria	p__Firmicutes	c__Bacilli	o__Lactobacillales	f__Streptococcaceae	g__Streptococcus	0	0	0.00201072	0	0.000144571	0	0	0.00658256	0	0.000609756	0	0	0	0	0	0	0.000421763	0	0	0	0	0.000128222	0.000203625	0	0	0	0.00102529	0.000364897	0	0	0			0.000514177	0.000172203	0	0	0.00154417	0.000324163		k__Bacteria.p__Firmicutes.c__Bacilli.o__Lactobacillales.f__Streptococcaceae.g__Streptococcus	2.71111	-
k__Bacteria	p__Firmicutes	c__Bacilli	o__Lactobacillales	f__Streptococcaceae	Other	0	0.000332005	0.00670241	0	0	0	0	0.0433352	0	0.000304878	6.76727e-05	0.000508001	0	0	0.000296912	0	0.00140588	0	0.000212993	0.0012859	0.00162075	0.000128222	0.000610874	0.00084317	0	0	0.000341763	0.00237183	0	0	0.000334784			0.00279821	0.00072025	0	0.000476319	0.00993497	0.000812108		k__Bacteria.p__Firmicutes.c__Bacilli.o__Lactobacillales.f__Streptococcaceae.Other	3.44688	-
k__Bacteria	p__Firmicutes	c__Bacilli	o__Lactobacillales	Other	Other	0	0.000332005	0.00201072	0	0.000578285	0	0.000153163	0.00219419	0	0.000304878	0.0007444	0.002032	0.00168512	0.00424178	0	0.000163827	0.00238999	0.00380506	0.00596379	0.0025718	0.000810373	0.00410309	0.00101812	0.00252951	0.0110591	0.00121655	0.00307587	0.00145959	0.000278901	0.00649878	0.00133914			0.00139996	0.00281229	0.000578285	0.00199455	0.0017237	0.00312525		k__Bacteria.p__Firmicutes.c__Bacilli.o__Lactobacillales.Other.Other	3.44906	-
k__Bacteria	p__Firmicutes	c__Bacilli	o__Turicibacterales	f__Turicibacteraceae	g__Turicibacter	0	0.00232404	0.00871314	0	0.00520457	0.000603136	0.000153163	0.00164564	0	0.00304878	0.00121811	0.00584201	0.00168512	0.00318134	0.00801663	0	0.00365528	0.00380506	0.00724175	0.0171453	0.00810373	0.00346198	0.00285074	0.00337268	0.00382816	0.00608273	0.0140123	0.00510856	0.00125506	0	0.0100435			0.00296515	0.00652212	0.00232404	0.00446836	0.00285648	0.00517912		k__Bacteria.p__Firmicutes.c__Bacilli.o__Turicibacterales.f__Turicibacteraceae.g__Turicibacter	3.81439	C2	3.21572
k__Bacteria	p__Firmicutes	c__Bacilli	Other	Other	Other	0.00162338	0.000664011	0.00134048	0.00220994	0.00216857	0.000603136	0.000306326	0.0071311	0	0.000304878	0.000406036	0.001016	0.00409244	0.00212089	0	0.000327654	0.00520174	0.00278062	0.00255591	0.00171453	0.000405186	0.0017951	0.00101812	0.00168634	0.0017014	0.000405515	0.00170882	0.00109469	0.00139451	0	0			0.00183438	0.00129242	0.00134048	0.00154042	0.00191199	0.000540086		k__Bacteria.p__Firmicutes.c__Bacilli.Other.Other.Other	3.26349	-
k__Bacteria	p__Firmicutes	c__CK-1C4-19	o__	f__	g__	0	0	0	0	0	0	0	0	0	0	0.000135345	0	0	0	0	0	0	0	0	0	0	0	0	0	0	0	0	0	0	0	0			7.12345e-06	0	0	0	3.10504e-05	0		k__Bacteria.p__Firmicutes.c__CK_1C4_19.o__.f__.g__	0.852688	-
k__Bacteria	p__Firmicutes	c__Clostridia	o__	f__	g__	0.00324675	0.000996016	0.0147453	0.00331492	0.00318057	0	0	0.00274273	0	0.00182927	0.0022332	0.001524	0.00361098	0.00106045	0.00593824	0	0.00182764	0.00160983	0.00617678	0.0107158	0.0214749	0.00730863	0.00468336	0.010118	0.00467886	0.00202758	0.00546822	0.00492611	0.00711198	0.0016247	0.00502176			0.00284404	0.00785135	0.00182927	0.0062901	0.00339991	0.00545729		k__Bacteria.p__Firmicutes.c__Clostridia.o__.f__.g__	3.89494	C2	3.37014
k__Bacteria	p__Firmicutes	c__Clostridia	o__Clostridiales	f__	g__	0.00487013	0.00132802	0.00871314	0.00220994	0.00462628	0.00241255	0.000306326	0.00767965	0.00132363	0.00579268	0.00290993	0.002032	0.00216659	0.0127253	0.00415677	0.000819135	0.00407704	0.00204888	0.00617678	0.0145735	0.00688817	0.014489	0.00855223	0.0109612	0.00425351	0.012571	0.0123035	0.0060208	0.0105982	0.00487409	0.00401741			0.00401973	0.0101211	0.00290993	0.0107797	0.00313605	0.0035708		k__Bacteria.p__Firmicutes.c__Clostridia.o__Clostridiales.f__.g__	4.00523	C2	3.45932
k__Bacteria	p__Firmicutes	c__Clostridia	o__Clostridiales	f__Christensenellaceae	g__	0.00324675	0.000332005	0.00268097	0.00331492	0.00231314	0	0.000153163	0.00274273	0.000661813	0	0.00101509	0.001524	0.000481464	0.00212089	0.00682898	0.000327654	0.00238999	0.00102444	0.00255591	0.0025718	0.000810373	0.00205155	0.00223987	0.00758853	0.00382816	0.00608273	0.00410116	0.00218938	0.00474132	0.000812348	0.00100435			0.00177442	0.00362049	0.001524	0.00319998	0.00167431	0.002075		k__Bacteria.p__Firmicutes.c__Clostridia.o__Clostridiales.f__Christensenellaceae.g__	3.55877	C2	2.92056
k__Bacteria	p__Firmicutes	c__Clostridia	o__Clostridiales	f__Clostridiaceae	g__	0.0194805	0.00796813	0.0140751	0.00441989	0.00910799	0.00784077	0.000612651	0.00932529	0	0.00426829	0.00866211	0.00482601	0.00553683	0.0127253	0.010095	0.000327654	0.00716997	0.00673204	0.0112886	0.0120017	0.0125608	0.0155148	0.0140501	0.0118044	0.0153126	0.0158151	0.0102529	0.0155081	0.0145029	0.0414297	0.0100435			0.00760327	0.0137323	0.00784077	0.0142765	0.00488375	0.00194512		k__Bacteria.p__Firmicutes.c__Clostridia.o__Clostridiales.f__Clostridiaceae.g__	4.13774	C2	3.4848
k__Bacteria	p__Firmicutes	c__Clostridia	o__Clostridiales	f__Clostridiaceae	g__Anaerococcus	0.00162338	0.000996016	0.000670241	0	0.000722857	0	0	0	0	0	0.00270691	0	0.000240732	0.00106045	0.000593824	0	0	0	0	0.000857265	0	0.000128222	0	0	0	0	0	0	0	0.0129976	0.00301306			0.00045339	9.85487e-05	0	0	0.000728619	0.000269614		k__Bacteria.p__Firmicutes.c__Clostridia.o__Clostridiales.f__Clostridiaceae.g__Anaerococcus	2.65647	-
k__Bacteria	p__Firmicutes	c__Clostridia	o__Clostridiales	f__Clostridiaceae	g__Clostridium	0	0.00199203	0.00201072	0	0.00260228	0.00301568	0.000153163	0.00109709	0.000661813	0.000914634	0.00115044	0.00254001	0.000722195	0.00318134	0.00118765	0.00196592	0.00365528	0.00102444	0.00191693	0.00471496	0.0137763	0.00243621	0.00203625	0.00927487	0.00255211	0.00364964	0.00307587	0.00346652	0.00488077	0.0016247	0.00234349			0.00156798	0.00498635	0.00118765	0.00355808	0.0010915	0.00372109		k__Bacteria.p__Firmicutes.c__Clostridia.o__Clostridiales.f__Clostridiaceae.g__Clostridium	3.69778	C2	3.22908
k__Bacteria	p__Firmicutes	c__Clostridia	o__Clostridiales	f__Clostridiaceae	g__Finegoldia	0	0	0	0	0	0	0	0	0	0	6.76727e-05	0	0	0	0	0	0	0	0	0	0	0	0	0	0	0	0	0	0	0	0.00100435			3.56172e-06	0	0	0	1.55252e-05	0		k__Bacteria.p__Firmicutes.c__Clostridia.o__Clostridiales.f__Clostridiaceae.g__Finegoldia	0.551834	-
k__Bacteria	p__Firmicutes	c__Clostridia	o__Clostridiales	f__Clostridiaceae	g__Helcococcus	0	0	0	0.00110497	0.000578285	0	0	0.00274273	0	0	0.00108276	0.000254001	0	0	0.000296912	0	0	0	0	0	0	0.000128222	0	0	0.000425351	0	0	0	0	0.0121852	0			0.00031893	5.53572e-05	0	0	0.000685987	0.000136105		k__Bacteria.p__Firmicutes.c__Clostridia.o__Clostridiales.f__Clostridiaceae.g__Helcococcus	2.50369	-
k__Bacteria	p__Firmicutes	c__Clostridia	o__Clostridiales	f__Clostridiaceae	g__Peptoniphilus	0	0.000996016	0	0.00110497	0.000433714	0	0	0.00109709	0	0	0.00412804	0	0	0.00106045	0.00148456	0	0	0	0	0	0	0	0	0	0	0	0	0.000182448	0	0.016247	0.0063609			0.00054236	1.82448e-05	0	0	0.00101064	5.76953e-05		k__Bacteria.p__Firmicutes.c__Clostridia.o__Clostridiales.f__Clostridiaceae.g__Peptoniphilus	2.73429	-
k__Bacteria	p__Firmicutes	c__Clostridia	o__Clostridiales	f__Clostridiaceae	g__Sedimentibacter	0	0	0	0	0	0.000603136	0	0	0	0	0	0	0	0	0	0	0	0	0.000212993	0.000428633	0	0.000128222	0	0	0	0.000405515	0	0	0	0	0			4.29542e-05	9.62369e-05	0	0	0.000144161	0.000173843		k__Bacteria.p__Firmicutes.c__Clostridia.o__Clostridiales.f__Clostridiaceae.g__Sedimentibacter	1.98334	-
k__Bacteria	p__Firmicutes	c__Clostridia	o__Clostridiales	f__Clostridiaceae	Other	0.00487013	0.00132802	0	0	0.002024	0.00180941	0	0.00109709	0	0.000914634	0.000879746	0.001016	0.000240732	0	0.00178147	0	0.00126529	0.000146349	0.000638978	0.000428633	0.000810373	0.00141044	0.001629	0.00252951	0.000850702	0	0.00273411	0.00255428	0.000836703	0.0235581	0.00100435			0.000947992	0.00137837	0.000879746	0.00113057	0.00117582	0.000960678		k__Bacteria.p__Firmicutes.c__Clostridia.o__Clostridiales.f__Clostridiaceae.Other	3.13937	-
k__Bacteria	p__Firmicutes	c__Clostridia	o__Clostridiales	f__Dehalobacteriaceae	g__	0	0	0	0	0.000578285	0	0	0	0	0	0	0	0	0.00106045	0	0	0.000140588	0.000146349	0.000425985	0	0	0.000256443	0	0.00084317	0.00127605	0	0.000341763	0.000364897	0	0	0			0.000123771	0.000308233	0	0.000128222	0.000277943	0.000435238		k__Bacteria.p__Firmicutes.c__Clostridia.o__Clostridiales.f__Dehalobacteriaceae.g__	2.48888	-
k__Bacteria	p__Firmicutes	c__Clostridia	o__Clostridiales	f__Dehalobacteriaceae	g__Dehalobacterium	0	0	0	0	0	0	0	0	0	0	0	0	0	0	0	0	0.000140588	0	0	0	0	0	0.000203625	0	0	0	0	0	0.000697253	0	0			7.39935e-06	9.00877e-05	0	0	3.2253e-05	0.000222727		k__Bacteria.p__Firmicutes.c__Clostridia.o__Clostridiales.f__Dehalobacteriaceae.g__Dehalobacterium	1.95467	-
k__Bacteria	p__Firmicutes	c__Clostridia	o__Clostridiales	f__Eubacteriaceae	g__	0	0	0	0	0	0	0	0	0	0	0	0.000762002	0	0	0	0	0	0	0.000425985	0.000428633	0	0.000384665	0	0	0.0017014	0	0.000683527	0.000364897	0.000139451	0	0			6.25256e-05	0.000370258	0	0.000252174	0.000195481	0.000524443		k__Bacteria.p__Firmicutes.c__Clostridia.o__Clostridiales.f__Eubacteriaceae.g__	2.5685	C2	2.68987
k__Bacteria	p__Firmicutes	c__Clostridia	o__Clostridiales	f__Eubacteriaceae	g__Anaerofustis	0	0	0	0	0.000433714	0.000603136	0	0.00109709	0	0.000609756	0	0.000254001	0	0	0.000296912	0	0	0	0	0.000857265	0.000405186	0	0.000203625	0	0	0	0	0	0.000139451	0	0			0.000173401	0.000160553	0	0	0.000308102	0.000279328		k__Bacteria.p__Firmicutes.c__Clostridia.o__Clostridiales.f__Eubacteriaceae.g__Anaerofustis	2.23905	-
k__Bacteria	p__Firmicutes	c__Clostridia	o__Clostridiales	f__Eubacteriaceae	g__Pseudoramibacter	0	0.00166003	0	0	0.000144571	0	0	0	0	0	6.76727e-05	0	0	0	0	0	0	0	0	0	0	0	0	0	0.000425351	0	0	0.000364897	0	0	0			9.85406e-05	7.90248e-05	0	0	0.000379815	0.000167207		k__Bacteria.p__Firmicutes.c__Clostridia.o__Clostridiales.f__Eubacteriaceae.g__Pseudoramibacter	1.99362	-
k__Bacteria	p__Firmicutes	c__Clostridia	o__Clostridiales	f__Eubacteriaceae	Other	0	0	0	0	0	0	0	0	0	0	0	0.000254001	0	0	0	0	0	0	0	0	0	0	0	0	0.000425351	0	0	0	0	0	0			1.33684e-05	4.25351e-05	0	0	5.82717e-05	0.000134508		k__Bacteria.p__Firmicutes.c__Clostridia.o__Clostridiales.f__Eubacteriaceae.Other	1.62875	-
k__Bacteria	p__Firmicutes	c__Clostridia	o__Clostridiales	f__Lachnospiraceae	g__	0.0324675	0.00531208	0.0147453	0.00883978	0.0117103	0.00301568	0.0012253	0.0126166	0.000661813	0.00457317	0.00751167	0.00558801	0.00288878	0.00954401	0.0222684	0.00114679	0.00379587	0.00395141	0.00660277	0.0445778	0.0287682	0.0255161	0.0285074	0.0244519	0.0114845	0.0190592	0.0177717	0.0246305	0.0232882	0.0105605	0.0100435			0.00834028	0.0248056	0.00558801	0.0245412	0.00796673	0.00871307		k__Bacteria.p__Firmicutes.c__Clostridia.o__Clostridiales.f__Lachnospiraceae.g__	4.39455	C2	3.89762
k__Bacteria	p__Firmicutes	c__Clostridia	o__Clostridiales	f__Lachnospiraceae	g__[Ruminococcus]	0	0.00132802	0.00402145	0.00110497	0.00173486	0.000603136	0.000306326	0	0.000661813	0.000914634	0.0007444	0.00127	0.000722195	0.00318134	0.00207838	0	0.0011247	0.000439046	0.00362087	0.00171453	0.00526742	0.00141044	0.00366524	0.00168634	0.00212675	0.00202758	0.00239234	0.00145959	0.00195231	0	0.00167392			0.00125559	0.00237025	0.000914634	0.00198994	0.00119356	0.00120512		k__Bacteria.p__Firmicutes.c__Clostridia.o__Clostridiales.f__Lachnospiraceae.g___Ruminococcus_	3.37479	C2	2.77702
k__Bacteria	p__Firmicutes	c__Clostridia	o__Clostridiales	f__Lachnospiraceae	g__Anaerostipes	0.00162338	0	0.000670241	0	0.000144571	0.000603136	0	0	0.00132363	0	0.000203018	0	0	0.00106045	0.000296912	0	0	0	0	0.000428633	0	0.000384665	0.000203625	0.00168634	0	0.000405515	0.000341763	0.000364897	0.000278901	0	0.000334784			0.000311859	0.000409434	0	0.00035333	0.000507022	0.000475245		k__Bacteria.p__Firmicutes.c__Clostridia.o__Clostridiales.f__Lachnospiraceae.g__Anaerostipes	2.61218	-
k__Bacteria	p__Firmicutes	c__Clostridia	o__Clostridiales	f__Lachnospiraceae	g__Blautia	0.00162338	0.000332005	0.00201072	0.00110497	0.000289143	0	0	0	0.000661813	0	0.000947418	0.000508001	0.000722195	0	0.00207838	0.000327654	0.000984114	0.000146349	0.0027689	0.000857265	0.00445705	0.0017951	0.00122175	0.00337268	0.00255211	0.00162206	0.00205058	0.00127714	0.000697253	0	0.000669568			0.000763424	0.0019903	0.000508001	0.00170858	0.000823901	0.00118057		k__Bacteria.p__Firmicutes.c__Clostridia.o__Clostridiales.f__Lachnospiraceae.g__Blautia	3.29892	C2	2.87532
k__Bacteria	p__Firmicutes	c__Clostridia	o__Clostridiales	f__Lachnospiraceae	g__Butyrivibrio	0.00487013	0.00996016	0.00737265	0.0209945	0.0143126	0.0102533	0.000306326	0.00603401	0.00529451	0.00792683	0.00588753	0.01778	0.00240732	0.0243902	0.0163302	0.000163827	0.00477998	0.00556125	0.0164004	0.016288	0.0222853	0.0108988	0.0105885	0.0109612	0.00765632	0.025953	0.0266576	0.0206167	0.00251011	0.00243704	0.0308001			0.00952767	0.0154415	0.00737265	0.0136246	0.00695847	0.00818343		k__Bacteria.p__Firmicutes.c__Clostridia.o__Clostridiales.f__Lachnospiraceae.g__Butyrivibrio	4.18869	C2	3.4591
k__Bacteria	p__Firmicutes	c__Clostridia	o__Clostridiales	f__Lachnospiraceae	g__Coprococcus	0	0.00199203	0	0	0.000722857	0	0.000153163	0.00109709	0	0.000609756	0.0007444	0.000762002	0.000481464	0.00106045	0.00296912	0	0.000140588	0.000439046	0.00149095	0.00385769	0.00526742	0.0017951	0.00203625	0.00168634	0.000850702	0.00202758	0.00205058	0.00419631	0.000976154	0	0.00267827			0.000666469	0.00247441	0.000481464	0.00203191	0.000795557	0.00146114		k__Bacteria.p__Firmicutes.c__Clostridia.o__Clostridiales.f__Lachnospiraceae.g__Coprococcus	3.39347	C2	2.99151
k__Bacteria	p__Firmicutes	c__Clostridia	o__Clostridiales	f__Lachnospiraceae	g__Dorea	0.0113636	0.00199203	0.0134048	0.0121547	0.00477085	0.00301568	0.000612651	0.00658256	0.00198544	0.0054878	0.0059552	0.00330201	0.00120366	0.00848356	0.00831354	0.000819135	0.00309293	0.00219523	0.00702875	0.0188598	0.0166126	0.0102577	0.0124211	0.0143339	0.00723097	0.00729927	0.00956938	0.00784528	0.00529912	0.00324939	0.00368262			0.00535601	0.0109729	0.00477085	0.00991355	0.00393317	0.00446414		k__Bacteria.p__Firmicutes.c__Clostridia.o__Clostridiales.f__Lachnospiraceae.g__Dorea	4.04032	C2	3.38944
k__Bacteria	p__Firmicutes	c__Clostridia	o__Clostridiales	f__Lachnospiraceae	g__Lachnospira	0	0.000332005	0	0	0	0	0	0	0	0	0	0	0.000481464	0	0	0	0	0	0.000212993	0	0.000810373	0.000769329	0	0	0	0.000405515	0	0.000364897	0.000278901	0	0			5.40243e-05	0.000262902	0	0.000139451	0.000135799	0.000321935		k__Bacteria.p__Firmicutes.c__Clostridia.o__Clostridiales.f__Lachnospiraceae.g__Lachnospira	2.41979	C2	3.1597
k__Bacteria	p__Firmicutes	c__Clostridia	o__Clostridiales	f__Lachnospiraceae	g__Moryella	0	0	0	0	0	0	0	0	0	0	0	0	0	0	0	0	0	0	0	0	0	0.000128222	0	0	0	0	0	0	0	0	0			0	1.28222e-05	0	0	0	4.05472e-05		k__Bacteria.p__Firmicutes.c__Clostridia.o__Clostridiales.f__Lachnospiraceae.g__Moryella	1.10796	-
k__Bacteria	p__Firmicutes	c__Clostridia	o__Clostridiales	f__Lachnospiraceae	g__Pseudobutyrivibrio	0	0	0	0	0.000144571	0	0	0	0	0	0	0	0	0	0	0	0.000140588	0.000146349	0.000425985	0	0	0.000384665	0	0	0	0.000405515	0	0.000364897	0.000139451	0	0			4.51312e-05	0.000129453	0	0	0.000106679	0.000181789		k__Bacteria.p__Firmicutes.c__Clostridia.o__Clostridiales.f__Lachnospiraceae.g__Pseudobutyrivibrio	2.11211	-
k__Bacteria	p__Firmicutes	c__Clostridia	o__Clostridiales	f__Lachnospiraceae	g__Roseburia	0.0146104	0.000664011	0.00201072	0.00662983	0.00130114	0.00301568	0.000459488	0.00109709	0	0.00365854	0.00284225	0.00254001	0.00120366	0.00212089	0.00653207	0	0.00140588	0.000878092	0.00234292	0.00857265	0.0190438	0.0116682	0.00753411	0.00590219	0.00595491	0.00770479	0.00854409	0.00948732	0.00446242	0.00406174	0.00468698			0.00280593	0.00888744	0.00201072	0.00812444	0.00340978	0.00410667		k__Bacteria.p__Firmicutes.c__Clostridia.o__Clostridiales.f__Lachnospiraceae.g__Roseburia	3.94878	C2	3.50154
k__Bacteria	p__Firmicutes	c__Clostridia	o__Clostridiales	f__Lachnospiraceae	g__Shuttleworthia	0	0	0	0	0	0	0	0.000548546	0	0	0	0	0	0	0	0	0	0	0.000212993	0	0	0.000128222	0	0	0.000425351	0	0	0	0	0	0			4.0081e-05	5.53572e-05	0	0	0.000132444	0.000136105		k__Bacteria.p__Firmicutes.c__Clostridia.o__Clostridiales.f__Lachnospiraceae.g__Shuttleworthia	1.74317	-
k__Bacteria	p__Firmicutes	c__Clostridia	o__Clostridiales	f__Lachnospiraceae	Other	0.0243506	0.0166003	0.0489276	0.0198895	0.0229868	0.00965018	0.0024506	0.0153593	0.00198544	0.0097561	0.015294	0.014478	0.00674049	0.019088	0.0475059	0.00262123	0.0132152	0.00951266	0.0223642	0.0462923	0.0575365	0.0470573	0.0366524	0.039629	0.015738	0.0344688	0.0481887	0.039044	0.0290057	0.00812348	0.0251088			0.0169882	0.0393613	0.015294	0.0393365	0.0129518	0.0116059		k__Bacteria.p__Firmicutes.c__Clostridia.o__Clostridiales.f__Lachnospiraceae.Other	4.59507	C2	4.0188
k__Bacteria	p__Firmicutes	c__Clostridia	o__Clostridiales	f__Peptococcaceae	g__Desulfosporosinus	0	0	0	0	0	0	0	0	0	0	0	0	0	0	0	0.000327654	0	0	0	0	0	0	0	0	0	0	0	0	0	0	0			1.72449e-05	0	0	0	7.5169e-05	0		k__Bacteria.p__Firmicutes.c__Clostridia.o__Clostridiales.f__Peptococcaceae.g__Desulfosporosinus	1.23666	-
k__Bacteria	p__Firmicutes	c__Clostridia	o__Clostridiales	f__Peptococcaceae	g__Niigata-25	0	0	0	0	0	0	0	0	0	0	0.000135345	0	0	0	0	0	0	0	0	0	0	0	0	0	0	0	0	0	0	0	0			7.12345e-06	0	0	0	3.10504e-05	0		k__Bacteria.p__Firmicutes.c__Clostridia.o__Clostridiales.f__Peptococcaceae.g__Niigata_25	0.852688	-
k__Bacteria	p__Firmicutes	c__Clostridia	o__Clostridiales	f__Peptococcaceae	g__Peptococcus	0	0	0	0	0.000289143	0	0	0.000548546	0	0	0.000203018	0	0	0	0.000593824	0	0	0.000146349	0	0	0	0.000512886	0	0	0	0.000405515	0	0	0	0.00243704	0			9.37305e-05	9.18401e-05	0	0	0.000187505	0.000195263		k__Bacteria.p__Firmicutes.c__Clostridia.o__Clostridiales.f__Peptococcaceae.g__Peptococcus	1.97188	-
k__Bacteria	p__Firmicutes	c__Clostridia	o__Clostridiales	f__Peptococcaceae	g__rc4-4	0	0.000332005	0.00670241	0.00110497	0.00115657	0.000603136	0	0.000548546	0	0	0.00108276	0.000254001	0	0	0.00118765	0	0.000843526	0.000292697	0.000212993	0.00342906	0	0.00141044	0.00244349	0.00084317	0.0017014	0.00162206	0.00478469	0.00273673	0.00766978	0.0016247	0.000669568			0.000753751	0.00266408	0.000292697	0.00207245	0.00150833	0.00221586		k__Bacteria.p__Firmicutes.c__Clostridia.o__Clostridiales.f__Peptococcaceae.g__rc4_4	3.42555	C2	3.0041
k__Bacteria	p__Firmicutes	c__Clostridia	o__Clostridiales	f__Peptococcaceae	Other	0	0	0	0	0	0	0	0	0	0	0	0	0	0	0	0	0	0	0	0	0	0	0	0	0	0	0	0	0.000278901	0	0			0	2.78901e-05	0	0	0	8.81963e-05		k__Bacteria.p__Firmicutes.c__Clostridia.o__Clostridiales.f__Peptococcaceae.Other	1.44545	-
k__Bacteria	p__Firmicutes	c__Clostridia	o__Clostridiales	f__Peptostreptococcaceae	g__	0.00811688	0.0122842	0.0301609	0.00994475	0.0174931	0.00120627	0.000153163	0.0082282	0.00264725	0.00579268	0.00771469	0.016002	0.00337025	0.0106045	0.016924	0.0018021	0.00927879	0.00585394	0.0219382	0.0248607	0.0530794	0.0128222	0.0109957	0.0143339	0.0161633	0.0227088	0.0242652	0.0189746	0.0112955	0.00731113	0.0254436			0.00997452	0.0209499	0.0082282	0.017569	0.00775134	0.0124304		k__Bacteria.p__Firmicutes.c__Clostridia.o__Clostridiales.f__Peptostreptococcaceae.g__	4.32118	C2	3.72495
k__Bacteria	p__Firmicutes	c__Clostridia	o__Clostridiales	f__Peptostreptococcaceae	g__Filifactor	0	0	0	0	0	0	0	0	0	0	0	0	0	0	0.000296912	0	0	0	0	0	0	0	0	0	0	0	0	0	0	0.0016247	0			1.5627e-05	0	0	0	6.81163e-05	0		k__Bacteria.p__Firmicutes.c__Clostridia.o__Clostridiales.f__Peptostreptococcaceae.g__Filifactor	1.19387	-
k__Bacteria	p__Firmicutes	c__Clostridia	o__Clostridiales	f__Peptostreptococcaceae	g__Peptostreptococcus	0	0.000664011	0	0	0.00115657	0	0	0.00438837	0	0	0.00115044	0	0	0	0.000296912	0	0	0	0	0	0	0.000256443	0.000203625	0.00084317	0	0	0	0	0.000418352	0.0666125	0.0020087			0.000402963	0.000172159	0	0	0.00103717	0.000278247		k__Bacteria.p__Firmicutes.c__Clostridia.o__Clostridiales.f__Peptostreptococcaceae.g__Peptostreptococcus	2.60527	-
k__Bacteria	p__Firmicutes	c__Clostridia	o__Clostridiales	f__Peptostreptococcaceae	Other	0	0.000332005	0	0	0.000578285	0	0	0	0	0	0	0.000254001	0	0	0	0	0.000140588	0	0.000425985	0.000428633	0	0	0	0	0	0.000405515	0	0	0.000557802	0	0			9.10981e-05	0.000139195	0	0	0.000175231	0.00022744		k__Bacteria.p__Firmicutes.c__Clostridia.o__Clostridiales.f__Peptostreptococcaceae.Other	2.14362	-
k__Bacteria	p__Firmicutes	c__Clostridia	o__Clostridiales	f__Ruminococcaceae	g__	0.0454545	0.0129482	0.0810992	0.0143646	0.0329623	0.0138721	0.00444172	0.0191991	0.00595632	0.0253049	0.0190837	0.018796	0.0142032	0.0254507	0.057304	0.00196592	0.0271334	0.0149276	0.056443	0.0724389	0.0648298	0.0560328	0.0594584	0.102867	0.0544449	0.0523114	0.0519481	0.0481664	0.0843676	0.021121	0.0314697			0.0258374	0.0646865	0.0190837	0.0577456	0.0206504	0.0173225		k__Bacteria.p__Firmicutes.c__Clostridia.o__Clostridiales.f__Ruminococcaceae.g__	4.81081	C2	4.23637
k__Bacteria	p__Firmicutes	c__Clostridia	o__Clostridiales	f__Ruminococcaceae	g__Faecalibacterium	0	0	0	0	0	0	0	0	0	0	0	0	0	0	0.000296912	0	0	0	0	0	0	0	0	0	0	0.000405515	0.000341763	0	0	0	0			1.5627e-05	7.47279e-05	0	0	6.81163e-05	0.000158255		k__Bacteria.p__Firmicutes.c__Clostridia.o__Clostridiales.f__Ruminococcaceae.g__Faecalibacterium	1.87348	-
k__Bacteria	p__Firmicutes	c__Clostridia	o__Clostridiales	f__Ruminococcaceae	g__Oscillospira	0.00649351	0.00332005	0.00603217	0.00441989	0.00751771	0.00482509	0.000459488	0.00658256	0.00132363	0.00121951	0.0044664	0.001524	0.00312951	0.00424178	0.0190024	0.00147444	0.00421763	0.00453681	0.00702875	0.0167167	0.0158023	0.0142326	0.0258603	0.0084317	0.00978307	0.0182482	0.01162	0.0127714	0.0276112	0.00487409	0.00468698			0.00483238	0.0161077	0.00441989	0.0150174	0.00403525	0.00637877		k__Bacteria.p__Firmicutes.c__Clostridia.o__Clostridiales.f__Ruminococcaceae.g__Oscillospira	4.20703	C2	3.74735
k__Bacteria	p__Firmicutes	c__Clostridia	o__Clostridiales	f__Ruminococcaceae	g__Ruminococcus	0.0535714	0.0162683	0.0569705	0.0342541	0.0430823	0.0259349	0.00505437	0.0394953	0.00727995	0.0134146	0.0267307	0.017018	0.013481	0.0413574	0.054038	0.00294889	0.0330381	0.0178545	0.0308839	0.110587	0.0830632	0.0993717	0.105274	0.104553	0.0442365	0.0778589	0.0809979	0.0740741	0.140985	0.0219334	0.0291262			0.0280356	0.0921001	0.0267307	0.0912175	0.0169246	0.0261121		k__Bacteria.p__Firmicutes.c__Clostridia.o__Clostridiales.f__Ruminococcaceae.g__Ruminococcus	4.96426	C2	4.48572
k__Bacteria	p__Firmicutes	c__Clostridia	o__Clostridiales	f__Ruminococcaceae	Other	0.0178571	0.00298805	0.0281501	0.0121547	0.00852971	0.00301568	0.00168479	0.00932529	0.00198544	0.00335366	0.00494011	0.00660401	0.00433317	0.0116649	0.0166271	0.000163827	0.00843526	0.0048295	0.0144835	0.0270039	0.023906	0.0239774	0.0232132	0.0219224	0.0140366	0.0251419	0.0222146	0.0151432	0.0458792	0.00487409	0.00602611			0.00848031	0.0242439	0.00660401	0.0235596	0.00703962	0.00865562		k__Bacteria.p__Firmicutes.c__Clostridia.o__Clostridiales.f__Ruminococcaceae.Other	4.3846	C2	3.88323
k__Bacteria	p__Firmicutes	c__Clostridia	o__Clostridiales	f__Veillonellaceae	g__	0	0	0	0	0	0	0	0.000548546	0	0	0	0	0	0	0	0	0.000140588	0	0.000425985	0	0	0.000384665	0	0.00084317	0.000425351	0	0	0.000182448	0.000139451	0.000812348	0.00100435			5.86905e-05	0.000197508	0	6.97253e-05	0.000155757	0.000279377		k__Bacteria.p__Firmicutes.c__Clostridia.o__Clostridiales.f__Veillonellaceae.g__	2.29559	-
k__Bacteria	p__Firmicutes	c__Clostridia	o__Clostridiales	f__Veillonellaceae	g__Acidaminococcus	0	0	0	0.00220994	0	0	0	0	0	0	0	0	0	0	0	0	0	0	0	0	0	0	0	0	0	0	0	0	0	0	0.000334784			0.000116313	0	0	0	0.000506996	0		k__Bacteria.p__Firmicutes.c__Clostridia.o__Clostridiales.f__Veillonellaceae.g__Acidaminococcus	2.06563	-
k__Bacteria	p__Firmicutes	c__Clostridia	o__Clostridiales	f__Veillonellaceae	g__Anaerovibrio	0	0	0	0.00110497	0.000578285	0	0.000153163	0.000548546	0	0.000609756	0.000203018	0	0.000481464	0.00106045	0.00178147	0	0.00126529	0	0.00127796	0.00428633	0.0166126	0.00269265	0.000407249	0.00337268	0.00425351	0.00405515	0.00170882	0.00346652	0.000697253	0.0016247	0			0.000477072	0.00415528	0.000203018	0.0034196	0.000564335	0.0046		k__Bacteria.p__Firmicutes.c__Clostridia.o__Clostridiales.f__Veillonellaceae.g__Anaerovibrio	3.6186	C2	3.28338
k__Bacteria	p__Firmicutes	c__Clostridia	o__Clostridiales	f__Veillonellaceae	g__Dialister	0	0	0	0	0	0	0	0	0	0	0	0	0	0	0	0	0	0	0	0	0	0	0	0	0.000850702	0.00081103	0	0	0	0	0			0	0.000166173	0	0	0	0.000350449		k__Bacteria.p__Firmicutes.c__Clostridia.o__Clostridiales.f__Veillonellaceae.g__Dialister	2.22056	C2	2.50839
k__Bacteria	p__Firmicutes	c__Clostridia	o__Clostridiales	f__Veillonellaceae	g__Megamonas	0	0	0	0	0	0	0	0	0	0.000609756	0	0	0	0	0	0	0.000140588	0	0	0	0	0	0	0	0	0	0	0	0	0	0			3.94918e-05	0	0	0	0.000141801	0		k__Bacteria.p__Firmicutes.c__Clostridia.o__Clostridiales.f__Veillonellaceae.g__Megamonas	1.59651	-
k__Bacteria	p__Firmicutes	c__Clostridia	o__Clostridiales	f__Veillonellaceae	g__Megasphaera	0	0	0	0	0.000144571	0	0	0	0	0	0	0	0	0	0	0	0	0.000292697	0	0.000428633	0	0	0	0	0	0	0	0	0	0	0			2.30141e-05	4.28633e-05	0	0	7.32231e-05	0.000135546		k__Bacteria.p__Firmicutes.c__Clostridia.o__Clostridiales.f__Veillonellaceae.g__Megasphaera	1.63209	-
k__Bacteria	p__Firmicutes	c__Clostridia	o__Clostridiales	f__Veillonellaceae	g__Phascolarctobacterium	0.012987	0.00166003	0.0100536	0.00220994	0.00491543	0.00422195	0.00107214	0.00274273	0.000661813	0.00365854	0.00419571	0.00254001	0.00144439	0.00424178	0.0139549	0.000982962	0.00393645	0.00219523	0.00447284	0.012859	0.0158023	0.0135915	0.0124211	0.0143339	0.0136112	0.0109489	0.0112782	0.0120416	0.00641473	0.00487409	0.00970874			0.00432355	0.0123302	0.00365854	0.01264	0.00385033	0.00253159		k__Bacteria.p__Firmicutes.c__Clostridia.o__Clostridiales.f__Veillonellaceae.g__Phascolarctobacterium	4.09097	C2	3.58523
k__Bacteria	p__Firmicutes	c__Clostridia	o__Clostridiales	f__Veillonellaceae	g__Selenomonas	0	0	0	0	0	0	0	0	0	0	6.76727e-05	0.000254001	0	0	0	0	0	0.00102444	0	0.000428633	0.00162075	0.000384665	0.000610874	0.00084317	0	0.00121655	0.000341763	0	0.000139451	0	0.000334784			7.08481e-05	0.000558585	0	0.000406649	0.000238421	0.000531107		k__Bacteria.p__Firmicutes.c__Clostridia.o__Clostridiales.f__Veillonellaceae.g__Selenomonas	2.74709	C2	3.13001
k__Bacteria	p__Firmicutes	c__Clostridia	o__Clostridiales	f__Veillonellaceae	g__Succiniclasticum	0	0	0.000670241	0	0.000144571	0	0	0.00219419	0	0	0	0	0	0	0	0	0	0.000146349	0	0.000428633	0	0	0.000203625	0	0.000425351	0.00243309	0.00102529	0.000182448	0.000557802	0	0			0.000166071	0.000525624	0	0.000314488	0.000515428	0.000742285		k__Bacteria.p__Firmicutes.c__Clostridia.o__Clostridiales.f__Veillonellaceae.g__Succiniclasticum	2.72068	C2	2.68808
k__Bacteria	p__Firmicutes	c__Clostridia	o__Clostridiales	f__Veillonellaceae	g__Veillonella	0	0	0	0	0	0	0	0	0	0	0.000270691	0	0	0	0	0	0	0	0	0	0	0	0	0	0	0	0	0	0	0	0			1.42469e-05	0	0	0	6.21008e-05	0		k__Bacteria.p__Firmicutes.c__Clostridia.o__Clostridiales.f__Veillonellaceae.g__Veillonella	1.15372	-
k__Bacteria	p__Firmicutes	c__Clostridia	o__Clostridiales	f__Veillonellaceae	Other	0.00162338	0	0.00201072	0.00110497	0.000289143	0	0	0.00219419	0	0	0.000203018	0	0	0	0	0	0.000140588	0	0.000212993	0.0012859	0.000405186	0.000128222	0	0.00084317	0.000425351	0.00121655	0.00102529	0.000364897	0.000139451	0.0113729	0.000334784			0.000409421	0.000583401	0	0.000415269	0.000734803	0.000472139		k__Bacteria.p__Firmicutes.c__Clostridia.o__Clostridiales.f__Veillonellaceae.Other	2.76597	-
k__Bacteria	p__Firmicutes	c__Clostridia	o__Clostridiales	Other	Other	0.00811688	0.00132802	0.0227882	0.00552486	0.008096	0.00361882	0.000612651	0.0142622	0.000661813	0.00121951	0.00487244	0.00406401	0.00192585	0.00530223	0.00623515	0.000982962	0.00590468	0.00292697	0.00809372	0.0188598	0.00850891	0.0142326	0.0171045	0.0185497	0.00723097	0.0105434	0.0112782	0.0107645	0.0322131	0.00324939	0.00535655			0.00560721	0.0149286	0.00487244	0.0127554	0.00540223	0.007325		k__Bacteria.p__Firmicutes.c__Clostridia.o__Clostridiales.Other.Other	4.17402	C2	3.64013
k__Bacteria	p__Firmicutes	c__Clostridia	o__Coriobacteriales	f__	g__	0	0	0	0	0.000578285	0.000603136	0	0	0	0	6.76727e-05	0	0	0	0	0	0	0	0	0	0	0.000256443	0	0	0.000850702	0	0.000341763	0.000182448	0.000836703	0	0			6.57418e-05	0.000246806	0	9.12242e-05	0.000185689	0.000338376		k__Bacteria.p__Firmicutes.c__Clostridia.o__Coriobacteriales.f__.g__	2.39236	C2	2.97575
k__Bacteria	p__Firmicutes	c__Clostridia	o__Coriobacteriales	f__Coriobacteriaceae	g__	0	0.000664011	0	0	0.00159028	0	0	0	0	0.00182927	0.000676727	0.00127	0.000240732	0	0.000593824	0	0.000421763	0	0.000638978	0	0	0.000384665	0.000203625	0.00252951	0.000425351	0.00162206	0.00239234	0.000364897	0.000139451	0	0.000669568			0.000417136	0.00080619	0	0.000374781	0.000581077	0.000987496		k__Bacteria.p__Firmicutes.c__Clostridia.o__Coriobacteriales.f__Coriobacteriaceae.g__	2.90644	-
k__Bacteria	p__Firmicutes	c__Clostridia	o__Coriobacteriales	f__Coriobacteriaceae	g__Adlercreutzia	0	0	0	0	0.000144571	0	0	0	0	0.000304878	0	0	0	0	0.000296912	0	0	0.000146349	0	0	0.000405186	0	0	0.00084317	0	0	0	0.000364897	0	0	0			4.69847e-05	0.000161325	0	0	0.000100411	0.000288291		k__Bacteria.p__Firmicutes.c__Clostridia.o__Coriobacteriales.f__Coriobacteriaceae.g__Adlercreutzia	2.2077	-
k__Bacteria	p__Firmicutes	c__Clostridia	o__Coriobacteriales	f__Coriobacteriaceae	g__Atopobium	0	0	0	0	0	0.000603136	0.000153163	0	0	0	0.000203018	0	0	0	0.000890736	0.000163827	0.000421763	0.000146349	0.00127796	0.000857265	0.000405186	0.000512886	0.000203625	0	0	0	0.000341763	0.000547345	0	0	0.000669568			0.000203155	0.000286807	0	0.000272694	0.000357227	0.000297658		k__Bacteria.p__Firmicutes.c__Clostridia.o__Coriobacteriales.f__Coriobacteriaceae.g__Atopobium	2.45759	-
k__Bacteria	p__Firmicutes	c__Clostridia	o__Coriobacteriales	f__Coriobacteriaceae	Other	0	0	0	0	0.000578285	0	0	0.00109709	0	0.000914634	0.000541382	0.002286	0	0.00106045	0.000593824	0	0.00168705	0.000439046	0.00106496	0.000857265	0.00162075	0.000512886	0.000610874	0.00252951	0.000850702	0.000405515	0.00170882	0.000547345	0	0	0.000669568			0.000540144	0.000964366	0.000439046	0.000730788	0.000666682	0.000760418		k__Bacteria.p__Firmicutes.c__Clostridia.o__Coriobacteriales.f__Coriobacteriaceae.Other	2.98424	-
k__Bacteria	p__Firmicutes	c__Clostridia	Other	Other	Other	0.00974026	0.000996016	0.0134048	0.00994475	0.00448171	0.00603136	0.000306326	0.00767965	0.000661813	0.00518293	0.0029776	0.00381001	0.00264805	0.00530223	0.00534442	0.000491481	0.00492057	0.00204888	0.00681576	0.0141449	0.0117504	0.0102577	0.0140501	0.0143339	0.0106338	0.00486618	0.0133288	0.0056559	0.0168735	0.000812348	0.00401741			0.00488361	0.0115895	0.00492057	0.0125396	0.00354589	0.00386128		k__Bacteria.p__Firmicutes.c__Clostridia.Other.Other.Other	4.06407	C2	3.49659
k__Bacteria	p__Firmicutes	c__Erysipelotrichi	o__Erysipelotrichales	f__	g__	0	0	0	0	0	0	0	0	0	0	0	0.000254001	0	0	0	0	0	0	0	0	0	0.000128222	0.000203625	0	0	0	0.000341763	0	0.000278901	0	0			1.33684e-05	9.52511e-05	0	0	5.82717e-05	0.000134066		k__Bacteria.p__Firmicutes.c__Erysipelotrichi.o__Erysipelotrichales.f__.g__	1.97887	C2	3.09245
k__Bacteria	p__Firmicutes	c__Erysipelotrichi	o__Erysipelotrichales	f__[Coprobacillaceae]	g__	0	0	0	0	0.000144571	0	0	0	0	0	0.000270691	0.000508001	0.000240732	0.00212089	0.000296912	0	0.000140588	0.000292697	0.00106496	0.000428633	0.00162075	0.000128222	0.000407249	0	0.00127605	0	0.00170882	0	0.000278901	0.00324939	0			0.000267371	0.000584862	0	0.000343075	0.000520569	0.000682996		k__Bacteria.p__Firmicutes.c__Erysipelotrichi.o__Erysipelotrichales.f___Coprobacillaceae_.g__	2.76705	-
k__Bacteria	p__Firmicutes	c__Erysipelotrichi	o__Erysipelotrichales	f__[Coprobacillaceae]	g__Coprobacillus	0.00162338	0	0	0	0	0	0	0	0	0.000304878	6.76727e-05	0	0	0	0	0	0.000140588	0	0.000425985	0.000428633	0.000405186	0.000384665	0.000407249	0.00084317	0.000425351	0	0	0.000364897	0.000139451	0	0			0.000134868	0.00033986	0	0.000394926	0.000379218	0.00024746		k__Bacteria.p__Firmicutes.c__Erysipelotrichi.o__Erysipelotrichales.f___Coprobacillaceae_.g__Coprobacillus	2.5313	C2	3.00358
k__Bacteria	p__Firmicutes	c__Erysipelotrichi	o__Erysipelotrichales	f__[Coprobacillaceae]	g__Sharpea	0	0	0	0	0	0	0	0	0	0	0.000135345	0	0	0	0	0	0.000421763	0.000146349	0.000425985	0	0	0	0	0	0.000850702	0.00121655	0	0	0	0	0			5.94443e-05	0.000206725	0	0	0.000135799	0.000444263		k__Bacteria.p__Firmicutes.c__Erysipelotrichi.o__Erysipelotrichales.f___Coprobacillaceae_.g__Sharpea	2.31539	-
k__Bacteria	p__Firmicutes	c__Erysipelotrichi	o__Erysipelotrichales	f__[Coprobacillaceae]	Other	0	0.000332005	0.000670241	0	0.000289143	0	0.000153163	0	0	0	6.76727e-05	0.000254001	0	0	0	0	0.000140588	0.000439046	0	0	0.000405186	0.000512886	0.000203625	0	0.000425351	0	0.000341763	0.000364897	0.000139451	0	0			0.000123466	0.000239316	0	0.000272694	0.000191268	0.000196155		k__Bacteria.p__Firmicutes.c__Erysipelotrichi.o__Erysipelotrichales.f___Coprobacillaceae_.Other	2.37897	-
k__Bacteria	p__Firmicutes	c__Erysipelotrichi	o__Erysipelotrichales	f__Erysipelotrichaceae	g__	0.00324675	0.000664011	0	0	0.000722857	0.000603136	0	0.00109709	0	0	0.0007444	0	0	0.00106045	0.000296912	0	0.000281175	0.000439046	0.000425985	0.000428633	0.00202593	0.00141044	0.000814498	0.00590219	0.000425351	0	0.00136705	0.00200693	0.000418352	0	0.000669568			0.000504306	0.00147994	0.000296912	0.00109078	0.000762313	0.00170382		k__Bacteria.p__Firmicutes.c__Erysipelotrichi.o__Erysipelotrichales.f__Erysipelotrichaceae.g__	3.17024	C2	2.71087
k__Bacteria	p__Firmicutes	c__Erysipelotrichi	o__Erysipelotrichales	f__Erysipelotrichaceae	g__[Eubacterium]	0.00649351	0.00365206	0.000670241	0.00220994	0.00274686	0	0	0.00219419	0	0.000304878	0.00101509	0.00127	0.000240732	0.00212089	0.000593824	0	0	0.000146349	0.00085197	0.000857265	0	0.00141044	0.00203625	0.0185497	0	0.00081103	0.000683527	0.000912242	0.00181286	0	0.000334784			0.00129003	0.00270734	0.000670241	0.000884754	0.00166615	0.00560665		k__Bacteria.p__Firmicutes.c__Erysipelotrichi.o__Erysipelotrichales.f__Erysipelotrichaceae.g___Eubacterium_	3.43254	-
k__Bacteria	p__Firmicutes	c__Erysipelotrichi	o__Erysipelotrichales	f__Erysipelotrichaceae	g__Bulleidia	0.00162338	0.000664011	0.000670241	0	0.000867428	0	0	0	0	0	0.000541382	0.000762002	0.000722195	0	0.000296912	0	0.000281175	0.000878092	0.00149095	0.000857265	0.000405186	0.000641108	0.000610874	0	0	0.000405515	0.000341763	0.000912242	0.000278901	0	0.000669568			0.00046304	0.000445286	0.000296912	0.000405351	0.000514279	0.000314765		k__Bacteria.p__Firmicutes.c__Erysipelotrichi.o__Erysipelotrichales.f__Erysipelotrichaceae.g__Bulleidia	2.66562	-
k__Bacteria	p__Firmicutes	c__Erysipelotrichi	o__Erysipelotrichales	f__Erysipelotrichaceae	g__Erysipelothrix	0.00162338	0.00166003	0	0.00110497	0.00173486	0	0	0.000548546	0.000661813	0	0.00108276	0.00127	0	0	0	0	0.000281175	0.00102444	0.000638978	0.000857265	0	0.00153866	0	0.00421585	0.000425351	0.00081103	0.00102529	0.00109469	0.000836703	0	0.000334784			0.000612155	0.00108048	0.000548546	0.000846984	0.000648194	0.00120137		k__Bacteria.p__Firmicutes.c__Erysipelotrichi.o__Erysipelotrichales.f__Erysipelotrichaceae.g__Erysipelothrix	3.03362	-
k__Bacteria	p__Firmicutes	c__Erysipelotrichi	o__Erysipelotrichales	f__Erysipelotrichaceae	g__L7A_E11	0	0	0	0	0	0	0	0	0	0	6.76727e-05	0	0	0	0	0	0.000140588	0	0.000425985	0.000428633	0	0	0	0	0.000425351	0.000405515	0	0	0	0	0			3.33813e-05	0.00012595	0	0	0.00010128	0.000202884		k__Bacteria.p__Firmicutes.c__Erysipelotrichi.o__Erysipelotrichales.f__Erysipelotrichaceae.g__L7A_E11	2.1002	-
k__Bacteria	p__Firmicutes	c__Erysipelotrichi	o__Erysipelotrichales	f__Erysipelotrichaceae	g__p-75-a5	0	0	0	0	0	0	0	0	0	0	0	0	0	0	0	0	0.000140588	0	0	0	0	0	0	0	0	0	0	0	0	0	0.000334784			7.39935e-06	0	0	0	3.2253e-05	0		k__Bacteria.p__Firmicutes.c__Erysipelotrichi.o__Erysipelotrichales.f__Erysipelotrichaceae.g__p_75_a5	0.869195	-
k__Bacteria	p__Firmicutes	c__Erysipelotrichi	o__Erysipelotrichales	f__Erysipelotrichaceae	g__PSB-M-3	0	0	0	0	0	0	0	0.000548546	0	0	0.000270691	0	0	0	0	0	0	0	0	0	0	0.000128222	0	0	0	0	0.000341763	0.000182448	0	0	0.000669568			4.31178e-05	6.52434e-05	0	0	0.000137205	0.000117362		k__Bacteria.p__Firmicutes.c__Erysipelotrichi.o__Erysipelotrichales.f__Erysipelotrichaceae.g__PSB_M_3	1.81454	-
k__Bacteria	p__Firmicutes	c__Erysipelotrichi	o__Erysipelotrichales	f__Erysipelotrichaceae	Other	0	0.000332005	0	0	0.000144571	0	0	0	0	0	6.76727e-05	0	0	0	0	0	0.000140588	0	0.00085197	0	0.000405186	0.000128222	0.000203625	0	0.000850702	0	0.000341763	0.000182448	0.000139451	0	0			8.08846e-05	0.00022514	0	0.00016095	0.000205077	0.000260007		k__Bacteria.p__Firmicutes.c__Erysipelotrichi.o__Erysipelotrichales.f__Erysipelotrichaceae.Other	2.35245	C2	2.99291
k__Bacteria	p__Firmicutes	c__Erysipelotrichi	o__Erysipelotrichales	Other	Other	0	0	0	0	0	0	0	0	0	0	6.76727e-05	0	0	0	0	0	0	0	0	0	0	0.000128222	0	0	0	0	0	0	0	0	0.000334784			3.56172e-06	1.28222e-05	0	0	1.55252e-05	4.05472e-05		k__Bacteria.p__Firmicutes.c__Erysipelotrichi.o__Erysipelotrichales.Other.Other	1.10796	-
k__Bacteria	p__Firmicutes	c__RF3	o__ML615J-28	f__	g__	0	0	0	0	0.000289143	0.000603136	0.000153163	0	0	0	0.000135345	0	0	0	0	0.000163827	0.000281175	0	0	0	0	0.00141044	0.00122175	0	0	0	0.00136705	0.00182448	0.00181286	0.000812348	0.000334784			8.55679e-05	0.000763658	0	0.000610874	0.000159154	0.000825584		k__Bacteria.p__Firmicutes.c__RF3.o__ML615J_28.f__.g__	2.8829	-
k__Bacteria	p__Firmicutes	Other	Other	Other	Other	0.00487013	0.00132802	0.00670241	0.00110497	0.00130114	0.00180941	0.000153163	0.0104224	0	0.00182927	0.000473709	0.00127	0.00240732	0.00212089	0.00267221	0.000491481	0.00492057	0.00614664	0.00234292	0.0025718	0.00121556	0.00641108	0.00325799	0.00084317	0.000850702	0.00364964	0.00307587	0.00127714	0.00460187	0.00243704	0.000669568			0.00275614	0.00277548	0.00182927	0.00282383	0.00270034	0.00181961		k__Bacteria.p__Firmicutes.Other.Other.Other.Other	3.44334	-
k__Bacteria	p__Fusobacteria	c__Fusobacteria	o__Fusobacteriales	f__Fusobacteriaceae	g__Fusobacterium	0.00162338	0.000996016	0	0	0.000722857	0	0	0.00658256	0	0	0.000338364	0	0	0	0.000296912	0	0	0	0	0	0	0.000128222	0	0	0	0	0	0	0	0.0406174	0			0.000555794	1.28222e-05	0	0	0.00152413	4.05472e-05		k__Bacteria.p__Fusobacteria.c__Fusobacteria.o__Fusobacteriales.f__Fusobacteriaceae.g__Fusobacterium	2.74491	-
k__Bacteria	p__Fusobacteria	c__Fusobacteria	o__Fusobacteriales	f__Fusobacteriaceae	g__u114	0	0	0	0	0	0	0	0	0	0	6.76727e-05	0	0	0	0	0	0	0	0	0	0	0	0	0	0	0	0	0	0	0	0			3.56172e-06	0	0	0	1.55252e-05	0		k__Bacteria.p__Fusobacteria.c__Fusobacteria.o__Fusobacteriales.f__Fusobacteriaceae.g__u114	0.551834	-
k__Bacteria	p__Fusobacteria	c__Fusobacteria	o__Fusobacteriales	f__Leptotrichiaceae	g__	0	0	0	0	0	0	0	0.00109709	0	0	0	0	0	0	0	0	0	0	0	0	0	0	0	0	0	0	0	0.000364897	0	0	0			5.77417e-05	3.64897e-05	0	0	0.00025169	0.000115391		k__Bacteria.p__Fusobacteria.c__Fusobacteria.o__Fusobacteriales.f__Leptotrichiaceae.g__	1.76149	-
k__Bacteria	p__Gemmatimonadetes	c__Gemm-1	o__	f__	g__	0	0	0	0	0	0	0	0	0	0	0	0	0	0	0	0	0	0	0	0	0	0	0	0	0	0	0	0	0	0	0.000334784			0	0	0	0	0	0		k__Bacteria.p__Gemmatimonadetes.c__Gemm_1.o__.f__.g__	0	-
k__Bacteria	p__Gemmatimonadetes	c__Gemmatimonadetes	o__Ellin5290	f__	g__	0	0	0	0	0	0	0	0	0	0	0	0	0	0	0	0	0	0	0	0	0	0	0	0	0	0	0	0	0	0	0			0	0	0	0	0	0		k__Bacteria.p__Gemmatimonadetes.c__Gemmatimonadetes.o__Ellin5290.f__.g__	0	-
k__Bacteria	p__Gemmatimonadetes	c__Gemmatimonadetes	o__Gemmatimonadales	f__Gemmatimonadaceae	g__Gemmatimonas	0	0	0	0	0	0	0	0	0	0	0	0	0	0	0	0	0	0	0	0	0	0	0	0	0	0	0	0.000182448	0	0	0			0	1.82448e-05	0	0	0	5.76953e-05		k__Bacteria.p__Gemmatimonadetes.c__Gemmatimonadetes.o__Gemmatimonadales.f__Gemmatimonadaceae.g__Gemmatimonas	1.26114	-
k__Bacteria	p__GN02	c__	o__	f__	g__	0	0	0	0	0	0	0	0	0	0	0	0	0	0	0	0	0	0	0	0	0	0	0	0	0	0	0	0.000364897	0	0	0			0	3.64897e-05	0	0	0	0.000115391		k__Bacteria.p__GN02.c__.o__.f__.g__	1.56217	-
k__Bacteria	p__GN02	c__BD1-5	o__	f__	g__	0	0.000332005	0	0	0	0	0	0	0	0.00426829	0	0.000254001	0	0	0	0	0.000281175	0.000292697	0	0	0.000810373	0	0	0	0	0	0	0	0	0	0.000334784			0.000285693	8.10373e-05	0	0	0.000972026	0.000256262		k__Bacteria.p__GN02.c__BD1_5.o__.f__.g__	2.4559	-
k__Bacteria	p__GN02	c__GKS2-174	o__	f__	g__	0	0	0	0	0	0	0	0	0	0	0	0	0	0	0	0	0	0	0	0	0	0	0	0	0	0.000405515	0	0.000182448	0	0	0			0	5.87963e-05	0	0	0	0.000134643		k__Bacteria.p__GN02.c__GKS2_174.o__.f__.g__	1.76935	C2	2.82096
k__Bacteria	p__Lentisphaerae	c__[Lentisphaeria]	o__Victivallales	f__Victivallaceae	g__	0	0.000332005	0.00201072	0	0.00115657	0.00120627	0.000153163	0.00109709	0	0	0.000135345	0	0	0.00106045	0	0	0.00182764	0	0	0.000428633	0.00121556	0.00307732	0	0	0.000850702	0.00364964	0.000683527	0.00200693	0.00209176	0	0			0.000472593	0.00140041	0	0.00103313	0.000683645	0.00126639		k__Bacteria.p__Lentisphaerae.c___Lentisphaeria_.o__Victivallales.f__Victivallaceae.g__	3.14625	C2	2.84055
k__Bacteria	p__Nitrospirae	c__Nitrospira	o__Nitrospirales	f__Nitrospiraceae	g__Nitrospira	0.00162338	0	0	0	0	0	0	0	0	0	0	0	0	0	0	0	0	0	0	0	0	0	0	0	0	0	0	0	0	0	0			8.54409e-05	0	0	0	0.000372428	0		k__Bacteria.p__Nitrospirae.c__Nitrospira.o__Nitrospirales.f__Nitrospiraceae.g__Nitrospira	1.93167	-
k__Bacteria	p__OD1	c__	o__	f__	g__	0	0	0	0	0	0	0	0	0	0	6.76727e-05	0	0	0	0.000296912	0.000819135	0	0	0	0	0	0	0	0	0	0	0	0	0	0	0.00167392			6.2301e-05	0	0	0	0.000195785	0		k__Bacteria.p__OD1.c__.o__.f__.g__	1.79451	-
k__Bacteria	p__OD1	c__ABY1	o__	f__	g__	0	0	0	0	0.000289143	0.00241255	0	0	0	0.00121951	0.000676727	0.000508001	0	0	0.000296912	0.00163827	0	0.000146349	0.000425985	0	0	0.000128222	0.000814498	0	0	0.00081103	0	0.000547345	0	0	0.00167392			0.000400708	0.00023011	0	0	0.000667974	0.000350825		k__Bacteria.p__OD1.c__ABY1.o__.f__.g__	2.60283	-
k__Bacteria	p__OD1	c__Mb-NB09	o__	f__	g__	0	0.000332005	0	0	0.000144571	0	0	0	0.000661813	0.00243902	0.000203018	0	0	0	0.000593824	0.000163827	0	0	0	0	0	0	0	0	0	0	0	0.000182448	0	0	0			0.000238847	1.82448e-05	0	0	0.000570319	5.76953e-05		k__Bacteria.p__OD1.c__Mb_NB09.o__.f__.g__	2.37812	-
k__Bacteria	p__OD1	c__SM2F11	o__	f__	g__	0	0	0	0	0.000433714	0	0	0	0.00132363	0	0.000135345	0	0	0	0	0.000327654	0	0	0	0	0	0	0	0	0	0.00081103	0	0	0	0	0.00133914			0.00011686	8.1103e-05	0	0	0.000316781	0.00025647		k__Bacteria.p__OD1.c__SM2F11.o__.f__.g__	2.06767	-
k__Bacteria	p__OD1	c__ZB2	o__	f__	g__	0.00649351	0.00365206	0	0.0309392	0.00578285	0.0114596	0.000153163	0.00109709	0.0119126	0.0189024	0.0103539	0.011938	0.00337025	0.00424178	0.0130641	0.0201507	0.000984114	0.000292697	0.00170394	0.000428633	0.00445705	0.00217977	0.000814498	0.00421585	0.00595491	0.0150041	0.00341763	0.0162379	0.000418352	0.00243704	0.0539002			0.00823643	0.00531287	0.00578285	0.00381674	0.00832919	0.00574533		k__Bacteria.p__OD1.c__ZB2.o__.f__.g__	3.91574	-
k__Bacteria	p__OD1	Other	Other	Other	Other	0	0	0.000670241	0.00331492	0.000289143	0.00180941	0	0	0.00132363	0.00304878	0.000879746	0.001778	0.000481464	0	0.00148456	0.00114679	0.000140588	0	0	0	0.00121556	0.000128222	0.000203625	0	0.000850702	0.00162206	0	0.00273673	0	0.00324939	0.00669568			0.000861435	0.000675689	0.000481464	0.000165923	0.00103947	0.000931807		k__Bacteria.p__OD1.Other.Other.Other.Other	2.93522	-
k__Bacteria	p__OP3	c__BD4-9	o__	f__	g__	0	0	0	0	0	0	0	0	0	0	0	0	0.000481464	0	0	0	0	0	0	0	0	0	0	0	0	0	0	0	0	0	0.000669568			2.53402e-05	0	0	0	0.000110455	0		k__Bacteria.p__OP3.c__BD4_9.o__.f__.g__	1.40381	-
k__Bacteria	p__OP3	c__koll11	o__	f__	g__	0	0	0	0	0	0	0	0	0	0.000304878	0	0	0	0	0	0	0	0.000146349	0	0	0	0	0	0	0	0	0	0.000182448	0	0	0.000334784			2.37488e-05	1.82448e-05	0	0	7.58846e-05	5.76953e-05		k__Bacteria.p__OP3.c__koll11.o__.f__.g__	1.37564	-
k__Bacteria	p__OP3	c__PBS-25	o__	f__	g__	0	0	0	0	0	0	0	0	0	0	0	0	0	0	0	0	0	0	0.000212993	0	0	0	0	0	0	0	0	0	0	0	0			1.12101e-05	0	0	0	4.88638e-05	0		k__Bacteria.p__OP3.c__PBS_25.o__.f__.g__	1.04961	-
k__Bacteria	p__Planctomycetes	c__OM190	o__CL500-15	f__	g__	0	0	0	0	0	0	0	0	0	0	0	0.000254001	0	0	0	0	0	0	0	0	0	0	0	0	0	0	0	0	0	0	0.000669568			1.33684e-05	0	0	0	5.82717e-05	0		k__Bacteria.p__Planctomycetes.c__OM190.o__CL500_15.f__.g__	1.12608	-
k__Bacteria	p__Planctomycetes	c__Phycisphaerae	o__	f__	g__	0	0	0	0	0	0	0	0	0	0	0	0	0	0	0	0	0	0	0	0	0	0	0	0	0	0.000405515	0	0	0	0	0			0	4.05515e-05	0	0	0	0.000128235		k__Bacteria.p__Planctomycetes.c__Phycisphaerae.o__.f__.g__	1.60801	-
k__Bacteria	p__Planctomycetes	c__Phycisphaerae	o__Phycisphaerales	f__	g__	0	0	0	0.00110497	0	0.000603136	0	0	0	0.000609756	0.000406036	0.000254001	0	0	0.000296912	0.000163827	0	0	0	0	0	0.000256443	0	0	0	0.000405515	0	0.000912242	0	0	0.000669568			0.000180981	0.00015742	0	0	0.000305377	0.000300847		k__Bacteria.p__Planctomycetes.c__Phycisphaerae.o__Phycisphaerales.f__.g__	2.25763	-
k__Bacteria	p__Planctomycetes	c__Planctomycetia	o__Gemmatales	f__Gemmataceae	g__	0	0	0	0	0	0	0	0	0	0	0	0.000254001	0	0	0	0.000163827	0	0	0	0.000428633	0.000405186	0.000256443	0	0	0	0.000405515	0	0	0	0	0.000334784			2.19909e-05	0.000149578	0	0	6.75636e-05	0.000198431		k__Bacteria.p__Planctomycetes.c__Planctomycetia.o__Gemmatales.f__Gemmataceae.g__	2.17487	C2	3.19042
k__Bacteria	p__Planctomycetes	c__Planctomycetia	o__Gemmatales	f__Gemmataceae	g__Gemmata	0	0	0	0	0.000289143	0	0	0	0	0	0.000203018	0.000254001	0	0	0.00118765	0.000327654	0.000140588	0	0	0	0	0	0	0.00084317	0	0.00121655	0	0.000182448	0	0	0.00234349			0.000126424	0.000224216	0	0	0.000281197	0.00043735		k__Bacteria.p__Planctomycetes.c__Planctomycetia.o__Gemmatales.f__Gemmataceae.g__Gemmata	2.35067	-
k__Bacteria	p__Planctomycetes	c__Planctomycetia	o__Gemmatales	f__Isosphaeraceae	g__	0	0	0	0	0	0	0	0	0	0	0	0	0	0	0.000296912	0	0	0	0	0	0	0	0	0	0	0	0	0.000182448	0	0	0			1.5627e-05	1.82448e-05	0	0	6.81163e-05	5.76953e-05		k__Bacteria.p__Planctomycetes.c__Planctomycetia.o__Gemmatales.f__Isosphaeraceae.g__	1.26114	-
k__Bacteria	p__Planctomycetes	c__Planctomycetia	o__Gemmatales	f__Isosphaeraceae	Other	0	0	0	0	0	0	0	0	0	0	0	0	0	0	0	0	0	0	0	0	0	0	0	0	0	0	0	0.000182448	0	0	0			0	1.82448e-05	0	0	0	5.76953e-05		k__Bacteria.p__Planctomycetes.c__Planctomycetia.o__Gemmatales.f__Isosphaeraceae.Other	1.26114	-
k__Bacteria	p__Planctomycetes	c__Planctomycetia	o__Pirellulales	f__Pirellulaceae	g__	0	0	0	0	0	0	0	0.00109709	0	0.000304878	0	0	0	0	0.000593824	0	0	0	0.000212993	0.0012859	0	0.000128222	0	0.00168634	0.000425351	0	0.000683527	0.000364897	0	0	0.00133914			0.000116252	0.000457424	0	0.000246559	0.000282625	0.000596531		k__Bacteria.p__Planctomycetes.c__Planctomycetia.o__Pirellulales.f__Pirellulaceae.g__	2.66032	C2	2.61541
k__Bacteria	p__Planctomycetes	c__Planctomycetia	o__Pirellulales	Other	Other	0	0	0	0	0	0	0	0.000548546	0	0	0	0	0	0	0	0	0	0	0	0	0	0.000128222	0	0	0	0	0	0	0	0	0			2.88709e-05	1.28222e-05	0	0	0.000125845	4.05472e-05		k__Bacteria.p__Planctomycetes.c__Planctomycetia.o__Pirellulales.Other.Other	1.46046	-
k__Bacteria	p__Planctomycetes	c__Planctomycetia	o__Planctomycetales	f__Planctomycetaceae	g__Planctomyces	0	0	0	0	0.000722857	0	0	0	0	0	0.000609055	0.000254001	0	0	0.000890736	0	0	0	0	0	0	0	0	0.00084317	0	0.000405515	0	0	0	0	0.000669568			0.00013035	0.000124869	0	0	0.000281718	0.000282736		k__Bacteria.p__Planctomycetes.c__Planctomycetia.o__Planctomycetales.f__Planctomycetaceae.g__Planctomyces	2.11511	-
k__Bacteria	p__Planctomycetes	c__Planctomycetia	Other	Other	Other	0	0	0.000670241	0	0	0	0	0	0	0	0	0	0	0	0.000296912	0.000163827	0.000140588	0	0	0	0	0	0	0.00084317	0	0	0	0	0	0	0			6.69246e-05	8.4317e-05	0	0	0.000166481	0.000266634		k__Bacteria.p__Planctomycetes.c__Planctomycetia.Other.Other.Other	1.92592	-
k__Bacteria	p__Proteobacteria	c__Alphaproteobacteria	o__	f__	g__	0	0	0	0	0	0	0	0	0	0	0	0	0	0	0	0	0.000140588	0	0	0	0	0	0	0	0	0	0	0	0	0	0			7.39935e-06	0	0	0	3.2253e-05	0		k__Bacteria.p__Proteobacteria.c__Alphaproteobacteria.o__.f__.g__	0.869195	-
k__Bacteria	p__Proteobacteria	c__Alphaproteobacteria	o__BD7-3	f__	g__	0.00162338	0	0	0	0	0	0	0	0	0	0	0.000254001	0	0	0	0	0.000140588	0	0	0	0.000405186	0	0	0	0	0.000405515	0	0	0	0	0			0.000106209	8.10701e-05	0	0	0.000373073	0.000170911		k__Bacteria.p__Proteobacteria.c__Alphaproteobacteria.o__BD7_3.f__.g__	2.02616	-
k__Bacteria	p__Proteobacteria	c__Alphaproteobacteria	o__Caulobacterales	f__Caulobacteraceae	g__	0	0	0	0	0	0	0	0	0	0	0.000135345	0.000254001	0	0	0	0	0	0	0	0	0	0	0	0	0	0.000405515	0	0.000729794	0	0	0			2.04919e-05	0.000113531	0	0	6.44878e-05	0.000251252		k__Bacteria.p__Proteobacteria.c__Alphaproteobacteria.o__Caulobacterales.f__Caulobacteraceae.g__	2.05511	-
k__Bacteria	p__Proteobacteria	c__Alphaproteobacteria	o__Caulobacterales	f__Caulobacteraceae	g__Asticcacaulis	0	0	0	0	0	0	0	0	0	0	0	0	0	0	0	0.000163827	0	0	0	0	0	0	0	0	0	0	0	0	0	0	0.000334784			8.62247e-06	0	0	0	3.75845e-05	0		k__Bacteria.p__Proteobacteria.c__Alphaproteobacteria.o__Caulobacterales.f__Caulobacteraceae.g__Asticcacaulis	0.935632	-
k__Bacteria	p__Proteobacteria	c__Alphaproteobacteria	o__Caulobacterales	f__Caulobacteraceae	g__Brevundimonas	0	0	0	0	0	0	0	0	0	0	0	0.000254001	0	0	0	0.000163827	0	0	0	0	0	0	0	0	0	0	0	0	0	0	0			2.19909e-05	0	0	0	6.75636e-05	0		k__Bacteria.p__Proteobacteria.c__Alphaproteobacteria.o__Caulobacterales.f__Caulobacteraceae.g__Brevundimonas	1.34224	-
k__Bacteria	p__Proteobacteria	c__Alphaproteobacteria	o__Caulobacterales	f__Caulobacteraceae	g__Caulobacter	0	0	0	0.00110497	0	0	0	0	0	0	6.76727e-05	0	0	0	0	0	0	0	0	0	0	0	0	0	0	0	0	0	0	0	0.000334784			6.17182e-05	0	0	0	0.000253111	0		k__Bacteria.p__Proteobacteria.c__Alphaproteobacteria.o__Caulobacterales.f__Caulobacteraceae.g__Caulobacter	1.79042	-
k__Bacteria	p__Proteobacteria	c__Alphaproteobacteria	o__Caulobacterales	f__Caulobacteraceae	g__Phenylobacterium	0	0	0	0	0.000144571	0.00120627	0	0	0	0.000609756	0.0007444	0.000762002	0	0.00106045	0.00148456	0.000163827	0.000562351	0	0.000425985	0.000428633	0	0	0	0	0	0.000405515	0	0.00145959	0	0	0.0020087			0.000377062	0.000229374	0.000144571	0	0.00047925	0.000465766		k__Bacteria.p__Proteobacteria.c__Alphaproteobacteria.o__Caulobacterales.f__Caulobacteraceae.g__Phenylobacterium	2.57641	-
k__Bacteria	p__Proteobacteria	c__Alphaproteobacteria	o__Caulobacterales	f__Caulobacteraceae	Other	0	0	0	0	0	0	0	0	0	0	6.76727e-05	0	0	0	0	0	0.000140588	0	0	0	0	0	0.000203625	0	0	0.000405515	0	0.000182448	0	0	0			1.09611e-05	7.91588e-05	0	0	3.50093e-05	0.000140052		k__Bacteria.p__Proteobacteria.c__Alphaproteobacteria.o__Caulobacterales.f__Caulobacteraceae.Other	1.8985	-
k__Bacteria	p__Proteobacteria	c__Alphaproteobacteria	o__RF32	f__	g__	0	0	0	0	0	0	0	0	0	0	0.000135345	0.000254001	0	0	0.000593824	0	0.000140588	0.000292697	0	0.000857265	0	0.000512886	0.00122175	0	0	0.000405515	0.000683527	0.000729794	0.0011156	0	0			7.45503e-05	0.000552634	0	0.000598207	0.00015551	0.000452819		k__Bacteria.p__Proteobacteria.c__Alphaproteobacteria.o__RF32.f__.g__	2.74244	C2	2.96592
k__Bacteria	p__Proteobacteria	c__Alphaproteobacteria	o__Rhizobiales	f__Aurantimonadaceae	g__	0	0	0	0	0	0	0	0	0	0	0	0	0	0	0	0	0	0	0	0	0	0	0	0	0	0	0	0	0	0	0			0	0	0	0	0	0		k__Bacteria.p__Proteobacteria.c__Alphaproteobacteria.o__Rhizobiales.f__Aurantimonadaceae.g__	0	-
k__Bacteria	p__Proteobacteria	c__Alphaproteobacteria	o__Rhizobiales	f__Bradyrhizobiaceae	g__Bradyrhizobium	0	0.000664011	0	0.00110497	0.000867428	0.00361882	0	0.000548546	0	0.00640244	0.00128578	0.001016	0.000481464	0.00106045	0.0023753	0.00114679	0.000140588	0.000292697	0.000638978	0.000428633	0.000810373	0.000128222	0	0	0.000425351	0.00081103	0.000683527	0.00364897	0.000139451	0	0.00267827			0.00113917	0.000707555	0.000664011	0.000426992	0.00155739	0.00107965		k__Bacteria.p__Proteobacteria.c__Alphaproteobacteria.o__Rhizobiales.f__Bradyrhizobiaceae.g__Bradyrhizobium	3.05659	-
k__Bacteria	p__Proteobacteria	c__Alphaproteobacteria	o__Rhizobiales	f__Bradyrhizobiaceae	Other	0	0	0	0	0	0	0	0	0	0	0	0	0	0	0.000296912	0	0	0	0	0	0	0	0	0	0	0	0	0	0	0	0.000669568			1.5627e-05	0	0	0	6.81163e-05	0		k__Bacteria.p__Proteobacteria.c__Alphaproteobacteria.o__Rhizobiales.f__Bradyrhizobiaceae.Other	1.19387	-
k__Bacteria	p__Proteobacteria	c__Alphaproteobacteria	o__Rhizobiales	f__Brucellaceae	g__Ochrobactrum	0	0	0.00134048	0	0	0	0	0	0	0	0	0	0	0	0	0	0	0	0	0	0	0	0	0	0	0.000405515	0	0	0	0	0			7.05517e-05	4.05515e-05	0	0	0.000307528	0.000128235		k__Bacteria.p__Proteobacteria.c__Alphaproteobacteria.o__Rhizobiales.f__Brucellaceae.g__Ochrobactrum	1.84851	-
k__Bacteria	p__Proteobacteria	c__Alphaproteobacteria	o__Rhizobiales	f__Hyphomicrobiaceae	g__	0	0	0	0	0	0	0	0	0	0	0	0	0	0	0	0	0	0	0	0	0	0	0	0.00084317	0	0	0	0	0	0	0.000334784			0	8.4317e-05	0	0	0	0.000266634		k__Bacteria.p__Proteobacteria.c__Alphaproteobacteria.o__Rhizobiales.f__Hyphomicrobiaceae.g__	1.92592	-
k__Bacteria	p__Proteobacteria	c__Alphaproteobacteria	o__Rhizobiales	f__Hyphomicrobiaceae	g__Devosia	0	0.000996016	0	0	0	0	0	0	0	0	0	0	0	0	0	0	0	0	0	0	0	0.000128222	0	0	0	0	0	0	0	0	0			5.24219e-05	1.28222e-05	0	0	0.000228502	4.05472e-05		k__Bacteria.p__Proteobacteria.c__Alphaproteobacteria.o__Rhizobiales.f__Hyphomicrobiaceae.g__Devosia	1.71951	-
k__Bacteria	p__Proteobacteria	c__Alphaproteobacteria	o__Rhizobiales	f__Hyphomicrobiaceae	g__Hyphomicrobium	0	0.000332005	0	0	0	0	0.000153163	0	0	0.000304878	0.000203018	0	0	0	0	0	0	0	0	0	0.000405186	0	0	0	0	0	0	0.000182448	0	0	0			5.22665e-05	5.87635e-05	0	0	0.000109532	0.000134549		k__Bacteria.p__Proteobacteria.c__Alphaproteobacteria.o__Rhizobiales.f__Hyphomicrobiaceae.g__Hyphomicrobium	1.76911	-
k__Bacteria	p__Proteobacteria	c__Alphaproteobacteria	o__Rhizobiales	f__Hyphomicrobiaceae	g__Rhodoplanes	0	0	0	0	0	0	0	0	0	0	0	0	0	0	0	0	0	0	0	0	0.000405186	0	0	0	0	0	0	0.000364897	0	0	0			0	7.70083e-05	0	0	0	0.000162625		k__Bacteria.p__Proteobacteria.c__Alphaproteobacteria.o__Rhizobiales.f__Hyphomicrobiaceae.g__Rhodoplanes	1.88654	C2	2.94475
k__Bacteria	p__Proteobacteria	c__Alphaproteobacteria	o__Rhizobiales	f__Hyphomicrobiaceae	Other	0	0	0	0	0	0	0	0	0	0	0	0	0	0	0	0.000327654	0	0	0	0	0	0	0	0	0	0	0	0	0	0	0			1.72449e-05	0	0	0	7.5169e-05	0		k__Bacteria.p__Proteobacteria.c__Alphaproteobacteria.o__Rhizobiales.f__Hyphomicrobiaceae.Other	1.23666	-
k__Bacteria	p__Proteobacteria	c__Alphaproteobacteria	o__Rhizobiales	f__Methylobacteriaceae	g__	0	0	0	0	0	0	0	0	0	0	0	0	0	0	0	0	0	0	0	0	0	0	0	0	0.000425351	0	0	0	0	0	0			0	4.25351e-05	0	0	0	0.000134508		k__Bacteria.p__Proteobacteria.c__Alphaproteobacteria.o__Rhizobiales.f__Methylobacteriaceae.g__	1.62875	-
k__Bacteria	p__Proteobacteria	c__Alphaproteobacteria	o__Rhizobiales	f__Methylobacteriaceae	g__Methylobacterium	0	0	0	0	0.000289143	0	0	0	0	0.000304878	0.000338364	0	0	0	0	0	0	0.000146349	0.000212993	0	0	0	0	0	0	0.000405515	0	0.000547345	0	0	0			6.79856e-05	9.5286e-05	0	0	0.000122477	0.000203643		k__Bacteria.p__Proteobacteria.c__Alphaproteobacteria.o__Rhizobiales.f__Methylobacteriaceae.g__Methylobacterium	1.97903	-
k__Bacteria	p__Proteobacteria	c__Alphaproteobacteria	o__Rhizobiales	f__Methylocystaceae	g__	0	0	0	0	0	0	0	0	0	0	0	0	0	0.00106045	0	0	0	0	0	0	0	0	0	0	0	0.000405515	0	0	0	0	0.000669568			5.58129e-05	4.05515e-05	0	0	0.000243283	0.000128235		k__Bacteria.p__Proteobacteria.c__Alphaproteobacteria.o__Rhizobiales.f__Methylocystaceae.g__	1.74673	-
k__Bacteria	p__Proteobacteria	c__Alphaproteobacteria	o__Rhizobiales	f__Phyllobacteriaceae	g__	0	0	0	0	0	0	0	0	0	0	6.76727e-05	0	0	0	0	0.000163827	0	0	0	0	0	0	0	0	0	0	0	0	0	0	0			1.21842e-05	0	0	0	3.98596e-05	0		k__Bacteria.p__Proteobacteria.c__Alphaproteobacteria.o__Rhizobiales.f__Phyllobacteriaceae.g__	1.08585	-
k__Bacteria	p__Proteobacteria	c__Alphaproteobacteria	o__Rhizobiales	f__Phyllobacteriaceae	g__Phyllobacterium	0	0	0	0	0	0	0	0	0	0	0	0	0	0	0	0	0	0.000146349	0	0	0	0	0	0	0	0	0	0	0	0	0			7.70256e-06	0	0	0	3.35747e-05	0		k__Bacteria.p__Proteobacteria.c__Alphaproteobacteria.o__Rhizobiales.f__Phyllobacteriaceae.g__Phyllobacterium	0.886636	-
k__Bacteria	p__Proteobacteria	c__Alphaproteobacteria	o__Rhizobiales	f__Phyllobacteriaceae	Other	0	0	0	0	0	0	0	0	0	0	0	0	0	0	0	0	0	0	0	0	0	0	0	0	0.000425351	0	0	0	0	0	0			0	4.25351e-05	0	0	0	0.000134508		k__Bacteria.p__Proteobacteria.c__Alphaproteobacteria.o__Rhizobiales.f__Phyllobacteriaceae.Other	1.62875	-
k__Bacteria	p__Proteobacteria	c__Alphaproteobacteria	o__Rhizobiales	f__Rhizobiaceae	g__Rhizobium	0	0	0	0	0	0	0	0	0	0	0	0	0	0	0	0	0	0	0	0	0	0	0	0	0.000425351	0	0	0	0	0	0			0	4.25351e-05	0	0	0	0.000134508		k__Bacteria.p__Proteobacteria.c__Alphaproteobacteria.o__Rhizobiales.f__Rhizobiaceae.g__Rhizobium	1.62875	-
k__Bacteria	p__Proteobacteria	c__Alphaproteobacteria	o__Rhizobiales	f__Rhizobiaceae	Other	0	0	0	0.00110497	0	0	0	0	0	0	6.76727e-05	0	0	0	0	0	0	0	0	0	0	0	0	0	0	0	0	0.000364897	0	0	0			6.17182e-05	3.64897e-05	0	0	0.000253111	0.000115391		k__Bacteria.p__Proteobacteria.c__Alphaproteobacteria.o__Rhizobiales.f__Rhizobiaceae.Other	1.79042	-
k__Bacteria	p__Proteobacteria	c__Alphaproteobacteria	o__Rhizobiales	f__Xanthobacteraceae	Other	0	0	0	0	0	0	0	0	0	0.00152439	0	0.000762002	0	0	0.000296912	0	0	0	0	0	0	0.000128222	0	0	0	0	0	0.000547345	0	0	0			0.000135963	6.75567e-05	0	0	0.000383068	0.00017333		k__Bacteria.p__Proteobacteria.c__Alphaproteobacteria.o__Rhizobiales.f__Xanthobacteraceae.Other	2.13342	-
k__Bacteria	p__Proteobacteria	c__Alphaproteobacteria	o__Rhizobiales	Other	Other	0	0	0	0	0	0	0	0	0	0	6.76727e-05	0	0	0	0.000593824	0	0.000140588	0	0	0	0	0	0	0	0.000425351	0	0	0.000364897	0	0	0.000334784			4.2215e-05	7.90248e-05	0	0	0.000138064	0.000167207		k__Bacteria.p__Proteobacteria.c__Alphaproteobacteria.o__Rhizobiales.Other.Other	1.89776	-
k__Bacteria	p__Proteobacteria	c__Alphaproteobacteria	o__Rhodobacterales	f__Hyphomonadaceae	g__	0	0	0	0	0.000289143	0.000603136	0	0	0	0	6.76727e-05	0	0	0	0.00148456	0	0	0	0	0	0.000405186	0	0	0.00084317	0.000425351	0	0	0	0	0	0			0.000128659	0.000167371	0	0	0.000360661	0.000293618		k__Bacteria.p__Proteobacteria.c__Alphaproteobacteria.o__Rhodobacterales.f__Hyphomonadaceae.g__	2.22368	-
k__Bacteria	p__Proteobacteria	c__Alphaproteobacteria	o__Rhodobacterales	f__Rhodobacteraceae	g__Paracoccus	0	0.000332005	0	0	0	0	0	0	0	0	0	0	0	0.00106045	0	0	0	0	0	0	0	0	0	0.00084317	0.000425351	0	0	0	0	0	0.000334784			7.32869e-05	0.000126852	0	0	0.000250857	0.000284984		k__Bacteria.p__Proteobacteria.c__Alphaproteobacteria.o__Rhodobacterales.f__Rhodobacteraceae.g__Paracoccus	2.1033	-
k__Bacteria	p__Proteobacteria	c__Alphaproteobacteria	o__Rhodobacterales	f__Rhodobacteraceae	g__Rhodobacter	0	0	0	0	0.000144571	0	0	0	0	0	0.000135345	0	0	0	0	0	0	0	0	0	0	0	0	0	0	0	0	0.00109469	0	0	0			1.47325e-05	0.000109469	0	0	4.41559e-05	0.000346172		k__Bacteria.p__Proteobacteria.c__Alphaproteobacteria.o__Rhodobacterales.f__Rhodobacteraceae.g__Rhodobacter	2.03929	-
k__Bacteria	p__Proteobacteria	c__Alphaproteobacteria	o__Rhodobacterales	f__Rhodobacteraceae	Other	0	0.000332005	0	0.00110497	0	0	0	0	0	0	0	0	0	0	0	0	0	0	0	0	0	0	0	0	0	0	0	0.000547345	0	0	0.00234349			7.56304e-05	5.47345e-05	0	0	0.00026061	0.000173086		k__Bacteria.p__Proteobacteria.c__Alphaproteobacteria.o__Rhodobacterales.f__Rhodobacteraceae.Other	1.8787	-
k__Bacteria	p__Proteobacteria	c__Alphaproteobacteria	o__Rhodospirillales	f__Acetobacteraceae	g__Acidocella	0	0.000332005	0	0	0	0	0	0	0	0	0	0	0	0	0	0	0	0	0	0	0	0	0	0	0	0	0	0	0	0	0			1.7474e-05	0	0	0	7.61672e-05	0		k__Bacteria.p__Proteobacteria.c__Alphaproteobacteria.o__Rhodospirillales.f__Acetobacteraceae.g__Acidocella	1.24239	-
k__Bacteria	p__Proteobacteria	c__Alphaproteobacteria	o__Rhodospirillales	f__Acetobacteraceae	g__Roseomonas	0	0	0	0	0	0	0	0	0	0	6.76727e-05	0	0	0	0	0	0	0	0	0	0	0	0	0	0	0	0	0	0	0	0			3.56172e-06	0	0	0	1.55252e-05	0		k__Bacteria.p__Proteobacteria.c__Alphaproteobacteria.o__Rhodospirillales.f__Acetobacteraceae.g__Roseomonas	0.551834	-
k__Bacteria	p__Proteobacteria	c__Alphaproteobacteria	o__Rhodospirillales	f__Acetobacteraceae	Other	0	0	0	0	0	0	0	0	0	0	0	0	0	0	0	0	0	0	0	0	0	0	0	0	0.000850702	0	0	0	0	0	0			0	8.50702e-05	0	0	0	0.000269016		k__Bacteria.p__Proteobacteria.c__Alphaproteobacteria.o__Rhodospirillales.f__Acetobacteraceae.Other	1.92978	-
k__Bacteria	p__Proteobacteria	c__Alphaproteobacteria	o__Rhodospirillales	f__Rhodospirillaceae	g__	0	0	0	0	0	0	0	0	0.000661813	0.000304878	0	0	0	0	0	0	0	0	0	0	0	0	0	0	0	0	0	0	0.000278901	0	0.000334784			5.08785e-05	2.78901e-05	0	0	0.000163599	8.81963e-05		k__Bacteria.p__Proteobacteria.c__Alphaproteobacteria.o__Rhodospirillales.f__Rhodospirillaceae.g__	1.70653	-
k__Bacteria	p__Proteobacteria	c__Alphaproteobacteria	o__Rhodospirillales	f__Rhodospirillaceae	g__Phaeospirillum	0	0	0	0	0	0	0	0	0	0	0	0	0	0	0	0	0	0	0	0	0	0	0	0	0	0	0	0.000912242	0	0	0			0	9.12242e-05	0	0	0	0.000288476		k__Bacteria.p__Proteobacteria.c__Alphaproteobacteria.o__Rhodospirillales.f__Rhodospirillaceae.g__Phaeospirillum	1.96011	-
k__Bacteria	p__Proteobacteria	c__Alphaproteobacteria	o__Rhodospirillales	Other	Other	0	0	0	0	0	0	0	0	0	0.000304878	0	0	0	0	0	0	0	0	0	0	0	0	0	0	0	0	0	0	0	0	0			1.60462e-05	0	0	0	6.99438e-05	0		k__Bacteria.p__Proteobacteria.c__Alphaproteobacteria.o__Rhodospirillales.Other.Other	1.20537	-
k__Bacteria	p__Proteobacteria	c__Alphaproteobacteria	o__Rickettsiales	f__	g__	0	0	0	0	0.000144571	0	0	0	0	0	0.000203018	0.000254001	0	0	0.000296912	0.000655308	0	0.000146349	0	0.000428633	0	0	0	0	0	0.000405515	0	0.000182448	0	0.0016247	0.00368262			8.9482e-05	0.00010166	0	0	0.000168902	0.000175787		k__Bacteria.p__Proteobacteria.c__Alphaproteobacteria.o__Rickettsiales.f__.g__	2.00715	-
k__Bacteria	p__Proteobacteria	c__Alphaproteobacteria	o__Rickettsiales	f__Rickettsiaceae	g__	0	0	0	0	0	0	0	0	0	0	6.76727e-05	0	0	0	0	0	0	0	0	0	0	0	0	0	0	0	0	0	0	0	0.000334784			3.56172e-06	0	0	0	1.55252e-05	0		k__Bacteria.p__Proteobacteria.c__Alphaproteobacteria.o__Rickettsiales.f__Rickettsiaceae.g__	0.551834	-
k__Bacteria	p__Proteobacteria	c__Alphaproteobacteria	o__Rickettsiales	Other	Other	0	0	0	0	0	0	0	0	0	0	6.76727e-05	0	0	0	0	0	0	0	0	0	0	0	0.000203625	0	0.000425351	0	0	0	0.000278901	0	0			3.56172e-06	9.07877e-05	0	0	1.55252e-05	0.000155545		k__Bacteria.p__Proteobacteria.c__Alphaproteobacteria.o__Rickettsiales.Other.Other	1.95803	-
k__Bacteria	p__Proteobacteria	c__Alphaproteobacteria	o__Sphingomonadales	f__Erythrobacteraceae	Other	0	0	0	0.00110497	0	0	0	0	0	0	0	0	0	0	0	0	0	0	0	0	0	0	0	0	0	0	0	0	0	0	0			5.81564e-05	0	0	0	0.000253498	0		k__Bacteria.p__Proteobacteria.c__Alphaproteobacteria.o__Sphingomonadales.f__Erythrobacteraceae.Other	1.7646	-
k__Bacteria	p__Proteobacteria	c__Alphaproteobacteria	o__Sphingomonadales	f__Sphingomonadaceae	g__	0	0	0	0.00110497	0.000144571	0.00120627	0	0.000548546	0	0	0.000203018	0.000254001	0	0	0.000296912	0.000163827	0	0.000585394	0	0.000428633	0	0	0.000203625	0	0	0	0	0.000547345	0	0	0.000669568			0.000237238	0.00011796	0	0	0.000372076	0.000206997		k__Bacteria.p__Proteobacteria.c__Alphaproteobacteria.o__Sphingomonadales.f__Sphingomonadaceae.g__	2.37518	-
k__Bacteria	p__Proteobacteria	c__Alphaproteobacteria	o__Sphingomonadales	f__Sphingomonadaceae	g__Novosphingobium	0	0.000332005	0	0	0.000433714	0.00180941	0.000153163	0	0.00132363	0.00213415	0.000473709	0	0.000240732	0	0.000890736	0.000655308	0.000562351	0	0.000638978	0	0.000810373	0.000128222	0.000407249	0	0	0.000405515	0	0.00182448	0	0	0.0020087			0.000507783	0.000357584	0.000332005	6.41108e-05	0.000633904	0.000582477		k__Bacteria.p__Proteobacteria.c__Alphaproteobacteria.o__Sphingomonadales.f__Sphingomonadaceae.g__Novosphingobium	2.70568	-
k__Bacteria	p__Proteobacteria	c__Alphaproteobacteria	o__Sphingomonadales	f__Sphingomonadaceae	g__Sphingobium	0	0	0	0	0	0	0	0	0	0	0	0	0	0	0	0	0	0	0	0	0	0	0	0	0	0	0	0.000182448	0	0	0			0	1.82448e-05	0	0	0	5.76953e-05		k__Bacteria.p__Proteobacteria.c__Alphaproteobacteria.o__Sphingomonadales.f__Sphingomonadaceae.g__Sphingobium	1.26114	-
k__Bacteria	p__Proteobacteria	c__Alphaproteobacteria	o__Sphingomonadales	f__Sphingomonadaceae	g__Sphingomonas	0.00487013	0.00166003	0.000670241	0.00441989	0.001012	0.00361882	0.000153163	0.00109709	0.000661813	0.000609756	0.00304527	0.000762002	0.000962927	0.00212089	0.00534442	0.00491481	0.000702938	0.00146349	0.00106496	0	0.00162075	0.000641108	0	0.00168634	0.00127605	0.00405515	0	0.00255428	0.000139451	0	0.0100435			0.00206077	0.00119731	0.00109709	0.00095858	0.00172715	0.00134008		k__Bacteria.p__Proteobacteria.c__Alphaproteobacteria.o__Sphingomonadales.f__Sphingomonadaceae.g__Sphingomonas	3.31403	-
k__Bacteria	p__Proteobacteria	c__Alphaproteobacteria	o__Sphingomonadales	f__Sphingomonadaceae	g__Sphingopyxis	0	0	0	0	0	0	0	0	0	0	0	0	0	0	0	0	0	0	0	0	0.000405186	0.000128222	0	0	0	0	0	0	0	0	0			0	5.33408e-05	0	0	0	0.000130028		k__Bacteria.p__Proteobacteria.c__Alphaproteobacteria.o__Sphingomonadales.f__Sphingomonadaceae.g__Sphingopyxis	1.72706	C2	3.05659
k__Bacteria	p__Proteobacteria	c__Alphaproteobacteria	o__Sphingomonadales	f__Sphingomonadaceae	g__Zymomonas	0	0	0	0	0	0	0	0	0	0	0	0	0	0	0	0	0	0	0	0	0	0	0	0	0	0	0	0	0	0	0.000669568			0	0	0	0	0	0		k__Bacteria.p__Proteobacteria.c__Alphaproteobacteria.o__Sphingomonadales.f__Sphingomonadaceae.g__Zymomonas	0	-
k__Bacteria	p__Proteobacteria	c__Alphaproteobacteria	o__Sphingomonadales	f__Sphingomonadaceae	Other	0	0	0	0	0	0	0	0	0	0	0.000135345	0.000254001	0	0	0	0	0	0	0	0.000428633	0	0.000128222	0	0	0.000425351	0.000405515	0	0.000364897	0	0	0.00167392			2.04919e-05	0.000175262	0	6.41108e-05	6.44878e-05	0.000203174		k__Bacteria.p__Proteobacteria.c__Alphaproteobacteria.o__Sphingomonadales.f__Sphingomonadaceae.Other	2.24369	C2	3.13675
k__Bacteria	p__Proteobacteria	c__Alphaproteobacteria	o__Sphingomonadales	Other	Other	0	0	0	0	0	0	0	0	0	0	0.000270691	0	0	0	0	0	0	0	0	0	0	0	0	0	0.000425351	0.000405515	0	0	0	0	0.000669568			1.42469e-05	8.30866e-05	0	0	6.21008e-05	0.000175224		k__Bacteria.p__Proteobacteria.c__Alphaproteobacteria.o__Sphingomonadales.Other.Other	1.91953	-
k__Bacteria	p__Proteobacteria	c__Alphaproteobacteria	Other	Other	Other	0	0	0	0	0.000289143	0	0	0.000548546	0.00264725	0	0.000541382	0.000508001	0	0	0.000593824	0.000491481	0	0	0	0	0	0.000128222	0	0.00084317	0.000425351	0.000405515	0	0.000182448	0	0	0.00267827			0.00029577	0.000198471	0	6.41108e-05	0.000618047	0.000281292		k__Bacteria.p__Proteobacteria.c__Alphaproteobacteria.Other.Other.Other	2.47095	-
k__Bacteria	p__Proteobacteria	c__Betaproteobacteria	o__	f__	g__	0.00162338	0.000332005	0	0.00110497	0.000144571	0	0.000153163	0.000548546	0	0.000304878	0.00115044	0.000254001	0	0	0.000296912	0.000491481	0.000140588	0	0	0.000857265	0.00162075	0.000256443	0	0	0.00127605	0	0	0.00109469	0	0	0.00133914			0.00034447	0.00051052	0.000153163	0.000128222	0.000464741	0.000636644		k__Bacteria.p__Proteobacteria.c__Betaproteobacteria.o__.f__.g__	2.70801	-
k__Bacteria	p__Proteobacteria	c__Betaproteobacteria	o__Burkholderiales	f__Alcaligenaceae	g__	0	0	0	0	0	0	0	0	0	0	0.000135345	0	0	0	0	0	0	0	0	0	0	0	0	0	0	0	0	0.000182448	0	0	0			7.12345e-06	1.82448e-05	0	0	3.10504e-05	5.76953e-05		k__Bacteria.p__Proteobacteria.c__Betaproteobacteria.o__Burkholderiales.f__Alcaligenaceae.g__	1.26114	-
k__Bacteria	p__Proteobacteria	c__Betaproteobacteria	o__Burkholderiales	f__Alcaligenaceae	g__Oligella	0	0.000332005	0	0	0.000578285	0	0	0	0	0	0.000473709	0	0	0	0	0.000163827	0.000562351	0	0.00149095	0.0012859	0	0.000512886	0	0	0.000850702	0.000405515	0.000341763	0.000729794	0	0	0			0.000189533	0.000412656	0	0.000373639	0.000376572	0.000441119		k__Bacteria.p__Proteobacteria.c__Betaproteobacteria.o__Burkholderiales.f__Alcaligenaceae.g__Oligella	2.61559	-
k__Bacteria	p__Proteobacteria	c__Betaproteobacteria	o__Burkholderiales	f__Alcaligenaceae	g__Sutterella	0	0	0	0.00110497	0	0	0	0	0	0	0.000135345	0	0	0	0	0	0.000562351	0	0	0	0.000405186	0.000641108	0.000407249	0	0	0	0	0.000364897	0	0	0			9.48773e-05	0.000181844	0	0	0.000277337	0.000245747		k__Bacteria.p__Proteobacteria.c__Betaproteobacteria.o__Burkholderiales.f__Alcaligenaceae.g__Sutterella	2.2597	-
k__Bacteria	p__Proteobacteria	c__Betaproteobacteria	o__Burkholderiales	f__Alcaligenaceae	g__Tetrathiobacter	0	0	0	0	0	0	0	0	0	0	0	0	0	0	0	0	0	0	0	0	0	0	0	0	0	0	0	0.000364897	0	0	0			0	3.64897e-05	0	0	0	0.000115391		k__Bacteria.p__Proteobacteria.c__Betaproteobacteria.o__Burkholderiales.f__Alcaligenaceae.g__Tetrathiobacter	1.56217	-
k__Bacteria	p__Proteobacteria	c__Betaproteobacteria	o__Burkholderiales	f__Alcaligenaceae	Other	0	0	0	0.00110497	0.000144571	0	0	0	0	0	6.76727e-05	0	0	0	0	0	0.000140588	0	0.000212993	0	0	0.000384665	0	0	0.000425351	0	0	0.000364897	0	0	0			8.79367e-05	0.000117491	0	0	0.000254367	0.000189736		k__Bacteria.p__Proteobacteria.c__Betaproteobacteria.o__Burkholderiales.f__Alcaligenaceae.Other	2.07001	-
k__Bacteria	p__Proteobacteria	c__Betaproteobacteria	o__Burkholderiales	f__Burkholderiaceae	g__Burkholderia	0	0	0	0	0.000144571	0.000603136	0	0	0	0	0.000135345	0	0	0	0	0.000163827	0	0.000146349	0	0	0	0.000128222	0	0	0	0	0	0.000547345	0	0	0			6.28015e-05	6.75567e-05	0	0	0.00014459	0.00017333		k__Bacteria.p__Proteobacteria.c__Betaproteobacteria.o__Burkholderiales.f__Burkholderiaceae.g__Burkholderia	1.82967	-
k__Bacteria	p__Proteobacteria	c__Betaproteobacteria	o__Burkholderiales	f__Burkholderiaceae	g__Salinispora	0	0	0	0	0	0	0	0	0	0	0	0	0	0	0	0	0	0	0	0	0	0	0	0	0	0	0	0	0	0	0.000669568			0	0	0	0	0	0		k__Bacteria.p__Proteobacteria.c__Betaproteobacteria.o__Burkholderiales.f__Burkholderiaceae.g__Salinispora	0	-
k__Bacteria	p__Proteobacteria	c__Betaproteobacteria	o__Burkholderiales	f__Comamonadaceae	g__Acidovorax	0.00162338	0	0	0.00552486	0.000433714	0.00120627	0	0	0	0.000304878	0.0007444	0.000254001	0.000240732	0	0.0023753	0.00147444	0	0	0	0	0	0	0.000203625	0.00084317	0	0.00162206	0.000341763	0.000729794	0	0	0.000669568			0.00074642	0.000374041	0.000240732	0.000101812	0.00134995	0.000540967		k__Bacteria.p__Proteobacteria.c__Betaproteobacteria.o__Burkholderiales.f__Comamonadaceae.g__Acidovorax	2.87298	-
k__Bacteria	p__Proteobacteria	c__Betaproteobacteria	o__Burkholderiales	f__Comamonadaceae	g__Aquabacterium	0	0	0	0	0	0	0.000153163	0	0	0	0.000135345	0	0	0	0	0	0	0	0	0	0	0	0	0	0	0	0	0.000364897	0	0	0.000334784			1.51846e-05	3.64897e-05	0	0	4.55804e-05	0.000115391		k__Bacteria.p__Proteobacteria.c__Betaproteobacteria.o__Burkholderiales.f__Comamonadaceae.g__Aquabacterium	1.56217	-
k__Bacteria	p__Proteobacteria	c__Betaproteobacteria	o__Burkholderiales	f__Comamonadaceae	g__Comamonas	0	0	0	0	0.000289143	0	0	0	0	0	6.76727e-05	0	0	0	0	0.000163827	0	0	0	0	0	0	0	0.00084317	0.00127605	0	0	0	0	0	0			2.74022e-05	0.000211922	0	0	7.48167e-05	0.000458274		k__Bacteria.p__Proteobacteria.c__Betaproteobacteria.o__Burkholderiales.f__Comamonadaceae.g__Comamonas	2.32618	-
k__Bacteria	p__Proteobacteria	c__Betaproteobacteria	o__Burkholderiales	f__Comamonadaceae	g__Curvibacter	0	0	0	0	0	0	0	0	0	0.000914634	0	0	0	0	0.000296912	0	0	0	0	0	0	0	0	0	0.000425351	0	0	0	0	0	0			6.37656e-05	4.25351e-05	0	0	0.000216981	0.000134508		k__Bacteria.p__Proteobacteria.c__Betaproteobacteria.o__Burkholderiales.f__Comamonadaceae.g__Curvibacter	1.80459	-
k__Bacteria	p__Proteobacteria	c__Betaproteobacteria	o__Burkholderiales	f__Comamonadaceae	g__Delftia	0	0	0	0	0.000433714	0	0.000153163	0	0	0.00213415	0.000879746	0.000254001	0.000722195	0	0.000296912	0	0	0	0	0	0	0	0.000203625	0	0	0	0	0.00200693	0	0	0.00100435			0.00025652	0.000221056	0	0	0.00052515	0.000630748		k__Bacteria.p__Proteobacteria.c__Betaproteobacteria.o__Burkholderiales.f__Comamonadaceae.g__Delftia	2.40912	-
k__Bacteria	p__Proteobacteria	c__Betaproteobacteria	o__Burkholderiales	f__Comamonadaceae	g__Hydrogenophaga	0	0.000332005	0	0	0	0	0	0	0	0	0.000270691	0	0	0	0.000890736	0.000491481	0	0	0	0	0	0	0	0.00084317	0	0	0	0.000182448	0	0	0.000669568			0.000104469	0.000102562	0	0	0.000237007	0.000266465		k__Bacteria.p__Proteobacteria.c__Betaproteobacteria.o__Burkholderiales.f__Comamonadaceae.g__Hydrogenophaga	2.01899	-
k__Bacteria	p__Proteobacteria	c__Betaproteobacteria	o__Burkholderiales	f__Comamonadaceae	g__Hylemonella	0	0	0	0	0	0	0	0	0	0	0	0	0	0	0	0	0	0	0	0	0	0	0	0	0	0	0	0	0	0	0.000334784			0	0	0	0	0	0		k__Bacteria.p__Proteobacteria.c__Betaproteobacteria.o__Burkholderiales.f__Comamonadaceae.g__Hylemonella	0	-
k__Bacteria	p__Proteobacteria	c__Betaproteobacteria	o__Burkholderiales	f__Comamonadaceae	g__Limnohabitans	0	0	0	0.00110497	0.000144571	0	0	0	0.000661813	0.000609756	0	0	0	0	0	0.000327654	0	0	0	0	0.000405186	0.000128222	0	0	0	0	0	0	0	0	0			0.000149935	5.33408e-05	0	0	0.000310187	0.000130028		k__Bacteria.p__Proteobacteria.c__Betaproteobacteria.o__Burkholderiales.f__Comamonadaceae.g__Limnohabitans	2.1759	-
k__Bacteria	p__Proteobacteria	c__Betaproteobacteria	o__Burkholderiales	f__Comamonadaceae	g__Methylibium	0	0.000332005	0	0	0	0	0	0	0	0	0.000338364	0	0	0	0	0	0	0	0	0	0	0	0	0	0.00127605	0	0	0	0	0	0			3.52826e-05	0.000127605	0	0	0.00010569	0.000403523		k__Bacteria.p__Proteobacteria.c__Betaproteobacteria.o__Burkholderiales.f__Comamonadaceae.g__Methylibium	2.10587	-
k__Bacteria	p__Proteobacteria	c__Betaproteobacteria	o__Burkholderiales	f__Comamonadaceae	g__Paucibacter	0	0	0	0	0	0	0	0	0	0	0	0	0.000240732	0	0	0	0	0	0	0	0	0	0	0	0	0	0	0	0	0	0			1.26701e-05	0	0	0	5.52277e-05	0		k__Bacteria.p__Proteobacteria.c__Betaproteobacteria.o__Burkholderiales.f__Comamonadaceae.g__Paucibacter	1.10278	-
k__Bacteria	p__Proteobacteria	c__Betaproteobacteria	o__Burkholderiales	f__Comamonadaceae	g__Pelomonas	0	0	0	0	0	0	0	0	0	0	6.76727e-05	0	0	0	0	0.000163827	0	0	0.000212993	0	0.000405186	0	0	0	0.000850702	0	0	0	0	0	0.000669568			2.33943e-05	0.000125589	0	0	6.07299e-05	0.000284828		k__Bacteria.p__Proteobacteria.c__Betaproteobacteria.o__Burkholderiales.f__Comamonadaceae.g__Pelomonas	2.09895	-
k__Bacteria	p__Proteobacteria	c__Betaproteobacteria	o__Burkholderiales	f__Comamonadaceae	g__Polaromonas	0	0	0	0	0	0	0	0	0	0.00121951	0	0	0	0	0	0	0	0.000146349	0	0	0	0	0	0	0	0	0	0.000912242	0	0	0.000334784			7.18874e-05	9.12242e-05	0	0	0.000279925	0.000288476		k__Bacteria.p__Proteobacteria.c__Betaproteobacteria.o__Burkholderiales.f__Comamonadaceae.g__Polaromonas	1.96011	-
k__Bacteria	p__Proteobacteria	c__Betaproteobacteria	o__Burkholderiales	f__Comamonadaceae	g__Rhodoferax	0	0	0	0	0.000144571	0	0	0	0	0	6.76727e-05	0.000254001	0	0	0	0	0	0	0	0	0	0	0	0	0	0	0	0.000547345	0	0	0			2.45392e-05	5.47345e-05	0	0	6.6062e-05	0.000173086		k__Bacteria.p__Proteobacteria.c__Betaproteobacteria.o__Burkholderiales.f__Comamonadaceae.g__Rhodoferax	1.73826	-
k__Bacteria	p__Proteobacteria	c__Betaproteobacteria	o__Burkholderiales	f__Comamonadaceae	g__Rubrivivax	0	0	0	0	0	0	0	0	0	0	6.76727e-05	0	0	0	0.000593824	0	0	0	0	0	0	0	0	0	0	0	0	0	0	0	0.000334784			3.48156e-05	0	0	0	0.000136255	0		k__Bacteria.p__Proteobacteria.c__Betaproteobacteria.o__Burkholderiales.f__Comamonadaceae.g__Rubrivivax	1.54179	-
k__Bacteria	p__Proteobacteria	c__Betaproteobacteria	o__Burkholderiales	f__Comamonadaceae	g__Schlegelella	0	0	0	0	0	0	0	0	0	0	0	0	0	0	0	0	0	0	0	0	0	0	0	0	0	0	0	0.000182448	0	0	0			0	1.82448e-05	0	0	0	5.76953e-05		k__Bacteria.p__Proteobacteria.c__Betaproteobacteria.o__Burkholderiales.f__Comamonadaceae.g__Schlegelella	1.26114	-
k__Bacteria	p__Proteobacteria	c__Betaproteobacteria	o__Burkholderiales	f__Comamonadaceae	g__Simplicispira	0	0	0	0	0	0	0	0	0	0	0	0	0	0	0	0	0	0	0	0	0	0	0	0	0	0	0	0.000364897	0	0	0			0	3.64897e-05	0	0	0	0.000115391		k__Bacteria.p__Proteobacteria.c__Betaproteobacteria.o__Burkholderiales.f__Comamonadaceae.g__Simplicispira	1.56217	-
k__Bacteria	p__Proteobacteria	c__Betaproteobacteria	o__Burkholderiales	f__Comamonadaceae	g__Tepidimonas	0	0	0	0	0	0	0	0	0	0.000914634	0	0	0	0	0	0	0	0	0	0	0	0	0	0	0	0	0	0	0	0	0			4.81386e-05	0	0	0	0.000209831	0		k__Bacteria.p__Proteobacteria.c__Betaproteobacteria.o__Burkholderiales.f__Comamonadaceae.g__Tepidimonas	1.68249	-
k__Bacteria	p__Proteobacteria	c__Betaproteobacteria	o__Burkholderiales	f__Comamonadaceae	g__Variovorax	0	0	0	0	0	0	0	0	0	0	0	0	0	0	0	0	0	0	0	0	0	0	0	0	0	0	0	0.000182448	0	0	0			0	1.82448e-05	0	0	0	5.76953e-05		k__Bacteria.p__Proteobacteria.c__Betaproteobacteria.o__Burkholderiales.f__Comamonadaceae.g__Variovorax	1.26114	-
k__Bacteria	p__Proteobacteria	c__Betaproteobacteria	o__Burkholderiales	f__Comamonadaceae	Other	0.00162338	0.000996016	0.00134048	0.00441989	0.00289143	0.00241255	0.00229744	0	0.00198544	0.00914634	0.00764702	0.00355601	0.000722195	0.00212089	0.0109857	0.00688073	0.00351469	0.000439046	0.00212993	0.000428633	0.0089141	0.00166688	0.000814498	0.00252951	0.00510421	0.012571	0.000341763	0.0200693	0.000139451	0.00406174	0.0237697			0.0034268	0.00525793	0.00229744	0.0020982	0.00307458	0.00666686		k__Bacteria.p__Proteobacteria.c__Betaproteobacteria.o__Burkholderiales.f__Comamonadaceae.Other	3.72082	-
k__Bacteria	p__Proteobacteria	c__Betaproteobacteria	o__Burkholderiales	f__Oxalobacteraceae	g__	0	0	0	0	0.000144571	0	0	0	0	0	0	0	0	0	0	0	0	0	0	0	0	0.000256443	0	0	0	0	0	0.000912242	0	0	0.00100435			7.60902e-06	0.000116869	0	0	3.31669e-05	0.000290854		k__Bacteria.p__Proteobacteria.c__Betaproteobacteria.o__Burkholderiales.f__Oxalobacteraceae.g__	2.0677	-
k__Bacteria	p__Proteobacteria	c__Betaproteobacteria	o__Burkholderiales	f__Oxalobacteraceae	g__Cupriavidus	0	0	0	0.00110497	0	0	0	0	0	0.000304878	0	0	0	0	0	0	0	0	0	0	0	0	0	0	0	0	0	0	0	0	0			7.42027e-05	0	0	0	0.000259197	0		k__Bacteria.p__Proteobacteria.c__Betaproteobacteria.o__Burkholderiales.f__Oxalobacteraceae.g__Cupriavidus	1.87042	-
k__Bacteria	p__Proteobacteria	c__Betaproteobacteria	o__Burkholderiales	f__Oxalobacteraceae	g__Janthinobacterium	0	0	0	0	0.000433714	0	0.000459488	0	0	0.00487805	6.76727e-05	0.000254001	0	0	0	0.000163827	0.000140588	0.000439046	0.000212993	0	0.0028363	0.000128222	0	0	0	0	0	0.00766284	0	0	0			0.00037102	0.00106274	0	0	0.00110386	0.00248296		k__Bacteria.p__Proteobacteria.c__Betaproteobacteria.o__Burkholderiales.f__Oxalobacteraceae.g__Janthinobacterium	3.02643	-
k__Bacteria	p__Proteobacteria	c__Betaproteobacteria	o__Burkholderiales	f__Oxalobacteraceae	g__Polynucleobacter	0	0	0	0	0	0	0	0	0	0	0.000203018	0	0	0	0.000593824	0	0	0	0	0	0	0	0	0	0	0	0	0.000182448	0	0	0			4.19391e-05	1.82448e-05	0	0	0.000141505	5.76953e-05		k__Bacteria.p__Proteobacteria.c__Betaproteobacteria.o__Burkholderiales.f__Oxalobacteraceae.g__Polynucleobacter	1.62262	-
k__Bacteria	p__Proteobacteria	c__Betaproteobacteria	o__Burkholderiales	f__Oxalobacteraceae	g__Ralstonia	0	0	0	0	0	0	0	0	0	0	0	0	0	0	0.000296912	0	0	0	0	0	0	0	0	0	0	0	0	0	0	0	0			1.5627e-05	0	0	0	6.81163e-05	0		k__Bacteria.p__Proteobacteria.c__Betaproteobacteria.o__Burkholderiales.f__Oxalobacteraceae.g__Ralstonia	1.19387	-
k__Bacteria	p__Proteobacteria	c__Betaproteobacteria	o__Burkholderiales	f__Oxalobacteraceae	Other	0	0	0	0	0	0	0.000153163	0	0.000661813	0.00152439	6.76727e-05	0	0	0.00212089	0	0	0.000281175	0	0	0	0	0	0	0	0	0	0	0.00273673	0	0	0.000669568			0.000253111	0.000273673	0	0	0.000584513	0.000865429		k__Bacteria.p__Proteobacteria.c__Betaproteobacteria.o__Burkholderiales.f__Oxalobacteraceae.Other	2.43723	-
k__Bacteria	p__Proteobacteria	c__Betaproteobacteria	o__Burkholderiales	Other	Other	0	0	0	0	0	0.000603136	0	0	0	0	0.000609055	0	0.000240732	0	0	0	0.000140588	0	0	0	0	0	0.000407249	0	0	0.000405515	0	0.000912242	0	0	0			8.3869e-05	0.000172501	0	0	0.000194192	0.000310003		k__Bacteria.p__Proteobacteria.c__Betaproteobacteria.o__Burkholderiales.Other.Other	2.23679	-
k__Bacteria	p__Proteobacteria	c__Betaproteobacteria	o__Ellin6067	f__	g__	0	0	0	0	0	0	0	0	0	0	0	0	0	0	0	0	0	0	0	0	0	0	0	0	0	0	0	0	0	0	0.000334784			0	0	0	0	0	0		k__Bacteria.p__Proteobacteria.c__Betaproteobacteria.o__Ellin6067.f__.g__	0	-
k__Bacteria	p__Proteobacteria	c__Betaproteobacteria	o__Gallionellales	f__	g__	0	0	0	0	0	0	0	0	0	0	0	0	0	0	0	0	0	0	0	0	0	0	0	0	0	0	0	0.000182448	0	0	0			0	1.82448e-05	0	0	0	5.76953e-05		k__Bacteria.p__Proteobacteria.c__Betaproteobacteria.o__Gallionellales.f__.g__	1.26114	-
k__Bacteria	p__Proteobacteria	c__Betaproteobacteria	o__Gallionellales	f__Gallionellaceae	g__Gallionella	0	0	0	0	0	0	0	0	0	0	0	0	0	0	0	0	0	0	0	0	0.000405186	0	0	0	0	0	0	0	0	0	0			0	4.05186e-05	0	0	0	0.000128131		k__Bacteria.p__Proteobacteria.c__Betaproteobacteria.o__Gallionellales.f__Gallionellaceae.g__Gallionella	1.60765	-
k__Bacteria	p__Proteobacteria	c__Betaproteobacteria	o__Methylophilales	f__Methylophilaceae	g__Methylotenera	0	0.000332005	0	0	0.000144571	0	0	0	0	0	6.76727e-05	0	0	0	0.000593824	0.000327654	0	0	0	0	0	0	0	0	0	0	0.000341763	0	0	0	0			7.71436e-05	3.41763e-05	0	0	0.000163745	0.000108075		k__Bacteria.p__Proteobacteria.c__Betaproteobacteria.o__Methylophilales.f__Methylophilaceae.g__Methylotenera	1.88731	-
k__Bacteria	p__Proteobacteria	c__Betaproteobacteria	o__Methylophilales	f__Methylophilaceae	Other	0	0	0	0	0	0	0	0	0	0	0	0	0	0	0	0	0	0	0	0	0	0	0	0	0	0.00121655	0	0	0	0	0			0	0.000121655	0	0	0	0.000384705		k__Bacteria.p__Proteobacteria.c__Betaproteobacteria.o__Methylophilales.f__Methylophilaceae.Other	2.08513	-
k__Bacteria	p__Proteobacteria	c__Betaproteobacteria	o__Methylophilales	Other	Other	0	0	0	0	0	0	0	0	0	0	0	0.000254001	0	0	0	0	0	0	0	0	0	0	0	0	0	0	0	0	0	0	0.000334784			1.33684e-05	0	0	0	5.82717e-05	0		k__Bacteria.p__Proteobacteria.c__Betaproteobacteria.o__Methylophilales.Other.Other	1.12608	-
k__Bacteria	p__Proteobacteria	c__Betaproteobacteria	o__Neisseriales	f__Neisseriaceae	g__Aquitalea	0	0	0	0	0	0	0	0	0	0	0	0	0	0	0	0	0	0	0	0	0	0	0	0	0	0	0	0	0	0	0.00167392			0	0	0	0	0	0		k__Bacteria.p__Proteobacteria.c__Betaproteobacteria.o__Neisseriales.f__Neisseriaceae.g__Aquitalea	0	-
k__Bacteria	p__Proteobacteria	c__Betaproteobacteria	o__Neisseriales	f__Neisseriaceae	Other	0	0	0	0	0	0	0	0	0	0	0	0	0	0	0	0	0.000281175	0	0	0	0	0	0	0	0	0	0	0.000182448	0	0	0			1.47987e-05	1.82448e-05	0	0	6.4506e-05	5.76953e-05		k__Bacteria.p__Proteobacteria.c__Betaproteobacteria.o__Neisseriales.f__Neisseriaceae.Other	1.26114	-
k__Bacteria	p__Proteobacteria	c__Betaproteobacteria	o__Procabacteriales	f__Procabacteriaceae	g__	0	0	0	0	0	0	0	0	0.000661813	0.000914634	0.000135345	0	0	0.00106045	0	0.000163827	0.000281175	0.000439046	0.000212993	0	0.000810373	0	0	0	0	0	0	0.00273673	0	0	0.000334784			0.000203646	0.00035471	0	0	0.000331116	0.000874845		k__Bacteria.p__Proteobacteria.c__Betaproteobacteria.o__Procabacteriales.f__Procabacteriaceae.g__	2.54987	-
k__Bacteria	p__Proteobacteria	c__Betaproteobacteria	o__Rhodocyclales	f__Rhodocyclaceae	g__C39	0	0	0	0	0.000144571	0	0	0	0	0	0	0	0	0	0	0	0	0	0	0	0	0	0	0	0	0	0	0	0.000557802	0	0			7.60902e-06	5.57802e-05	0	0	3.31669e-05	0.000176393		k__Bacteria.p__Proteobacteria.c__Betaproteobacteria.o__Rhodocyclales.f__Rhodocyclaceae.g__C39	1.74648	-
k__Bacteria	p__Proteobacteria	c__Betaproteobacteria	o__Rhodocyclales	f__Rhodocyclaceae	g__Dechloromonas	0	0	0	0	0	0	0	0	0	0	0	0	0	0	0	0	0	0	0	0	0	0	0	0	0	0	0	0.000182448	0	0	0			0	1.82448e-05	0	0	0	5.76953e-05		k__Bacteria.p__Proteobacteria.c__Betaproteobacteria.o__Rhodocyclales.f__Rhodocyclaceae.g__Dechloromonas	1.26114	-
k__Bacteria	p__Proteobacteria	c__Betaproteobacteria	o__Rhodocyclales	f__Rhodocyclaceae	g__K82	0	0	0	0	0.000867428	0	0	0	0	0	0	0	0	0	0	0	0	0	0	0	0	0	0	0	0	0	0	0	0	0	0			4.56541e-05	0	0	0	0.000199002	0		k__Bacteria.p__Proteobacteria.c__Betaproteobacteria.o__Rhodocyclales.f__Rhodocyclaceae.g__K82	1.65948	-
k__Bacteria	p__Proteobacteria	c__Betaproteobacteria	o__Rhodocyclales	f__Rhodocyclaceae	g__Methyloversatilis	0	0	0	0	0.000144571	0	0	0	0	0	0	0	0	0	0	0	0	0	0	0	0	0	0	0	0	0	0	0	0	0	0			7.60902e-06	0	0	0	3.31669e-05	0		k__Bacteria.p__Proteobacteria.c__Betaproteobacteria.o__Rhodocyclales.f__Rhodocyclaceae.g__Methyloversatilis	0.881328	-
k__Bacteria	p__Proteobacteria	c__Betaproteobacteria	o__Rhodocyclales	f__Rhodocyclaceae	g__Uliginosibacterium	0	0	0	0	0	0	0	0	0	0	0	0	0	0	0	0	0	0	0	0	0	0	0	0	0	0	0	0.000182448	0	0	0			0	1.82448e-05	0	0	0	5.76953e-05		k__Bacteria.p__Proteobacteria.c__Betaproteobacteria.o__Rhodocyclales.f__Rhodocyclaceae.g__Uliginosibacterium	1.26114	-
k__Bacteria	p__Proteobacteria	c__Betaproteobacteria	o__Rhodocyclales	f__Rhodocyclaceae	g__Zoogloea	0	0	0	0	0	0	0	0	0	0	0	0	0	0	0	0.000327654	0	0	0	0	0	0	0	0	0	0	0.000683527	0	0	0	0			1.72449e-05	6.83527e-05	0	0	7.5169e-05	0.00021615		k__Bacteria.p__Proteobacteria.c__Betaproteobacteria.o__Rhodocyclales.f__Rhodocyclaceae.g__Zoogloea	1.83476	-
k__Bacteria	p__Proteobacteria	c__Betaproteobacteria	o__Rhodocyclales	f__Rhodocyclaceae	Other	0	0	0	0	0	0	0	0	0	0.000304878	6.76727e-05	0	0	0	0.000296912	0	0	0	0	0	0	0	0	0	0	0	0	0.000182448	0	0	0			3.52349e-05	1.82448e-05	0	0	9.48972e-05	5.76953e-05		k__Bacteria.p__Proteobacteria.c__Betaproteobacteria.o__Rhodocyclales.f__Rhodocyclaceae.Other	1.54699	-
k__Bacteria	p__Proteobacteria	c__Betaproteobacteria	Other	Other	Other	0	0	0	0	0.000144571	0	0	0	0	0	0.000203018	0	0	0	0.000593824	0	0.000140588	0	0.000212993	0	0	0.000641108	0.000203625	0.00084317	0	0.000405515	0.000341763	0.000364897	0.000139451	0	0			6.81576e-05	0.000293953	0	0.000272694	0.0001475	0.000285419		k__Bacteria.p__Proteobacteria.c__Betaproteobacteria.Other.Other.Other	2.46828	C2	2.81874
k__Bacteria	p__Proteobacteria	c__Deltaproteobacteria	o__	f__	g__	0	0	0	0	0	0	0	0	0	0	0	0	0	0	0	0	0	0	0	0	0	0	0	0	0	0	0	0	0	0	0.00100435			0	0	0	0	0	0		k__Bacteria.p__Proteobacteria.c__Deltaproteobacteria.o__.f__.g__	0	-
k__Bacteria	p__Proteobacteria	c__Deltaproteobacteria	o__Bdellovibrionales	f__Bacteriovoracaceae	g__	0	0	0	0	0.000144571	0	0	0	0	0	0	0.000254001	0	0	0.000593824	0.000327654	0	0	0	0	0	0	0	0	0	0	0	0	0	0	0.000334784			6.94763e-05	0	0	0	0.000158761	0		k__Bacteria.p__Proteobacteria.c__Deltaproteobacteria.o__Bdellovibrionales.f__Bacteriovoracaceae.g__	1.84184	-
k__Bacteria	p__Proteobacteria	c__Deltaproteobacteria	o__Bdellovibrionales	f__Bdellovibrionaceae	g__Bdellovibrio	0	0	0	0.00110497	0.000289143	0	0	0	0	0.000609756	0.000812073	0.00127	0	0	0.00178147	0.000655308	0	0	0	0	0	0.000256443	0	0	0	0	0	0.000182448	0	0	0.00569133			0.000343301	4.38892e-05	0	0	0.000543269	9.41559e-05		k__Bacteria.p__Proteobacteria.c__Deltaproteobacteria.o__Bdellovibrionales.f__Bdellovibrionaceae.g__Bdellovibrio	2.53568	-
k__Bacteria	p__Proteobacteria	c__Deltaproteobacteria	o__Desulfovibrionales	f__Desulfovibrionaceae	g__Desulfovibrio	0.00162338	0.000332005	0	0	0.00144571	0	0.000612651	0.00109709	0.00132363	0.000304878	0.000676727	0.001016	0.000240732	0.00106045	0.000890736	0.000491481	0.0011247	0.000146349	0	0.0012859	0.0028363	0.00243621	0.000814498	0.00590219	0.000425351	0.00162206	0.000683527	0.000912242	0.00348626	0.000812348	0			0.000651922	0.00204045	0.000612651	0.00145398	0.000536375	0.00169192		k__Bacteria.p__Proteobacteria.c__Deltaproteobacteria.o__Desulfovibrionales.f__Desulfovibrionaceae.g__Desulfovibrio	3.30973	C2	2.88029
k__Bacteria	p__Proteobacteria	c__Deltaproteobacteria	o__Desulfovibrionales	f__Desulfovibrionaceae	Other	0	0	0	0	0	0	0	0	0	0	6.76727e-05	0	0	0.00106045	0	0	0	0	0.000212993	0	0.000405186	0	0	0	0	0	0.000683527	0	0	0	0			7.05848e-05	0.000108871	0	0	0.000244929	0.000238713		k__Bacteria.p__Proteobacteria.c__Deltaproteobacteria.o__Desulfovibrionales.f__Desulfovibrionaceae.Other	2.03691	-
k__Bacteria	p__Proteobacteria	c__Deltaproteobacteria	o__FAC87	f__	g__	0	0	0	0.00110497	0	0	0	0	0	0	0.000203018	0	0	0	0.000593824	0.000491481	0	0	0	0	0	0	0	0	0	0	0	0	0	0	0.000669568			0.000125963	0	0	0	0.00029391	0		k__Bacteria.p__Proteobacteria.c__Deltaproteobacteria.o__FAC87.f__.g__	2.10024	-
k__Bacteria	p__Proteobacteria	c__Deltaproteobacteria	o__MIZ46	f__	g__	0.00162338	0.000664011	0	0	0.000144571	0	0.000153163	0	0	0	0.000270691	0	0	0	0.00118765	0	0	0.000146349	0	0	0	0	0	0	0	0.000405515	0	0.000364897	0	0	0.000334784			0.000220516	7.70412e-05	0	0	0.000453499	0.000162699		k__Bacteria.p__Proteobacteria.c__Deltaproteobacteria.o__MIZ46.f__.g__	2.34344	-
k__Bacteria	p__Proteobacteria	c__Deltaproteobacteria	o__Myxococcales	f__	g__	0	0	0	0	0.000289143	0	0	0	0.00198544	0	6.76727e-05	0.000254001	0	0	0.000593824	0	0	0	0	0	0	0	0	0	0	0	0	0.000182448	0	0	0.00167392			0.000167899	1.82448e-05	0	0	0.000466172	5.76953e-05		k__Bacteria.p__Proteobacteria.c__Deltaproteobacteria.o__Myxococcales.f__.g__	2.22505	-
k__Bacteria	p__Proteobacteria	c__Deltaproteobacteria	o__Myxococcales	f__0319-6G20	g__	0	0	0	0	0	0	0	0	0	0	0	0.000254001	0	0	0	0	0	0	0	0	0	0	0	0	0	0	0	0.000182448	0	0	0			1.33684e-05	1.82448e-05	0	0	5.82717e-05	5.76953e-05		k__Bacteria.p__Proteobacteria.c__Deltaproteobacteria.o__Myxococcales.f__0319_6G20.g__	1.26114	-
k__Bacteria	p__Proteobacteria	c__Deltaproteobacteria	o__Myxococcales	f__Cystobacterineae	g__	0	0	0	0	0	0	0	0	0	0	0	0.000254001	0	0	0	0	0	0	0	0	0	0	0	0	0	0	0	0	0	0	0			1.33684e-05	0	0	0	5.82717e-05	0		k__Bacteria.p__Proteobacteria.c__Deltaproteobacteria.o__Myxococcales.f__Cystobacterineae.g__	1.12608	-
k__Bacteria	p__Proteobacteria	c__Deltaproteobacteria	o__Myxococcales	f__Haliangiaceae	g__	0	0	0	0	0	0	0	0	0	0.000304878	0	0	0	0	0	0	0.000140588	0.000146349	0	0	0	0	0	0	0	0	0	0.000182448	0	0	0			3.11481e-05	1.82448e-05	0	0	8.01733e-05	5.76953e-05		k__Bacteria.p__Proteobacteria.c__Deltaproteobacteria.o__Myxococcales.f__Haliangiaceae.g__	1.49343	-
k__Bacteria	p__Proteobacteria	c__Deltaproteobacteria	o__Myxococcales	f__Polyangiaceae	g__	0	0	0	0	0	0	0	0	0.000661813	0	0	0	0	0	0	0	0	0	0	0	0	0	0	0	0	0	0	0	0	0	0			3.48323e-05	0	0	0	0.00015183	0		k__Bacteria.p__Proteobacteria.c__Deltaproteobacteria.o__Myxococcales.f__Polyangiaceae.g__	1.54198	-
k__Bacteria	p__Proteobacteria	c__Deltaproteobacteria	o__Myxococcales	Other	Other	0	0	0	0	0	0	0	0	0.000661813	0	0	0	0	0	0.000890736	0.000163827	0	0	0	0	0	0	0	0	0	0	0	0	0	0	0.000334784			9.03356e-05	0	0	0	0.000247566	0		k__Bacteria.p__Proteobacteria.c__Deltaproteobacteria.o__Myxococcales.Other.Other	1.95586	-
k__Bacteria	p__Proteobacteria	c__Deltaproteobacteria	o__Spirobacillales	f__	g__	0	0.000332005	0	0	0	0	0	0	0	0	6.76727e-05	0.000762002	0	0	0	0.000819135	0	0	0	0	0	0	0	0	0	0	0	0	0	0	0.00100435			0.000104253	0	0	0	0.000253851	0		k__Bacteria.p__Proteobacteria.c__Deltaproteobacteria.o__Spirobacillales.f__.g__	2.0181	-
k__Bacteria	p__Proteobacteria	c__Deltaproteobacteria	o__Syntrophobacterales	f__Syntrophaceae	g__Desulfomonile	0	0	0	0	0	0	0	0	0	0	0	0	0	0	0	0	0	0	0	0	0	0	0	0	0	0	0	0.000182448	0	0	0			0	1.82448e-05	0	0	0	5.76953e-05		k__Bacteria.p__Proteobacteria.c__Deltaproteobacteria.o__Syntrophobacterales.f__Syntrophaceae.g__Desulfomonile	1.26114	-
k__Bacteria	p__Proteobacteria	c__Deltaproteobacteria	o__Syntrophobacterales	f__Syntrophobacteraceae	g__	0	0	0	0	0	0	0	0	0	0	0	0	0	0	0	0.000327654	0	0	0	0	0	0	0	0	0	0	0	0	0	0	0			1.72449e-05	0	0	0	7.5169e-05	0		k__Bacteria.p__Proteobacteria.c__Deltaproteobacteria.o__Syntrophobacterales.f__Syntrophobacteraceae.g__	1.23666	-
k__Bacteria	p__Proteobacteria	c__Deltaproteobacteria	Other	Other	Other	0	0	0	0	0	0	0	0	0	0	0	0	0	0.00106045	0	0.000163827	0	0	0	0	0	0	0	0	0	0	0	0.000364897	0	0	0.000669568			6.44354e-05	3.64897e-05	0	0	0.000244097	0.000115391		k__Bacteria.p__Proteobacteria.c__Deltaproteobacteria.Other.Other.Other	1.80912	-
k__Bacteria	p__Proteobacteria	c__Epsilonproteobacteria	o__Campylobacterales	f__Campylobacteraceae	g__Arcobacter	0	0	0	0	0	0	0	0	0	0	0	0	0	0	0.000593824	0	0	0	0	0	0.000810373	0.000128222	0	0	0	0.00081103	0	0.00145959	0	0	0			3.12539e-05	0.000320921	0	0	0.000136233	0.000519766		k__Bacteria.p__Proteobacteria.c__Epsilonproteobacteria.o__Campylobacterales.f__Campylobacteraceae.g__Arcobacter	2.5064	C2	2.57793
k__Bacteria	p__Proteobacteria	c__Epsilonproteobacteria	o__Campylobacterales	f__Campylobacteraceae	g__Campylobacter	0	0.000332005	0	0	0.000289143	0	0	0	0	0	0	0	0	0	0.000296912	0	0.000281175	0	0	0	0.00324149	0.000769329	0	0	0	0	0	0.000547345	0	0.00243704	0.000334784			6.31177e-05	0.000455817	0	0	0.000125909	0.00101768		k__Bacteria.p__Proteobacteria.c__Epsilonproteobacteria.o__Campylobacterales.f__Campylobacteraceae.g__Campylobacter	2.65879	-
k__Bacteria	p__Proteobacteria	c__Epsilonproteobacteria	o__Campylobacterales	f__Campylobacteraceae	g__Sulfurospirillum	0	0	0	0	0	0	0	0	0	0	0	0	0	0	0	0	0	0	0	0	0	0	0	0	0	0	0	0	0	0	0.000334784			0	0	0	0	0	0		k__Bacteria.p__Proteobacteria.c__Epsilonproteobacteria.o__Campylobacterales.f__Campylobacteraceae.g__Sulfurospirillum	0	-
k__Bacteria	p__Proteobacteria	c__Gammaproteobacteria	o__Aeromonadales	f__Succinivibrionaceae	g__	0	0	0	0	0	0	0	0	0	0	0	0	0	0	0	0	0	0	0	0	0	0.000256443	0	0	0.000425351	0	0	0	0.000139451	0	0			0	8.21245e-05	0	0	0	0.000148582		k__Bacteria.p__Proteobacteria.c__Gammaproteobacteria.o__Aeromonadales.f__Succinivibrionaceae.g__	1.91447	C2	2.88165
k__Bacteria	p__Proteobacteria	c__Gammaproteobacteria	o__Aeromonadales	f__Succinivibrionaceae	g__Ruminobacter	0.00162338	0	0.00134048	0	0.000144571	0	0	0	0	0	6.76727e-05	0	0	0	0.000296912	0.000163827	0	0	0	0.000428633	0.00243112	0.000384665	0	0	0	0	0	0.000364897	0	0	0			0.000191413	0.000360931	0	0	0.000464075	0.000750738		k__Bacteria.p__Proteobacteria.c__Gammaproteobacteria.o__Aeromonadales.f__Succinivibrionaceae.g__Ruminobacter	2.55742	-
k__Bacteria	p__Proteobacteria	c__Gammaproteobacteria	o__Aeromonadales	f__Succinivibrionaceae	g__Succinivibrio	0	0	0	0	0.000144571	0	0.000153163	0	0.000661813	0	0.000541382	0.000254001	0	0.00106045	0.000593824	0	0.000140588	0	0	0	0	0.00166688	0.000203625	0	0.000850702	0	0.000341763	0.000364897	0.000836703	0.00243704	0			0.000186831	0.000426457	0	0.000272694	0.000304931	0.000545182		k__Bacteria.p__Proteobacteria.c__Gammaproteobacteria.o__Aeromonadales.f__Succinivibrionaceae.g__Succinivibrio	2.62988	-
k__Bacteria	p__Proteobacteria	c__Gammaproteobacteria	o__Aeromonadales	f__Succinivibrionaceae	Other	0	0	0	0	0.000144571	0	0	0	0	0.000609756	0.000270691	0	0	0	0.000296912	0	0	0	0	0	0.000405186	0.000769329	0.000814498	0	0.000425351	0.000405515	0	0.00200693	0.000557802	0	0			6.95753e-05	0.000538462	0	0.000415433	0.000160236	0.000596688		k__Bacteria.p__Proteobacteria.c__Gammaproteobacteria.o__Aeromonadales.f__Succinivibrionaceae.Other	2.73115	C2	2.84213
k__Bacteria	p__Proteobacteria	c__Gammaproteobacteria	o__Alteromonadales	f__[Chromatiaceae]	g__	0	0.000332005	0	0	0	0	0	0	0	0	6.76727e-05	0	0	0	0	0	0	0	0	0	0	0	0	0	0	0	0	0.00164204	0	0	0			2.10357e-05	0.000164204	0	0	7.68836e-05	0.000519257		k__Bacteria.p__Proteobacteria.c__Gammaproteobacteria.o__Alteromonadales.f___Chromatiaceae_.g__	2.21538	-
k__Bacteria	p__Proteobacteria	c__Gammaproteobacteria	o__Alteromonadales	f__[Chromatiaceae]	g__Alishewanella	0	0	0	0	0	0	0	0	0	0	0	0	0	0	0	0	0	0	0	0	0	0	0	0	0	0	0	0.000547345	0	0	0			0	5.47345e-05	0	0	0	0.000173086		k__Bacteria.p__Proteobacteria.c__Gammaproteobacteria.o__Alteromonadales.f___Chromatiaceae_.g__Alishewanella	1.73826	-
k__Bacteria	p__Proteobacteria	c__Gammaproteobacteria	o__Alteromonadales	f__[Chromatiaceae]	g__Rheinheimera	0	0	0	0	0	0	0	0	0	0	0.000135345	0	0	0	0	0	0	0	0	0	0	0	0	0	0	0	0	0	0	0	0			7.12345e-06	0	0	0	3.10504e-05	0		k__Bacteria.p__Proteobacteria.c__Gammaproteobacteria.o__Alteromonadales.f___Chromatiaceae_.g__Rheinheimera	0.852688	-
k__Bacteria	p__Proteobacteria	c__Gammaproteobacteria	o__Alteromonadales	f__Alteromonadaceae	g__BD2-13	0	0	0	0	0	0.000603136	0	0	0	0	0	0	0	0	0	0	0	0	0.000212993	0	0	0	0	0	0	0	0	0.00127714	0	0	0			4.29542e-05	0.000127714	0	0	0.000144161	0.000403867		k__Bacteria.p__Proteobacteria.c__Gammaproteobacteria.o__Alteromonadales.f__Alteromonadaceae.g__BD2_13	2.10624	-
k__Bacteria	p__Proteobacteria	c__Gammaproteobacteria	o__Alteromonadales	f__Alteromonadaceae	g__Cellvibrio	0	0	0	0	0	0	0	0	0	0	0.000135345	0	0	0	0	0	0	0	0	0	0	0	0	0	0	0	0	0.000182448	0	0	0			7.12345e-06	1.82448e-05	0	0	3.10504e-05	5.76953e-05		k__Bacteria.p__Proteobacteria.c__Gammaproteobacteria.o__Alteromonadales.f__Alteromonadaceae.g__Cellvibrio	1.26114	-
k__Bacteria	p__Proteobacteria	c__Gammaproteobacteria	o__Alteromonadales	f__Alteromonadaceae	g__Marinobacter	0	0	0	0	0	0	0	0	0	0	0	0	0	0	0	0	0	0	0	0.000428633	0	0	0	0	0	0	0	0	0	0	0			0	4.28633e-05	0	0	0	0.000135546		k__Bacteria.p__Proteobacteria.c__Gammaproteobacteria.o__Alteromonadales.f__Alteromonadaceae.g__Marinobacter	1.63209	-
k__Bacteria	p__Proteobacteria	c__Gammaproteobacteria	o__Alteromonadales	f__Idiomarinaceae	g__	0	0	0	0	0	0	0	0	0	0	6.76727e-05	0	0	0	0	0	0	0	0.000638978	0	0	0	0.000203625	0	0	0	0	0	0	0	0.000334784			3.71921e-05	2.03625e-05	0	0	0.000146551	6.43917e-05		k__Bacteria.p__Proteobacteria.c__Gammaproteobacteria.o__Alteromonadales.f__Idiomarinaceae.g__	1.57047	-
k__Bacteria	p__Proteobacteria	c__Gammaproteobacteria	o__Alteromonadales	f__OM60	g__	0	0	0	0	0	0	0	0	0	0	0.000203018	0	0	0	0	0	0	0	0	0	0	0	0	0	0	0	0	0	0	0	0.000334784			1.06852e-05	0	0	0	4.65756e-05	0		k__Bacteria.p__Proteobacteria.c__Gammaproteobacteria.o__Alteromonadales.f__OM60.g__	1.02878	-
k__Bacteria	p__Proteobacteria	c__Gammaproteobacteria	o__Alteromonadales	f__OM60	Other	0	0	0	0	0	0	0	0	0	0	0.000135345	0.001016	0	0	0	0	0	0	0	0	0	0	0	0	0	0	0	0	0	0	0			6.05972e-05	0	0	0	0.00023343	0		k__Bacteria.p__Proteobacteria.c__Gammaproteobacteria.o__Alteromonadales.f__OM60.Other	1.78245	-
k__Bacteria	p__Proteobacteria	c__Gammaproteobacteria	o__Alteromonadales	f__Pseudoalteromonadaceae	g__Pseudoalteromonas	0	0	0	0	0	0	0	0	0	0	0	0	0	0	0	0	0	0	0	0	0	0.000128222	0	0	0	0	0	0	0	0	0			0	1.28222e-05	0	0	0	4.05472e-05		k__Bacteria.p__Proteobacteria.c__Gammaproteobacteria.o__Alteromonadales.f__Pseudoalteromonadaceae.g__Pseudoalteromonas	1.10796	-
k__Bacteria	p__Proteobacteria	c__Gammaproteobacteria	o__Alteromonadales	f__Pseudoalteromonadaceae	Other	0	0	0	0	0	0	0	0	0	0	0	0	0	0	0	0	0	0	0	0	0	0	0	0	0	0	0	0	0	0	0			0	0	0	0	0	0		k__Bacteria.p__Proteobacteria.c__Gammaproteobacteria.o__Alteromonadales.f__Pseudoalteromonadaceae.Other	0	-
k__Bacteria	p__Proteobacteria	c__Gammaproteobacteria	o__Alteromonadales	f__Shewanellaceae	g__Shewanella	0	0	0	0	0	0	0	0	0.00132363	0	6.76727e-05	0.000254001	0	0	0	0.000163827	0	0	0	0	0	0	0	0	0	0	0	0	0	0	0			9.52172e-05	0	0	0	0.00030511	0		k__Bacteria.p__Proteobacteria.c__Gammaproteobacteria.o__Alteromonadales.f__Shewanellaceae.g__Shewanella	1.97872	-
k__Bacteria	p__Proteobacteria	c__Gammaproteobacteria	o__Alteromonadales	Other	Other	0	0	0	0	0	0	0	0	0	0	0	0	0	0	0	0	0	0	0.000212993	0	0	0	0	0	0	0	0	0	0	0	0			1.12101e-05	0	0	0	4.88638e-05	0		k__Bacteria.p__Proteobacteria.c__Gammaproteobacteria.o__Alteromonadales.Other.Other	1.04961	-
k__Bacteria	p__Proteobacteria	c__Gammaproteobacteria	o__Enterobacteriales	f__Enterobacteriaceae	g__Erwinia	0	0	0	0	0	0	0	0	0	0	0.000135345	0	0	0	0	0	0	0	0	0	0	0	0	0	0	0	0	0.000364897	0	0	0			7.12345e-06	3.64897e-05	0	0	3.10504e-05	0.000115391		k__Bacteria.p__Proteobacteria.c__Gammaproteobacteria.o__Enterobacteriales.f__Enterobacteriaceae.g__Erwinia	1.56217	-
k__Bacteria	p__Proteobacteria	c__Gammaproteobacteria	o__Enterobacteriales	f__Enterobacteriaceae	g__Escherichia	0	0.000332005	0	0	0.000144571	0	0	0	0	0.000304878	0	0	0	0	0	0	0	0	0.000212993	0	0	0	0	0	0.000850702	0	0	0	0	0.000812348	0			5.23393e-05	8.50702e-05	0	0	0.000109898	0.000269016		k__Bacteria.p__Proteobacteria.c__Gammaproteobacteria.o__Enterobacteriales.f__Enterobacteriaceae.g__Escherichia	1.92978	-
k__Bacteria	p__Proteobacteria	c__Gammaproteobacteria	o__Enterobacteriales	f__Enterobacteriaceae	g__Trabulsiella	0	0	0	0	0.000144571	0	0	0	0	0	0	0	0	0	0	0	0	0	0	0	0	0	0	0	0	0	0	0	0	0	0.000334784			7.60902e-06	0	0	0	3.31669e-05	0		k__Bacteria.p__Proteobacteria.c__Gammaproteobacteria.o__Enterobacteriales.f__Enterobacteriaceae.g__Trabulsiella	0.881328	-
k__Bacteria	p__Proteobacteria	c__Gammaproteobacteria	o__Enterobacteriales	f__Enterobacteriaceae	Other	0	0.000664011	0	0	0.000289143	0	0	0	0.00132363	0	0.000406036	0.001016	0.000240732	0	0.000593824	0.000655308	0.000140588	0	0	0	0	0	0	0.00084317	0	0	0	0.000547345	0	0	0.00167392			0.000280488	0.000139052	0	0	0.000397115	0.000301325		k__Bacteria.p__Proteobacteria.c__Gammaproteobacteria.o__Enterobacteriales.f__Enterobacteriaceae.Other	2.44791	-
k__Bacteria	p__Proteobacteria	c__Gammaproteobacteria	o__Legionellales	f__	g__	0	0	0	0	0	0	0	0	0.00132363	0	0.000135345	0	0	0	0	0.000163827	0	0	0	0	0	0	0	0	0	0.00121655	0	0.000547345	0	0	0.00133914			8.54105e-05	0.000176389	0	0	0.000303548	0.00040393		k__Bacteria.p__Proteobacteria.c__Gammaproteobacteria.o__Legionellales.f__.g__	2.24647	-
k__Bacteria	p__Proteobacteria	c__Gammaproteobacteria	o__Legionellales	f__Coxiellaceae	g__	0	0	0	0	0	0	0	0	0	0	0	0	0	0	0	0.000163827	0	0	0	0	0	0	0	0	0	0	0	0	0	0	0.000669568			8.62247e-06	0	0	0	3.75845e-05	0		k__Bacteria.p__Proteobacteria.c__Gammaproteobacteria.o__Legionellales.f__Coxiellaceae.g__	0.935632	-
k__Bacteria	p__Proteobacteria	c__Gammaproteobacteria	o__Legionellales	f__Coxiellaceae	g__Aquicella	0	0	0	0	0	0	0	0	0	0	6.76727e-05	0	0	0	0	0.000163827	0	0	0	0	0	0	0	0	0	0	0	0	0	0	0.000334784			1.21842e-05	0	0	0	3.98596e-05	0		k__Bacteria.p__Proteobacteria.c__Gammaproteobacteria.o__Legionellales.f__Coxiellaceae.g__Aquicella	1.08585	-
k__Bacteria	p__Proteobacteria	c__Gammaproteobacteria	o__Legionellales	f__Coxiellaceae	g__Coxiella	0	0	0	0	0	0	0	0	0	0	0	0	0	0	0	0	0	0	0	0	0	0	0	0	0	0	0	0	0	0	0			0	0	0	0	0	0		k__Bacteria.p__Proteobacteria.c__Gammaproteobacteria.o__Legionellales.f__Coxiellaceae.g__Coxiella	0	-
k__Bacteria	p__Proteobacteria	c__Gammaproteobacteria	o__Legionellales	f__Coxiellaceae	g__Rickettsiella	0	0	0	0	0	0	0	0	0	0	0	0	0	0	0	0.000163827	0	0	0	0	0	0	0	0	0	0.000405515	0	0	0	0	0.000669568			8.62247e-06	4.05515e-05	0	0	3.75845e-05	0.000128235		k__Bacteria.p__Proteobacteria.c__Gammaproteobacteria.o__Legionellales.f__Coxiellaceae.g__Rickettsiella	1.60801	-
k__Bacteria	p__Proteobacteria	c__Gammaproteobacteria	o__Legionellales	f__Legionellaceae	g__	0	0	0	0	0	0	0	0	0	0	6.76727e-05	0	0	0	0.000296912	0	0	0	0	0	0	0	0	0	0	0	0	0	0	0	0			1.91887e-05	0	0	0	6.90171e-05	0		k__Bacteria.p__Proteobacteria.c__Gammaproteobacteria.o__Legionellales.f__Legionellaceae.g__	1.28308	-
k__Bacteria	p__Proteobacteria	c__Gammaproteobacteria	o__Legionellales	f__Legionellaceae	g__Legionella	0	0	0	0	0.000144571	0	0	0	0	0	0	0	0	0	0	0	0.000281175	0	0	0	0	0	0	0	0	0	0	0	0	0	0			2.24077e-05	0	0	0	7.08756e-05	0		k__Bacteria.p__Proteobacteria.c__Gammaproteobacteria.o__Legionellales.f__Legionellaceae.g__Legionella	1.3504	-
k__Bacteria	p__Proteobacteria	c__Gammaproteobacteria	o__Legionellales	f__Legionellaceae	Other	0	0	0	0	0	0	0	0	0.00132363	0	6.76727e-05	0	0	0	0	0.000491481	0	0	0	0	0	0	0	0	0	0.00081103	0	0.000182448	0	0	0.00100435			9.90937e-05	9.93478e-05	0	0	0.000317241	0.000256549		k__Bacteria.p__Proteobacteria.c__Gammaproteobacteria.o__Legionellales.f__Legionellaceae.Other	1.99716	-
k__Bacteria	p__Proteobacteria	c__Gammaproteobacteria	o__Legionellales	Other	Other	0	0	0	0	0	0.000603136	0	0	0	0.000304878	0.000203018	0	0	0	0	0.000491481	0	0	0	0	0	0	0	0	0	0	0	0	0	0	0			8.43428e-05	0	0	0	0.000183232	0		k__Bacteria.p__Proteobacteria.c__Gammaproteobacteria.o__Legionellales.Other.Other	1.92605	-
k__Bacteria	p__Proteobacteria	c__Gammaproteobacteria	o__Methylococcales	f__Crenotrichaceae	g__Crenothrix	0	0	0	0	0	0	0	0	0	0.000304878	0	0	0	0	0	0	0	0	0	0	0	0	0	0	0	0	0	0	0	0	0			1.60462e-05	0	0	0	6.99438e-05	0		k__Bacteria.p__Proteobacteria.c__Gammaproteobacteria.o__Methylococcales.f__Crenotrichaceae.g__Crenothrix	1.20537	-
k__Bacteria	p__Proteobacteria	c__Gammaproteobacteria	o__Oceanospirillales	f__Halomonadaceae	g__Halomonas	0	0	0	0	0	0	0	0.000548546	0	0	0	0	0	0	0	0.000327654	0	0	0.000212993	0	0	0.000256443	0	0.00084317	0.000425351	0.000405515	0	0	0.000139451	0	0.00100435			5.73259e-05	0.000206993	0	6.97253e-05	0.00014742	0.000281474		k__Bacteria.p__Proteobacteria.c__Gammaproteobacteria.o__Oceanospirillales.f__Halomonadaceae.g__Halomonas	2.31596	-
k__Bacteria	p__Proteobacteria	c__Gammaproteobacteria	o__Oceanospirillales	f__Halomonadaceae	Other	0	0	0	0	0	0	0	0	0	0	0	0	0	0	0	0	0	0	0	0	0	0	0	0	0	0	0	0	0	0	0.00100435			0	0	0	0	0	0		k__Bacteria.p__Proteobacteria.c__Gammaproteobacteria.o__Oceanospirillales.f__Halomonadaceae.Other	0	-
k__Bacteria	p__Proteobacteria	c__Gammaproteobacteria	o__Oceanospirillales	f__Oceanospirillaceae	g__Marinomonas	0	0	0	0	0	0	0	0	0	0	0.000270691	0.000508001	0	0	0	0.000491481	0	0	0	0	0	0	0	0	0.000425351	0	0	0.000547345	0	0	0			6.68512e-05	9.72696e-05	0	0	0.000164651	0.000207069		k__Bacteria.p__Proteobacteria.c__Gammaproteobacteria.o__Oceanospirillales.f__Oceanospirillaceae.g__Marinomonas	1.98798	-
[truncated: 81 more rows]
[truncated: 1 more columns]
