# Supplementary material for: Bovine Teat Microbiome Analysis Revealed Reduced Alpha Diversity and Significant Changes in Taxonomic Profiles in Quarters with a History of Mastitis
Source: Front Microbiol. 2016 Apr 8;7:480. doi: 10.3389/fmicb.2016.00480 (PMC4876361; doi:10.3389/fmicb.2016.00480)
Supplement: Table S4 — Bovine teat taxonomic profiles combining taxonomic levels L2 (phyla) and L6 (genera). Genera present in at least 5‰ abundance in a given sample are displayed, whereas genera present in less than 5‰ are pooled in the corresponding phylum and referred to as “phylum_others.” Samples were characterized with regard to (i) quarter health status (Mq, has already developed mastitis; Hq, healthy (no mastitis at all); NDq, unknown status), and (ii) microbiological status at sampling time (I, infected; NI, not infected). The SCC of the quarter at the time of sampling is also included. [file Table4.XLSX]

## Sheet: Feuil1
Table S4. Bovine teat phylobiomes combining taxonomic levels L2 (phyla, p) and L6 (genera, g).
Genera present in at least 5‰ abundance in a given sample are displayed, whereas genera present in less than 5‰ are pooled in the corresponding phylum and referred to as "phylum_others".
Samples were characterized with regard to (i) quarter health status (Mq: has already developed mastitis; Hq: healthy (no mastitis at all); NDq: unknown status), and (ii) microbiological status at sampling time (I: infected; NI: not infected). The SCC of the quarter at the time of sampling is also included.
Sample name	V1AVD	V2AVG	V3AVG	V4ARG	V5ARD	V6AVD	V7ARD	V8AVG	V2ARD	V9ARD	V1ARG	V10ARD	V11ARD	V12ARD	V13AVG	V14ARD	V7AVG	V15ARG	V16ARG	V17ARD	V18ARG	V19AVD	V6ARG	V20AVG	V21ARD	V22ARG	V23ARD	V24ARD	V25ARD	V26ARD	V27AVG
quarter status	Mq	Mq	Mq	ND	ND	ND	ND	Mq	Mq	ND	ND	ND	ND	ND	ND	ND	ND	ND	ND	ND	ND	ND	ND	ND	Hq	Hq	Hq	Hq	Hq	Hq	Hq
microbiological status	I	I	I	I	I	I	I	NI	NI	NI	NI	NI	NI	NI	NI	NI	NI	NI	NI	NI	NI	NI	NI	NI	NI	NI	NI	NI	NI	NI	NI		Mean
SCC (x1000 cell/mL)	35	9	43	84	34	34	11	14	48	6	13	21	15	18	29	36	5	16	43	15	9	21	7	22	17	9	6	17	39	21	28		abundance
g__Arcanobacterium	0	0.00365206	0	0.000603136	0	0.0170049	0	0.00441989	0.00231314	0.000304878	0.00135345	0.001524	0.00300043	0.000405186	0.00371843	0.00842561	0	0.00453681	0.00323352	0.00212993	0.000669568	0.00106045	0.000203625	0.00207838	0.00168634	0.00212675	0.00812348	0.00202758	0.00410116	0.00145959	0.000697253		0.00260837
g__Corynebacterium	0.295455	0.0215803	0.154826	0.484318	0.537908	0.0499177	0.818001	0.192265	0.00867428	0.00304878	0.00575218	0.0330201	0.0595799	0.00324149	0.00602641	0.00144439	0.00311271	0.0133177	0.0404892	0.0374867	0.0204218	0.0498409	0.00488699	0.00445368	0.0118044	0.0672054	0.115353	0.0174371	0.0543404	0.0116767	0.00195231		0.10093
g__Kocuria	0	0	0.019437	0.00723764	0	0	0.00397088	0	0	0	0.000203018	0.001016	0.00342906	0	0.000128222	0	0.00131062	0.000292697	0.0281175	0	0	0.0106045	0.000407249	0	0	0.00297746	0	0	0.000341763	0	0		0.00256366
g__Bifidobacterium	0.0438312	0.0119522	0.0113941	0.00723764	0.00168479	0.0153593	0	0.0198895	0.0185051	0.00609756	0.0123164	0.0292101	0.0454351	0.0530794	0.0316707	0.017092	0.000491481	0.0266354	0.0334599	0.0790202	0.0117174	0.0116649	0.0370597	0.0163302	0.0640809	0.0638026	0.00974817	0.0381184	0.0416951	0.0173326	0.0310975		0.0260326
p__Actinobacteria_others	0.00324675	0.00863214	0.0120643	0.0217129	0.00704549	0.0071311	0.0152217	0.00994475	0.00506	0.010061	0.00622589	0.00812802	0.00685812	0.00567261	0.00320554	0.000722195	0.00376802	0.00336602	0.0156052	0.0125666	0.0204218	0.0212089	0.00509061	0.00475059	0.00758853	0.0123352	0.00406174	0.0105434	0.00615174	0.0153257	0.00139451		0.00887455
g__[Prevotella]	0	0.000332005	0.0180965	0.00120627	0.000153163	0.000548546	0.00198544	0.00441989	0.00245771	0.000609756	0.00175949	0	0.00428633	0.000810373	0.00871907	0.000722195	0.000491481	0.000731743	0.00238999	0.000638978	0.00167392	0.00318134	0.00712686	0.00385986	0.00252951	0.00340281	0.0016247	0.0105434	0.00615174	0.00620325	0.0218937		0.0038242
g__CF231	0.00324675	0.000664011	0.00938338	0.00542823	0.00107214	0.00383982	0.000661813	0.00441989	0.00925257	0.00579268	0.00378967	0	0.0120017	0.00526742	0.0188486	0.00288878	0	0.00102444	0.00970055	0.00149095	0.0020087	0.00212089	0.0240277	0.00593824	0.00252951	0.00467886	0.00243704	0.026764	0.020164	0.0166028	0.0485288		0.00821206
g__YRC22	0.00487013	0	0.00134048	0.00120627	0.000153163	0.00109709	0	0.00220994	0.00144571	0.000304878	0.00101509	0.000762002	0.00385769	0.00324149	0.0047442	0	0	0.000292697	0.000984114	0.00149095	0.00133914	0.00106045	0.00264712	0.00326603	0	0.00425351	0	0.00364964	0.00512645	0.000729794	0.00543857		0.00182344
g__5-7N15	0.012987	0.00232404	0.0435657	0.0120627	0.00321642	0.0115195	0.00132363	0.0220994	0.0218303	0.0128049	0.0159708	0.00736601	0.0351479	0.0311994	0.0583408	0.00505537	0.00212975	0.00497585	0.0170111	0.0140575	0.0237697	0.00636267	0.0586439	0.0344418	0.0151771	0.0297746	0.0154346	0.0632603	0.0598086	0.0457946	0.0486682		0.0237459
g__Bacteroides	0.00162338	0.000332005	0.00938338	0.00241255	0.000612651	0.00109709	0.000661813	0.00441989	0.00274686	0.00121951	0.00331596	0.000762002	0.00471496	0.00567261	0.0146173	0	0.000655308	0.000439046	0.00463939	0.000425985	0.00435219	0.00530223	0.0116066	0.00207838	0.00168634	0.00723097	0.0203087	0.0109489	0.00820232	0.00893997	0.018268		0.00511859
g__Paludibacter	0.00487013	0	0.00201072	0.00361882	0.000612651	0.00219419	0.000661813	0.00110497	0.00245771	0.0054878	0.000947418	0	0.00171453	0.00121556	0.0148737	0.000481464	0.000655308	0.000585394	0.00463939	0.00106496	0.00167392	0.00106045	0.00468336	0.00178147	0	0.00297746	0.0016247	0.0081103	0.00854409	0.00766284	0.00753033		0.00305953
g__Porphyromonas	0.012987	0.00265604	0.00201072	0.00120627	0	0.0126166	0	0	0.00346971	0	0.00859444	0	0	0	0.000897551	0	0	0	0	0	0.00535655	0.00212089	0.000203625	0.000296912	0	0	0.138099	0	0.000341763	0.000364897	0		0.00616845
g__Prevotella	0.00162338	0.000664011	0.00603217	0.00120627	0.00137847	0.00603401	0	0.00220994	0.00159028	0.00152439	0.00358665	0.000254001	0.00900129	0.00688817	0.0123093	0.00192585	0	0.00102444	0.00210881	0.00106496	0.00502176	0.00318134	0.00875585	0.0139549	0.00674536	0.00680561	0.0138099	0.0154096	0.0105947	0.00748039	0.0157579		0.00541754
g__Flavobacterium	0.00324675	0.000996016	0.000670241	0.00180941	0	0	0.00397088	0.00331492	0.00144571	0.00670732	0.00263924	0.00609601	0	0.000405186	0.000769329	0.00144439	0.00344037	0.000146349	0.000281175	0.000638978	0.0321393	0.00424178	0.000407249	0.00623515	0.00252951	0.00127605	0.0016247	0.0081103	0.000341763	0.0063857	0		0.00326819
p__Bacteroidetes_others	0.0373377	0.00664011	0.0757373	0.0500603	0.0053607	0.0422381	0.0099272	0.0364641	0.0412028	0.0265244	0.0320769	0.014478	0.0720103	0.0360616	0.117323	0.0113144	0.016055	0.00863457	0.0372557	0.0242812	0.0739873	0.0296925	0.0798208	0.0463183	0.0286678	0.0633773	0.0389927	0.123277	0.0813397	0.0717022	0.18519		0.0491403
p__Chlamydiae	0.00649351	0.000664011	0	0	0	0	0.00132363	0.00110497	0.000433714	0.000609756	0.00196251	0.00127	0	0	0	0.000481464	0.00131062	0	0	0.000212993	0.00736525	0	0	0.000296912	0	0	0	0.00081103	0	0.000912242	0		0.0008146
g__Jeotgalicoccus	0.00649351	0.0142762	0.0127346	0.022316	0.000306326	0.00658256	0.000661813	0.00662983	0.00722857	0.00396341	0.00392502	0.0447041	0.0111444	0.00162075	0.0035902	0.000722195	0.00114679	0.0146349	0.0420357	0.0334398	0.0117174	0.100742	0.00264712	0.00415677	0.00758853	0.0233943	0.0016247	0.00648824	0.0105947	0.00383142	0.000836703		0.0132832
g__Staphylococcus	0.0957792	0.607902	0.0549598	0.03076	0.404503	0.40373	0.0311052	0.0629834	0.398728	0.583537	0.554307	0.239776	0.021003	0.190438	0.0314143	0.70077	0.835682	0.61803	0.16758	0.187433	0.0947439	0.18982	0.243535	0.286223	0.00421585	0.00212675	0.144598	0.0194647	0.0546822	0.099252	0.00432297		0.237529
g__Aerococcus	0.00974026	0.00398406	0.060992	0.0518697	0.000765814	0.0164564	0.00529451	0.0950276	0.0686714	0.0125	0.00859444	0.114808	0.0231462	0.0299838	0.00371843	0.00288878	0.00704456	0.0532709	0.262337	0.0134185	0.00903917	0.0275716	0.00203625	0.0288005	0.0168634	0.0319013	0.00649878	0.0081103	0.0191388	0.00948732	0.000557802		0.0324038
g__Facklamia	0.0178571	0.0335325	0.00670241	0.0144753	0	0.00658256	0.000661813	0.0729282	0.0177823	0.0231707	0.0196928	0.0868682	0.012859	0.00931929	0.0129504	0.0204622	0.00147444	0.0267818	0.0196823	0.0415335	0.0411784	0.0424178	0.00509061	0.0252375	0.044688	0.0603998	0.0113729	0.0174371	0.0218729	0.0235359	0.00348626		0.0239366
g__Trichococcus	0.00974026	0.00962815	0	0.00422195	0.000612651	0.00493692	0.000661813	0.0165746	0.0134451	0.0118902	0.0131962	0.0421641	0.00942992	0.00162075	0.0169252	0.0132403	0.000327654	0.0147812	0.00281175	0.0202343	0.00669568	0.0169671	0.00244349	0.00771971	0.0463744	0.0395576	0.00243704	0.0081103	0.012987	0.0113118	0.00125506		0.0116872
g__Turicibacter	0	0.00232404	0.00871314	0.000603136	0.000153163	0.00164564	0	0	0.00520457	0.00304878	0.00121811	0.00584201	0.0171453	0.00810373	0.00346198	0.00168512	0	0.00380506	0.00365528	0.00724175	0.0100435	0.00318134	0.00285074	0.00801663	0.00337268	0.00382816	0	0.00608273	0.0140123	0.00510856	0.00125506		0.00424524
g__Butyrivibrio	0.00487013	0.00996016	0.00737265	0.0102533	0.000306326	0.00603401	0.00529451	0.0209945	0.0143126	0.00792683	0.00588753	0.01778	0.016288	0.0222853	0.0108988	0.00240732	0.000163827	0.00556125	0.00477998	0.0164004	0.0308001	0.0243902	0.0105885	0.0163302	0.0109612	0.00765632	0.00243704	0.025953	0.0266576	0.0206167	0.00251011		0.0118929
g__Dorea	0.0113636	0.00199203	0.0134048	0.00301568	0.000612651	0.00658256	0.00198544	0.0121547	0.00477085	0.0054878	0.0059552	0.00330201	0.0188598	0.0166126	0.0102577	0.00120366	0.000819135	0.00219523	0.00309293	0.00702875	0.00368262	0.00848356	0.0124211	0.00831354	0.0143339	0.00723097	0.00324939	0.00729927	0.00956938	0.00784528	0.00529912		0.00704598
g__Roseburia	0.0146104	0.000664011	0.00201072	0.00301568	0.000459488	0.00109709	0	0.00662983	0.00130114	0.00365854	0.00284225	0.00254001	0.00857265	0.0190438	0.0116682	0.00120366	0	0.000878092	0.00140588	0.00234292	0.00468698	0.00212089	0.00753411	0.00653207	0.00590219	0.00595491	0.00406174	0.00770479	0.00854409	0.00948732	0.00446242		0.0048689
g__Oscillospira	0.00649351	0.00332005	0.00603217	0.00482509	0.000459488	0.00658256	0.00132363	0.00441989	0.00751771	0.00121951	0.0044664	0.001524	0.0167167	0.0158023	0.0142326	0.00312951	0.00147444	0.00453681	0.00421763	0.00702875	0.00468698	0.00424178	0.0258603	0.0190024	0.0084317	0.00978307	0.00487409	0.0182482	0.01162	0.0127714	0.0276112		0.00846625
g__Ruminococcus	0.0535714	0.0162683	0.0569705	0.0259349	0.00505437	0.0394953	0.00727995	0.0342541	0.0430823	0.0134146	0.0267307	0.017018	0.110587	0.0830632	0.0993717	0.013481	0.00294889	0.0178545	0.0330381	0.0308839	0.0291262	0.0413574	0.105274	0.054038	0.104553	0.0442365	0.0219334	0.0778589	0.0809979	0.0740741	0.140985		0.0485399
g__Phascolarctobacterium	0.012987	0.00166003	0.0100536	0.00422195	0.00107214	0.00274273	0.000661813	0.00220994	0.00491543	0.00365854	0.00419571	0.00254001	0.012859	0.0158023	0.0135915	0.00144439	0.000982962	0.00219523	0.00393645	0.00447284	0.00970874	0.00424178	0.0124211	0.0139549	0.0143339	0.0136112	0.00487409	0.0109489	0.0112782	0.0120416	0.00641473		0.00709783
p__Firmicutes_others	0.271104	0.195219	0.347855	0.161641	0.0153163	0.289084	0.0264725	0.232044	0.237242	0.115549	0.176287	0.255779	0.405486	0.369935	0.39441	0.162494	0.030308	0.148251	0.205258	0.381257	0.277201	0.287381	0.268581	0.271378	0.493255	0.402382	0.337124	0.341038	0.353042	0.31746	0.353507		0.262043
p__Fusobacteria	0.00162338	0.000996016	0	0	0	0.00767965	0	0	0.000722857	0	0.000406036	0	0	0	0.000128222	0	0	0	0	0	0	0	0	0.000296912	0	0	0.0406174	0	0	0.000364897	0		0.00170437
p__OD1	0.00649351	0.00398406	0.000670241	0.0156815	0.000153163	0.00109709	0.0152217	0.0342541	0.00693942	0.0256098	0.0123164	0.014224	0.000428633	0.00567261	0.00243621	0.00385171	0.0242464	0.000439046	0.0011247	0.00212993	0.0652829	0.00424178	0.00183262	0.0157363	0.00421585	0.00680561	0.00568643	0.0182482	0.00341763	0.0197044	0.000418352		0.0104053
p__Planctomycetes	0	0	0.000670241	0.000603136	0	0.00164564	0	0.00110497	0.001012	0.000914634	0.00121811	0.00127	0.00171453	0.000405186	0.000769329	0	0.000819135	0	0.000281175	0.000212993	0.00602611	0	0	0.00356295	0.00421585	0.000425351	0	0.00283861	0.000683527	0.00182448	0		0.00103929
p__Proteobacteria	0.0211039	0.0202523	0.0127346	0.0283474	0.006586	0.00877674	0.0244871	0.0475138	0.0200954	0.0640244	0.037017	0.024892	0.0171453	0.034846	0.0241057	0.00505537	0.0352228	0.00965901	0.0261493	0.0428115	0.111148	0.0721103	0.0105885	0.050772	0.0370995	0.032752	0.0178716	0.0446067	0.0143541	0.111658	0.0193836		0.0333281
p__Spirochaetes	0	0	0.00268097	0.00120627	0.000459488	0.00164564	0.000661813	0	0.00115657	0	0.00128578	0.000254001	0.00428633	0.000810373	0.0124375	0.000481464	0	0.000146349	0.00168705	0.000638978	0.00703047	0.00106045	0.00203625	0.00118765	0	0.00595491	0.00406174	0.00486618	0.00820232	0.00182448	0.00362571		0.00224802
p__Tenericutes	0.00324675	0.000332005	0.000670241	0.00120627	0.000153163	0.00219419	0	0.00662983	0.000722857	0.000914634	0.000473709	0.000254001	0.00300043	0.00202593	0.00589819	0.000722195	0.000163827	0.00102444	0.000984114	0.00106496	0.0020087	0.00106045	0.0101812	0.00148456	0.00337268	0.00212675	0.00324939	0.00405515	0.00239234	0.00456121	0.00237066		0.00221113
p__TM7	0.00487013	0.00863214	0.0140751	0.00422195	0.000306326	0.00329128	0.00264725	0.0154696	0.00925257	0.0158537	0.00717331	0.00914402	0.00857265	0.0089141	0.00615464	0.00842561	0.00753604	0.0057076	0.00463939	0.0144835	0.0220957	0.00530223	0.0142537	0.0124703	0.010118	0.0114845	0.00324939	0.0117599	0.0126452	0.0160555	0.00613582		0.00919165
p__Verrucomicrobia	0.00324675	0.000664011	0.00335121	0.000603136	0.000306326	0.00164564	0.00198544	0.00662983	0.00375885	0.0054878	0.00108276	0.000508001	0.00685812	0.00526742	0.00628286	0.000481464	0.00147444	0.000731743	0.00238999	0.00085197	0.0020087	0.00212089	0.00325799	0.00178147	0.00590219	0.00467886	0.0016247	0.00567721	0.00580998	0.00346652	0.00794868		0.00315758
other phyla	0.012987	0.00332005	0.0107239	0.00904704	0.00321642	0.00987383	0.0145599	0.0132597	0.00910799	0.0170732	0.0102186	0.010922	0.012859	0.00526742	0.0189768	0.00385171	0.0147444	0.00351237	0.00899761	0.0085197	0.0391697	0.00848356	0.0109957	0.016924	0.0151771	0.0114845	0.00731113	0.014193	0.0102529	0.0149608	0.021057		0.0119693
Taxa in square brackets are names proposed by the greengenes curators but which are not validated.
