# Supplementary material for: Bovine Teat Microbiome Analysis Revealed Reduced Alpha Diversity and Significant Changes in Taxonomic Profiles in Quarters with a History of Mastitis
Source: Front Microbiol. 2016 Apr 8;7:480. doi: 10.3389/fmicb.2016.00480 (PMC4876361; doi:10.3389/fmicb.2016.00480)
Supplement: Table S5 — Differentially abundant taxonomic units between Cluster 1 (contains Mq quarters) and Cluster 2 (contains Hq quarters) as determined by the LEfSe pipeline. Average and median abundances (expressed as percentages) as well as standard deviation are presented for each cluster. LEfSe results include LDA score and pval. [file Table5.XLSX]

## Sheet: Feuil1
Table S5. Differentially abundant taxonomic units between Cluster 1 (contains Mq quarters) and Cluster 2 (contains Hq quarters) as determined by the LEfSe pipeline.
Average and median abundances (expressed as percentages) as well as standard deviation are presented for each cluster. LEfSe results include LDA score and pval.
taxa level are indicated as follow: kingdom (k), phylum (p), Class (c), Order (o), Family (f), Genus (g)
f__ : correspond to an unnamed family
g__ : correspond to an unamed genus
other: for instance in "p__Proteobacteria;c__Betaproteobacteria;Other", "other" corresponds to sequences which were assigned to c__Betaproteobacteria but which cannot be assigned to an order.
Taxa in square brackets are names proposed by the greengenes curators but which are not validated.
						mean abundance		median abundance		Standard deviation			LDA score	pval
						C1	C2	C1	C2	C1	C2
	#SampleID
Taxonomic units more abundant in Cluster 1
phylum (L2)
k__Bacteria	p__Chlamydiae					0.000850741	0.000172327	0.000433714	0	0.00148951	0.00036408	2.9298	2.77115	0.0427521
Class (L3)
k__Bacteria	p__Chlamydiae	c__Chlamydiia				0.000850741	0.000172327	0.000433714	0	0.00148951	0.00036408	2.9298	2.75308	0.0427521
k__Bacteria	p__Firmicutes	c__Bacilli				0.526234	0.227019	0.584202	0.236082	0.240716	0.0857215	5.72118	5.17432	0.00285994
Order (L4)
k__Bacteria	p__Chlamydiae	c__Chlamydiia	o__Chlamydiales			0.000850741	0.000172327	0.000433714	0	0.00148951	0.00036408	2.9298	2.76634	0.0427521
k__Bacteria	p__Firmicutes	c__Bacilli	o__Bacillales			0.366897	0.0859249	0.304348	0.0486878	0.243032	0.0777413	5.56454	5.13613	0.000685402
Family (L5)
k__Bacteria	p__Firmicutes	c__Bacilli	o__Bacillales	f__Staphylococcaceae		0.359195	0.0758096	0.296925	0.0365947	0.244786	0.082137	5.55533	5.13822	0.000685402
Genus (L6)
k__Bacteria	p__Firmicutes	c__Bacilli	o__Bacillales	f__Staphylococcaceae	g__Staphylococcus	0.339664	0.0670454	0.286223	0.0262086	0.251551	0.0851885	5.53105	5.11831	0.00154584
k__Bacteria
Taxonomic units more abundant in Cluster 2
Phylum (L2)
k__Bacteria	p__Bacteroidetes					0.0609216	0.186033	0.0609756	0.184895	0.0406559	0.088158	5.26959	4.81431	0.000201974
k__Bacteria	p__Cyanobacteria					0.00131389	0.00226362	0.000947418	0.0019301	0.00124611	0.00103396	3.3548	2.7934	0.0217652
k__Bacteria	p__Lentisphaerae					0.000472593	0.00140041	0	0.00103313	0.000683645	0.00126639	3.14625	2.84055	0.0285868
k__Bacteria	p__Spirochaetes					0.000765919	0.00440441	0.000638978	0.00395602	0.000743566	0.00375311	3.64389	3.2973	0.00159603
k__Bacteria	p__Tenericutes					0.00122643	0.00399846	0.000914634	0.00318655	0.00151744	0.00249815	3.60189	3.1441	0.00028922
k__Bacteria	p__Verrucomicrobia					0.00205799	0.00551498	0.00164564	0.00574359	0.00175643	0.00143877	3.74154	3.27717	0.000241933
Class (L3)
k__Bacteria	p__Bacteroidetes	c__Bacteroidia				0.0524769	0.175455	0.0509014	0.173414	0.0393759	0.0866051	5.24417	4.80555	0.000241933
k__Bacteria	p__Cyanobacteria	c__4C0d-2				0.000692906	0.00207967	0.000578285	0.0018682	0.000805033	0.00101652	3.31799	2.90281	0.000940781
k__Bacteria	p__Firmicutes	c__Clostridia				0.162772	0.418984	0.14482	0.409039	0.103737	0.0760046	5.6222	5.08143	3.6358e-05
k__Bacteria	p__Firmicutes	c__Erysipelotrichi				0.00363639	0.00760821	0.00331492	0.00518582	0.00353095	0.0077552	3.88128	3.16809	0.0389475
k__Bacteria	p__GN02	c__GKS2-174				0	5.87963e-05	0	0	0	0.000134643	1.76935	2.78004	0.0472711
k__Bacteria	p__Lentisphaerae	c__[Lentisphaeria]				0.000472593	0.00140041	0	0.00103313	0.000683645	0.00126639	3.14625	2.84055	0.0285868
k__Bacteria	p__Spirochaetes	c__Spirochaetes				0.000762358	0.00439158	0.000638978	0.00395602	0.000741096	0.00372271	3.64262	3.29599	0.00159603
k__Bacteria	p__Tenericutes	c__Mollicutes				0.00122643	0.00399846	0.000914634	0.00318655	0.00151744	0.00249815	3.60189	3.1441	0.00028922
k__Bacteria	p__TM7	c__TM7-3				0.00549018	0.00856316	0.00552486	0.00833819	0.00403423	0.002752	3.93263	3.13164	0.0170363
k__Bacteria	p__Verrucomicrobia	c__Verruco-5				0.000378262	0.00117524	0.000146349	0.00116607	0.000478526	0.000892741	3.07013	2.72617	0.0130361
k__Bacteria	p__Verrucomicrobia	c__Verrucomicrobiae				0.00145872	0.0039257	0.000890736	0.00367264	0.00162624	0.00134531	3.59392	3.13419	0.00112159
k__Archae	p__Euryarchaeota	c__Methanomicrobia				1.60462e-05	0.000237936	0	0	6.99438e-05	0.000526458	2.37646	3.00554	0.0214644
Order (L4)
k__Bacteria	p__Actinobacteria	c__Actinobacteria	o__Bifidobacteriales			0.0193664	0.0430962	0.0164564	0.0404319	0.0186786	0.0150094	4.63444	4.01934	0.000954565
k__Bacteria	p__Bacteroidetes	c__Bacteroidia	o__Bacteroidales			0.0524769	0.175455	0.0509014	0.173414	0.0393759	0.0866051	5.24417	4.80555	0.000241933
k__Bacteria	p__Cyanobacteria	c__4C0d-2	o__YS2			0.000462576	0.00190332	0.000421763	0.00166891	0.000553519	0.00118193	3.27951	2.86966	0.00103658
k__Bacteria	p__Firmicutes	c__Bacilli	o__Turicibacterales			0.00296515	0.00652212	0.00232404	0.00446836	0.00285648	0.00517912	3.81439	3.21572	0.0345812
k__Bacteria	p__Firmicutes	c__Clostridia	o__Clostridiales			0.153772	0.397078	0.13812	0.389547	0.0979199	0.0701371	5.59888	5.05981	2.97507e-05
k__Bacteria	p__Firmicutes	c__Erysipelotrichi	o__Erysipelotrichales			0.00363639	0.00760821	0.00331492	0.00518582	0.00353095	0.0077552	3.88128	3.16809	0.0389475
k__Bacteria	p__Lentisphaerae	c__[Lentisphaeria]	o__Victivallales			0.000472593	0.00140041	0	0.00103313	0.000683645	0.00126639	3.14625	2.84055	0.0285868
k__Bacteria	p__Planctomycetes	c__Planctomycetia	o__Pirellulales			0.000145123	0.000470246	0	0.00031067	0.000394329	0.000590011	2.67232	2.62116	0.0304538
k__Bacteria	p__Proteobacteria	c__Alphaproteobacteria	o__RF32			7.45503e-05	0.000552634	0	0.000598207	0.00015551	0.000452819	2.74244	2.95687	0.00343527
k__Bacteria	p__Proteobacteria	c__Betaproteobacteria	o__Gallionellales			0	5.87635e-05	0	0	0	0.000134549	1.76911	3.02816	0.0472711
k__Bacteria	p__Proteobacteria	c__Betaproteobacteria	Other			6.81576e-05	0.000293953	0	0.000272694	0.0001475	0.000285419	2.46828	2.81818	0.0118966
k__Bacteria	p__Proteobacteria	c__Deltaproteobacteria	o__Desulfovibrionales			0.000722507	0.00214933	0.000612651	0.00149456	0.000616913	0.00166887	3.3323	2.87694	0.00588096
k__Bacteria	p__Proteobacteria	c__Gammaproteobacteria	o__Aeromonadales			0.000447819	0.00140797	0.000163827	0.00127604	0.000530379	0.00115131	3.14859	2.82784	0.0192091
k__Bacteria	p__Proteobacteria	c__Gammaproteobacteria	o__Oceanospirillales			0.000672239	0.0023408	0	0.00214023	0.000959799	0.00165712	3.36936	2.97229	0.00344334
k__Bacteria	p__Spirochaetes	c__Spirochaetes	o__M2PT2-76			0.000276712	0.00114548	0	0.00106666	0.000490317	0.00122552	3.05899	2.80244	0.034164
k__Bacteria	p__Spirochaetes	c__Spirochaetes	o__Spirochaetales			0.000453901	0.00319481	0.000254001	0.00264018	0.000489716	0.00259149	3.50445	3.17244	0.00108022
k__Bacteria	p__Tenericutes	c__Mollicutes	o__Anaeroplasmatales			0.000581567	0.00140613	0.000146349	0.000941278	0.00151757	0.00109744	3.14803	2.76834	0.00613593
k__Bacteria	p__Tenericutes	c__Mollicutes	o__RF39			0.000514505	0.00237017	0.000332005	0.00178268	0.000602186	0.00216624	3.37478	2.96287	0.000325125
k__Bacteria	p__TM7	c__TM7-3	o__CW040			0.00400241	0.0062096	0.00324675	0.00601083	0.003458	0.00166321	3.79306	2.97445	0.0150113
k__Bacteria	p__TM7	c__TM7-3	o__EW055			0	8.10701e-05	0	0	0	0.000170911	1.90886	2.76254	0.0472711
k__Bacteria	p__Verrucomicrobia	c__Verruco-5	o__WCHB1-41			0.000363044	0.00117524	0.000146349	0.00116607	0.000466554	0.000892741	3.07013	2.74744	0.00998147
k__Bacteria	p__Verrucomicrobia	c__Verrucomicrobiae	o__Verrucomicrobiales			0.00145872	0.0039257	0.000890736	0.00367264	0.00162624	0.00134531	3.59392	3.13419	0.00112159
Family (L5)
k__Bacteria	p__Actinobacteria	c__Actinobacteria	o__Bifidobacteriales	f__Bifidobacteriaceae		0.0193664	0.0430822	0.0164564	0.0404319	0.0186786	0.0150205	4.6343	4.019	0.000954565
k__Bacteria	p__Bacteroidetes	c__Bacteroidia	o__Bacteroidales	f__[Barnesiellaceae]		0.000195251	0.000658488	0	0.000417941	0.000330345	0.000769747	2.81855	2.76173	0.0368953
k__Bacteria	p__Bacteroidetes	c__Bacteroidia	o__Bacteroidales	f__[Paraprevotellaceae]		0.00720309	0.0287812	0.00656425	0.027489	0.00676308	0.0208591	4.45911	4.05191	0.000809664
k__Bacteria	p__Bacteroidetes	c__Bacteroidia	o__Bacteroidales	f__Bacteroidaceae		0.0155724	0.0547511	0.0144753	0.0620563	0.0131105	0.0203093	4.73839	4.29693	7.9484e-05
k__Bacteria	p__Bacteroidetes	c__Bacteroidia	o__Bacteroidales	f__BS11		0.000108474	0.00049086	0	0.000385206	0.000207485	0.000617789	2.69096	2.727	0.0193687
k__Bacteria	p__Bacteroidetes	c__Bacteroidia	o__Bacteroidales	f__p-2534-18B5		0.000802641	0.00236519	0.000240732	0.00222968	0.00130314	0.00202536	3.37387	2.96697	0.0184556
k__Bacteria	p__Bacteroidetes	c__Bacteroidia	o__Bacteroidales	f__Prevotellaceae		0.00265625	0.0100517	0.00159029	0.00898038	0.00324156	0.00343308	4.00224	3.57414	6.54285e-05
k__Bacteria	p__Bacteroidetes	c__Bacteroidia	o__Bacteroidales	f__Rikenellaceae		0.00483811	0.0170304	0.00475059	0.0143255	0.00366442	0.0131487	4.23122	3.81034	0.00285994
k__Bacteria	p__Bacteroidetes	c__Bacteroidia	o__Bacteroidales	f__S24-7		0.00307241	0.00956061	0.00216659	0.00830537	0.00291957	0.00654353	3.98049	3.53919	0.00180818
k__Bacteria	p__Firmicutes	c__Bacilli	o__Turicibacterales	f__Turicibacteraceae		0.00296515	0.00652212	0.00232404	0.00446836	0.00285648	0.00517912	3.81439	3.21572	0.0345812
k__Bacteria	p__Firmicutes	c__Clostridia	o__Clostridiales	f__Christensenellaceae		0.00177442	0.00362049	0.001524	0.00319998	0.00167431	0.002075	3.55877	2.92056	0.0245411
k__Bacteria	p__Firmicutes	c__Clostridia	o__Clostridiales	f__Clostridiaceae		0.0114804	0.0203655	0.013269	0.0198082	0.00668642	0.00315793	4.30889	3.62741	0.000241933
k__Bacteria	p__Firmicutes	c__Clostridia	o__Clostridiales	f__Dehalobacteriaceae		0.00013117	0.00039832	0	0.000299103	0.000280277	0.000421109	2.60023	2.88416	0.0272992
k__Bacteria	p__Firmicutes	c__Clostridia	o__Clostridiales	f__Lachnospiraceae		0.0461547	0.107174	0.0401299	0.106681	0.0301264	0.0306693	5.03009	4.46016	0.000241933
k__Bacteria	p__Firmicutes	c__Clostridia	o__Clostridiales	f__Peptococcaceae		0.00087185	0.00278381	0.000332005	0.00223553	0.00152358	0.00224136	3.44464	3.00636	0.00310663
k__Bacteria	p__Firmicutes	c__Clostridia	o__Clostridiales	f__Peptostreptococcaceae		0.0104842	0.0212613	0.00941937	0.017569	0.00793459	0.0122851	4.32759	3.71659	0.00678727
k__Bacteria	p__Firmicutes	c__Clostridia	o__Clostridiales	f__Ruminococcaceae		0.0672013	0.197213	0.055221	0.190608	0.0452859	0.0499654	5.29494	4.78567	3.6358e-05
k__Bacteria	p__Firmicutes	c__Clostridia	o__Clostridiales	f__Veillonellaceae		0.00569872	0.0185597	0.00494011	0.0184494	0.00442163	0.00678352	4.26857	3.79752	5.39739e-05
k__Bacteria	p__Firmicutes	c__Clostridia	o__Coriobacteriales	f__		6.57432e-05	0.000246806	0	9.1224e-05	0.000185689	0.000338376	2.39236	2.96977	0.0476883
k__Bacteria	p__Firmicutes	c__Erysipelotrichi	o__Erysipelotrichales	f__[Coprobacillaceae]		0.00058515	0.00137076	0.000332005	0.00102195	0.000652727	0.000819817	3.13696	2.72647	0.00375809
k__Bacteria	p__Lentisphaerae	c__[Lentisphaeria]	o__Victivallales	f__Victivallaceae		0.000472593	0.00140041	0	0.00103313	0.000683645	0.00126639	3.14625	2.84055	0.0285868
k__Bacteria	p__Planctomycetes	c__Planctomycetia	o__Pirellulales	f__Pirellulaceae		0.000116252	0.000457424	0	0.000246559	0.000282625	0.000596531	2.66032	2.59685	0.0304538
k__Bacteria	p__Proteobacteria	c__Betaproteobacteria	o__Burkholderiales	f__Alcaligenaceae		0.00037947	0.000766726	0	0.000406382	0.000665471	0.000699975	2.88464	2.70659	0.0408458
k__Bacteria	p__Proteobacteria	c__Deltaproteobacteria	o__Desulfovibrionales	f__Desulfovibrionaceae		0.000722507	0.00214933	0.000612651	0.00149456	0.000616913	0.00166887	3.3323	2.87694	0.00588096
k__Bacteria	p__Proteobacteria	c__Gammaproteobacteria	o__Aeromonadales	f__Succinivibrionaceae		0.000447819	0.00140797	0.000163827	0.00127604	0.000530379	0.00115131	3.14859	2.82784	0.0192091
k__Bacteria	p__Proteobacteria	c__Gammaproteobacteria	o__Oceanospirillales	f__Oceanospirillaceae		0.000614913	0.00207812	0	0.0019479	0.00096739	0.00139375	3.31767	2.96223	0.00463154
k__Bacteria	p__Spirochaetes	c__Spirochaetes	o__Spirochaetales	f__Spirochaetaceae		0.000453901	0.00319482	0.000254001	0.00264018	0.000489716	0.00259149	3.50445	3.17244	0.00108022
k__Bacteria	p__Tenericutes	c__Mollicutes	o__Anaeroplasmatales	f__Anaeroplasmataceae		0.000574167	0.00131217	0.000146349	0.000941278	0.00151729	0.00107623	3.11799	2.74093	0.00932528
k__Bacteria	p__TM7	c__TM7-3	o__CW040	f__F16		0.00383178	0.0062096	0.00324675	0.00601083	0.00322133	0.00166321	3.79306	3.01145	0.00890548
k__Bacteria	p__Verrucomicrobia	c__Verruco-5	o__WCHB1-41	f__RFP12		0.000363044	0.00117524	0.000146349	0.00116607	0.000466553	0.000892741	3.07013	2.74744	0.00998147
k__Bacteria	p__Verrucomicrobia	c__Verrucomicrobiae	o__Verrucomicrobiales	f__Verrucomicrobiaceae		0.00145872	0.0039257	0.000890736	0.00367264	0.00162624	0.00134531	3.59392	3.13419	0.00112159
k__Archae	p__Euryarchaeota	c__Methanomicrobia	o__Methanomicrobiales	f__Methanocorpusculaceae		0	0.000195401	0	0	0	0.000526816	2.29093	3.11076	0.0133901
Genus (L6)
k__Bacteria	p__Actinobacteria	c__Actinobacteria	o__Bifidobacteriales	f__Bifidobacteriaceae	g__Bifidobacterium	0.0190617	0.0423372	0.0153593	0.0399068	0.0184539	0.0147947	4.62672	4.011	0.000954565
k__Bacteria	p__Bacteroidetes	c__Bacteroidia	o__Bacteroidales	f__[Paraprevotellaceae]	g__[Prevotella]	0.00229391	0.00716671	0.000731743	0.0061775	0.00404707	0.00593509	3.85532	3.40286	0.00095318
k__Bacteria	p__Bacteroidetes	c__Bacteroidia	o__Bacteroidales	f__[Paraprevotellaceae]	g__CF231	0.00372183	0.0179413	0.00324675	0.0177257	0.00316386	0.0136111	4.25385	3.87151	0.00095318
k__Bacteria	p__Bacteroidetes	c__Bacteroidia	o__Bacteroidales	f__[Paraprevotellaceae]	g__YRC22	0.00113153	0.00336885	0.00101509	0.00375366	0.00123866	0.00180172	3.52748	3.10937	0.00763493
k__Bacteria	p__Bacteroidetes	c__Bacteroidia	o__Bacteroidales	f__Bacteroidaceae	g__5-7N15	0.013216	0.0445815	0.0120627	0.0472314	0.0111817	0.0161174	4.64915	4.19744	0.000116116
k__Bacteria	p__Bacteroidetes	c__Bacteroidia	o__Bacteroidales	f__Bacteroidaceae	g__Bacteroides	0.00221723	0.0091888	0.00121951	0.00857115	0.00235855	0.00488055	3.96326	3.56563	0.000201974
k__Bacteria	p__Bacteroidetes	c__Bacteroidia	o__Bacteroidales	f__Porphyromonadaceae	g__Paludibacter	0.00180182	0.00573122	0.00106496	0.00610685	0.00168383	0.00449911	3.75825	3.35361	0.0115759
k__Bacteria	p__Bacteroidetes	c__Bacteroidia	o__Bacteroidales	f__Porphyromonadaceae	g__Parabacteroides	0.000169781	0.000891354	0	0.000830866	0.000382903	0.000737973	2.95005	2.85782	0.00153441
k__Bacteria	p__Bacteroidetes	c__Bacteroidia	o__Bacteroidales	f__Prevotellaceae	g__Prevotella	0.0025981	0.00997481	0.00159028	0.00887857	0.003239	0.00345561	3.9989	3.57252	6.54285e-05
k__Bacteria	p__Bacteroidetes	c__Sphingobacteriia	o__Sphingobacteriales	f__Flexibacteraceae	g__Hymenobacter	0	5.87963e-05	0	0	0	0.000134643	1.76935	2.77872	0.0472711
k__Bacteria	p__Firmicutes	c__Bacilli	o__Lactobacillales	f__Leuconostocaceae	g__Leuconostoc	0.00011574	0.000373956	0	0.000342208	0.000289866	0.000403494	2.57282	2.75777	0.0265384
k__Bacteria	p__Firmicutes	c__Bacilli	o__Turicibacterales	f__Turicibacteraceae	g__Turicibacter	0.00296515	0.00652212	0.00232404	0.00446836	0.00285648	0.00517912	3.81439	3.21572	0.0345812
k__Bacteria	p__Firmicutes	c__Clostridia	o__Clostridiales	f__Clostridiaceae	g__Clostridium	0.00156798	0.00498635	0.00118765	0.00355808	0.0010915	0.00372109	3.69778	3.22908	0.000410193
k__Bacteria	p__Firmicutes	c__Clostridia	o__Clostridiales	f__Eubacteriaceae	g__	6.25256e-05	0.000370258	0	0.000252174	0.000195481	0.000524443	2.5685	2.68987	0.00877321
k__Bacteria	p__Firmicutes	c__Clostridia	o__Clostridiales	f__Lachnospiraceae	g__[Ruminococcus]	0.00125559	0.00237025	0.000914634	0.00198994	0.00119356	0.00120512	3.37479	2.77702	0.00588096
k__Bacteria	p__Firmicutes	c__Clostridia	o__Clostridiales	f__Lachnospiraceae	g__Blautia	0.000763424	0.0019903	0.000508001	0.00170858	0.000823901	0.00118057	3.29892	2.87532	0.00434741
k__Bacteria	p__Firmicutes	c__Clostridia	o__Clostridiales	f__Lachnospiraceae	g__Butyrivibrio	0.00952767	0.0154415	0.00737265	0.0136246	0.00695847	0.00818343	4.18869	3.4591	0.0435019
k__Bacteria	p__Firmicutes	c__Clostridia	o__Clostridiales	f__Lachnospiraceae	g__Coprococcus	0.000666469	0.00247441	0.000481464	0.00203191	0.000795557	0.00146114	3.39347	2.99151	0.000325125
k__Bacteria	p__Firmicutes	c__Clostridia	o__Clostridiales	f__Lachnospiraceae	g__Dorea	0.00535601	0.0109729	0.00477085	0.00991355	0.00393317	0.00446414	4.04032	3.38944	0.00331916
k__Bacteria	p__Firmicutes	c__Clostridia	o__Clostridiales	f__Lachnospiraceae	g__Lachnospira	5.40243e-05	0.000262902	0	0.000139451	0.000135799	0.000321935	2.41979	3.1597	0.0360278
k__Bacteria	p__Firmicutes	c__Clostridia	o__Clostridiales	f__Lachnospiraceae	g__Roseburia	0.00280593	0.00888744	0.00201072	0.00812444	0.00340978	0.00410667	3.94878	3.50154	0.000241505
k__Bacteria	p__Firmicutes	c__Clostridia	o__Clostridiales	f__Peptococcaceae	g__rc4-4	0.000753751	0.00266408	0.000292697	0.00207245	0.00150833	0.00221586	3.42555	3.0041	0.00204724
k__Bacteria	p__Firmicutes	c__Clostridia	o__Clostridiales	f__Ruminococcaceae	g__Oscillospira	0.00483238	0.0161077	0.00441989	0.0150174	0.00403525	0.00637877	4.20703	3.74735	6.55643e-05
k__Bacteria	p__Firmicutes	c__Clostridia	o__Clostridiales	f__Ruminococcaceae	g__Ruminococcus	0.0280356	0.0921001	0.0267307	0.0912175	0.0169246	0.0261121	4.96426	4.48572	2.42952e-05
k__Bacteria	p__Firmicutes	c__Clostridia	o__Clostridiales	f__Veillonellaceae	g__Anaerovibrio	0.000477072	0.00415528	0.000203018	0.0034196	0.000564335	0.0046	3.6186	3.28338	0.000207896
k__Bacteria	p__Firmicutes	c__Clostridia	o__Clostridiales	f__Veillonellaceae	g__Dialister	0	0.000166173	0	0	0	0.000350449	2.22056	2.50839	0.0472711
k__Bacteria	p__Firmicutes	c__Clostridia	o__Clostridiales	f__Veillonellaceae	g__Phascolarctobacterium	0.00432355	0.0123302	0.00365854	0.01264	0.00385033	0.00253159	4.09097	3.58523	0.000241933
k__Bacteria	p__Firmicutes	c__Clostridia	o__Clostridiales	f__Veillonellaceae	g__Selenomonas	7.08481e-05	0.000558585	0	0.000406649	0.000238421	0.000531107	2.74709	3.13001	0.000519203
k__Bacteria	p__Firmicutes	c__Clostridia	o__Clostridiales	f__Veillonellaceae	g__Succiniclasticum	0.000166071	0.000525624	0	0.000314488	0.000515428	0.000742285	2.72068	2.68808	0.00924156
k__Bacteria	p__Firmicutes	c__Erysipelotrichi	o__Erysipelotrichales	f__[Coprobacillaceae]	g__Coprobacillus	0.000134868	0.00033986	0	0.000394926	0.000379218	0.00024746	2.5313	3.00358	0.00567836
k__Bacteria	p__Firmicutes	c__Erysipelotrichi	o__Erysipelotrichales	f__Erysipelotrichaceae	g__	0.000504306	0.00147994	0.000296912	0.00109078	0.000762313	0.00170382	3.17024	2.71087	0.0285894
k__Bacteria	p__Firmicutes	c__Erysipelotrichi	o__Erysipelotrichales	f__Erysipelotrichaceae	Other	8.08846e-05	0.00022514	0	0.00016095	0.000205077	0.000260007	2.35245	2.99291	0.0239118
k__Bacteria	p__Planctomycetes	c__Planctomycetia	o__Gemmatales	f__Gemmataceae	g__	2.19909e-05	0.000149578	0	0	6.75636e-05	0.000198431	2.17487	3.19042	0.0381376
k__Bacteria	p__Planctomycetes	c__Planctomycetia	o__Pirellulales	f__Pirellulaceae	g__	0.000116252	0.000457424	0	0.000246559	0.000282625	0.000596531	2.66032	2.61541	0.0304538
k__Bacteria	p__Proteobacteria	c__Alphaproteobacteria	o__Rhizobiales	f__Hyphomicrobiaceae	g__Rhodoplanes	0	7.70083e-05	0	0	0	0.000162625	1.88654	2.94475	0.0472711
k__Bacteria	p__Proteobacteria	c__Alphaproteobacteria	o__Sphingomonadales	f__Sphingomonadaceae	g__Sphingopyxis	0	5.33408e-05	0	0	0	0.000130028	1.72706	3.05659	0.0472711
k__Bacteria	p__Proteobacteria	c__Alphaproteobacteria	o__Sphingomonadales	f__Sphingomonadaceae	Other	2.04919e-05	0.000175262	0	6.41108e-05	6.44878e-05	0.000203174	2.24369	3.13675	0.0133293
k__Bacteria	p__Proteobacteria	c__Deltaproteobacteria	o__Desulfovibrionales	f__Desulfovibrionaceae	g__Desulfovibrio	0.000651922	0.00204045	0.000612651	0.00145398	0.000536375	0.00169192	3.30973	2.88029	0.00883002
k__Bacteria	p__Proteobacteria	c__Epsilonproteobacteria	o__Campylobacterales	f__Campylobacteraceae	g__Arcobacter	3.12539e-05	0.000320921	0	0	0.000136233	0.000519766	2.5064	2.57793	0.0178169
k__Bacteria	p__Proteobacteria	c__Gammaproteobacteria	o__Oceanospirillales	f__Oceanospirillaceae	g__Marinospirillum	0.000548062	0.00198085	0	0.00193079	0.000974395	0.0013912	3.29685	2.95294	0.00274806
k__Bacteria	p__Proteobacteria	c__Gammaproteobacteria	o__Pseudomonadales	f__Moraxellaceae	Other	0	3.86073e-05	0	0	0	8.15442e-05	1.58667	3.30008	0.0472711
k__Bacteria	p__Spirochaetes	c__Spirochaetes	o__Spirochaetales	f__Spirochaetaceae	g__Treponema	0.000440533	0.00317657	0.000240732	0.00264018	0.000498858	0.00260283	3.50196	3.17089	0.000943207
k__Bacteria	p__Tenericutes	c__Mollicutes	o__Anaeroplasmatales	f__Anaeroplasmataceae	g__RFN20	0	8.11749e-05	0	0	0	0.000215447	1.90942	2.96622	0.0472711
k__Bacteria	p__Verrucomicrobia	c__Verrucomicrobiae	o__Verrucomicrobiales	f__Verrucomicrobiaceae	g__Akkermansia	0.00101522	0.00349803	0.000593824	0.00309678	0.00121545	0.00159032	3.54382	3.1221	0.000284256
k__Archae	p__Euryarchaeota	c__Methanomicrobia	o__Methanomicrobiales	f__Methanocorpusculaceae	g__Methanocorpusculum	0	0.000195401	0	0	0	0.000526816	2.29093	3.06962	0.0133901
